# Supplementary material for: Crystal structure of tris[(4,7,13,16,21,24-hexa­oxa-1,10-di­aza­bicyclo­[8.8.8]hexa­cosane-κ8 N 2,O 6)rubidium] rubidium nona­stannide
Source: Acta Crystallogr E Crystallogr Commun. 2017 Jan 13;73(Pt 2):147–51. doi: 10.1107/S2056989017000172 (PMC5290553; doi:10.1107/S2056989017000172)
Supplement: Supplementary file 1 [file e-73-00147-sup1.cif]

##############################################################################
#                                                                            #
# This CIF contains the data in a paper accepted for publication in          #
# Acta Crystallographica Section E. It conforms to the requirements of       #
# Notes for Authors for Acta Crystallographica Section E, and has been       #
# peer reviewed under the auspices of the IUCr Commission on Journals.       #
#                                                                            #
# Full details of the Crystallographic Information File format               #
# are given in the paper "The Crystallographic Information File (CIF):       #
# a New Standard Archive File for Crystallography" by S. R. Hall, F. H.      #
# Allen and I. D. Brown [Acta Cryst. (1991), A47, 655-685].                  #
#                                                                            #
# The current version of the core CIF dictionary is obtainable from          #
# ftp://ftp.iucr.org/pub/cif_core.dic.                                       #
#                                                                            #
# Software is freely available for graphical display of the structure(s)     #
# in this CIF. For information consult the CIF software page                 #
# http://www.iucr.org/resources/cif/software.                                #
#                                                                            #
# This file may be used for bona fide research purposes within the           #
# scientific community so long as proper attribution is given to the journal # 
# article from which it was obtained.                                        #
#                                                                            #
##############################################################################
data_global
_audit_creation_method     'SHELXL-2014/7'
_journal_date_recd_electronic     2016-12-16
_journal_date_accepted     2017-01-04
_journal_name_full     'Acta Crystallographica, Section E'
_journal_year     2017
_journal_volume     73
_journal_issue      2
_journal_page_first     147
_journal_page_last     151
_journal_paper_category     GM
_journal_paper_doi     10.1107/S2056989017000172
_journal_coeditor_code     WM5352
_publ_contact_author_name     'F\"assler, Thomas F.'
_publ_contact_author_address
; Technische Universit\"at M\"unchen
  Department of Chemistry
  Lichtenbergstr. 4
  85747 Garching
  Germany
;
_publ_contact_author_email     'thomas.faessler@lrz.tum.de'
_publ_contact_author_fax     '+49 89 289-13186'
_publ_contact_author_phone     '+49 89 289-13131'
_publ_section_title
;\
Crystal structure of
tris[(4,7,13,16,21,24-hexaoxa-1,10-diazabicyclo[8.8.8]hexacosane-\
\k^8^<i>N</i>~2~,<i>O</i>~6~)rubidium] rubidium nonastannide
;
_publ_section_title_footnote     .
loop_
    _publ_author_name
    _publ_author_footnote
    _publ_author_address
    'Klein, Wilhelm' ?
; Technische Universit\"at M\"unchen
  Department of Chemistry
  Lichtenbergstr. 4
  85747 Garching
  Germany
;
    'He, Haiyan' ?
; Technische Universit\"at M\"unchen
  Department of Chemistry
  Lichtenbergstr. 4
  85747 Garching
  Germany
;
    'F\"assler, Thomas F.' ?
; Technische Universit\"at M\"unchen
  Department of Chemistry
  Lichtenbergstr. 4
  85747 Garching
  Germany
;
_publ_section_synopsis
;
The title compound, [Rb(2.2.2)-crypt]~3~RbSn~9~, contains Rb^+^ cations,
partially coordinated by 2.2.2-cryptand molecules, and deltahedral nine-atomic
tin cluster anions. The free Rb^+^ cations and the [Sn~9~]^4--^ anions form
strands extending parallel to [001].
;
data_I
_chemical_name_systematic
;\
Tris[(4,7,13,16,21,24-hexaoxa-1,10-diazabicyclo[8.8.8]hexacosane-\
\k^8^N~2~,O~6~)rubidium] rubidium nonastannide
;
_chemical_name_common     ?
_chemical_formula_moiety     '3(C18 H36 N2 O6 Rb), Sn9, Rb'
_chemical_formula_sum     'C54 H108 N6 O18 Rb4 Sn9'
_chemical_formula_iupac     '[Rb (C18 H36 N2 O6)]3 Rb Sn9'
_chemical_formula_weight     2539.55
_chemical_melting_point     ?
_shelx_space_group_comment
;
The symmetry employed for this shelxl refinement is uniquely defined
by the following loop, which should always be used as a source of
symmetry information in preference to the above space-group names.
They are only intended as comments.
;
_space_group_crystal_system     triclinic
_space_group_name_H-M_alt     'P -1'
_space_group_name_Hall     '-P 1'
loop_
    _space_group_symop_operation_xyz
    'x, y, z'
    '-x, -y, -z'
_cell_length_a     15.7287(8)
_cell_length_b     16.1530(10)
_cell_length_c     20.2896(8)
_cell_angle_alpha     98.782(4)
_cell_angle_beta     104.350(4)
_cell_angle_gamma     118.407(6)
_cell_volume     4165.4(4)
_cell_formula_units_Z     2
_cell_measurement_reflns_used     2671
_cell_measurement_theta_min     2.8659
_cell_measurement_theta_max     32.8871
_cell_measurement_temperature     123(2)
_exptl_crystal_description     plate
_exptl_crystal_colour     brown
_exptl_crystal_size_max     0.15
_exptl_crystal_size_mid     0.12
_exptl_crystal_size_min     0.05
_exptl_crystal_density_diffrn     2.025
_exptl_crystal_density_meas     ?
_exptl_crystal_F_000     2432
_exptl_absorpt_coefficient_mu     5.031
_exptl_absorpt_correction_type     multi-scan
_exptl_absorpt_process_details
;
(CrysAlisRED; Oxford Diffraction, 2009)
;
_exptl_absorpt_correction_T_min     0.83244
_exptl_absorpt_correction_T_max     1.00000
_diffrn_ambient_temperature     123(2)
_diffrn_radiation_type     MoK\a
_diffrn_radiation_wavelength     0.71073
_diffrn_radiation_source     'fine-focus sealed tube'
_diffrn_radiation_monochromator     graphite
_diffrn_measurement_device_type     'Oxford Diffraction Xcalibur 3'
_diffrn_measurement_method     '\w and \p scans'
_diffrn_detector_area_resol_mean     16.0238
_diffrn_reflns_number     29013
_diffrn_reflns_av_R_equivalents     0.1121
_diffrn_reflns_theta_min     2.870
_diffrn_reflns_theta_max     25.998
_diffrn_reflns_theta_full     25.242
_diffrn_measured_fraction_theta_max     0.972
_diffrn_measured_fraction_theta_full     0.974
_diffrn_reflns_limit_h_min     -17
_diffrn_reflns_limit_h_max     19
_diffrn_reflns_limit_k_min     -19
_diffrn_reflns_limit_k_max     19
_diffrn_reflns_limit_l_min     -20
_diffrn_reflns_limit_l_max     25
_refine_special_details     ?
_reflns_number_total     15902
_reflns_number_gt     4724
_reflns_threshold_expression     'I > 2\s(I)'
_refine_ls_structure_factor_coef     Fsqd
_refine_ls_matrix_type     full
_refine_ls_R_factor_all     0.1830
_refine_ls_R_factor_gt     0.0541
_refine_ls_wR_factor_gt     0.0758
_refine_ls_wR_factor_ref     0.0935
_refine_ls_goodness_of_fit_ref     0.622
_refine_ls_restrained_S_all     0.625
_refine_ls_number_reflns     15902
_refine_ls_number_parameters     823
_refine_ls_number_restraints     60
_refine_ls_hydrogen_treatment     constr
_refine_ls_weighting_scheme     calc
_refine_ls_weighting_details     'w=1/[\s^2^(Fo^2^)] where P=(Fo^2^+2Fc^2^)/3'
_atom_sites_solution_hydrogens     geom
_atom_sites_solution_primary     direct
_atom_sites_solution_secondary     difmap
_refine_ls_shift/su_max     0.001
_refine_ls_shift/su_mean     0.000
_refine_diff_density_max     2.854
_refine_diff_density_min     -2.194
_refine_ls_extinction_method     none
_refine_ls_extinction_coef     0
loop_
    _atom_type_symbol
    _atom_type_description
    _atom_type_scat_dispersion_real
    _atom_type_scat_dispersion_imag
    _atom_type_scat_source
    'Rb' 'Rb' -0.9393 2.9676
                         'International Tables Vol C Tables 4.2.6.8 and 6.1.1.4'
    'Sn' 'Sn' -0.6537 1.4246
                         'International Tables Vol C Tables 4.2.6.8 and 6.1.1.4'
    'C' 'C' 0.0033 0.0016
                         'International Tables Vol C Tables 4.2.6.8 and 6.1.1.4'
    'H' 'H' 0.0000 0.0000
                         'International Tables Vol C Tables 4.2.6.8 and 6.1.1.4'
    'N' 'N' 0.0061 0.0033
                         'International Tables Vol C Tables 4.2.6.8 and 6.1.1.4'
    'O' 'O' 0.0106 0.0060
                         'International Tables Vol C Tables 4.2.6.8 and 6.1.1.4'
_computing_data_collection
;
CrysAlis CCD (Oxford Diffraction, 2009)
;
_computing_cell_refinement
;
CrysAlis RED (Oxford Diffraction, 2009)
;
_computing_data_reduction
;
CrysAlis RED (Oxford Diffraction, 2009)
;
_computing_structure_solution
;
SHELXS97 (Sheldrick, 2008)
;
_computing_structure_refinement
;
<i>SHELXL2014/7</i> (Sheldrick, 2015)
;
_computing_molecular_graphics
;
DIAMOND (Brandenburg, 2012)
;
_computing_publication_material
;
publCIF (Westrip, 2010)
;
loop_
    _atom_site_type_symbol
    _atom_site_label
    _atom_site_fract_x
    _atom_site_fract_y
    _atom_site_fract_z
    _atom_site_U_iso_or_equiv
    _atom_site_adp_type
    _atom_site_calc_flag
    _atom_site_occupancy
    _atom_site_disorder_assembly
    _atom_site_disorder_group
    Sn Sn1 0.08357(8) 0.16103(7) 0.39428(5) 0.0410(3) Uani d 1 . .
    Sn Sn2 0.16023(7) 0.25708(7) 0.29264(5) 0.0299(3) Uani d 1 . .
    Sn Sn3 0.12360(7) 0.07394(7) 0.20224(5) 0.0328(3) Uani d 1 . .
    Sn Sn4 0.05539(8) -0.02245(8) 0.30783(5) 0.0416(3) Uani d 1 . .
    Sn Sn5 -0.04374(7) 0.21046(7) 0.29624(5) 0.0355(3) Uani d 1 . .
    Sn Sn6 -0.01767(8) 0.14432(7) 0.15343(5) 0.0343(3) Uani d 1 . .
    Sn Sn7 -0.09899(8) -0.07686(7) 0.16271(5) 0.0386(3) Uani d 1 . .
    Sn Sn8 -0.12916(8) -0.01594(7) 0.30748(5) 0.0419(3) Uani d 1 . .
    Sn Sn9 -0.20912(8) 0.02659(8) 0.17892(5) 0.0430(3) Uani d 1 . .
    Rb Rb1 0.0000 0.0000 0.0000 0.0586(7) Uani d 1 . .
    Rb Rb2 0.0000 0.0000 0.5000 0.1214(13) Uani d 1 . .
    Rb Rb3 0.61092(10) 0.39675(10) 0.17403(7) 0.0318(4) Uani d 1 . .
    N N1 0.4557(8) 0.2336(7) 0.0330(5) 0.028(3) Uani d 1 . .
    N N2 0.7700(9) 0.5604(9) 0.3164(6) 0.039(3) Uani d 1 . .
    O O1 0.5734(7) 0.4486(7) 0.0473(4) 0.039(3) Uani d 1 . .
    O O2 0.7466(7) 0.5961(6) 0.1754(5) 0.042(3) Uani d 1 . .
    O O3 0.3993(6) 0.2728(6) 0.1544(4) 0.031(2) Uani d 1 . .
    O O4 0.5387(8) 0.4516(7) 0.2800(5) 0.042(3) Uani d 1 . .
    O O5 0.6478(7) 0.2466(7) 0.1151(5) 0.043(3) Uani d 1 . .
    O O6 0.7708(7) 0.3809(7) 0.2619(5) 0.042(3) Uani d 1 . .
    C C1 0.4354(9) 0.2790(9) -0.0236(6) 0.032(4) Uani d 1 . .
    H H1A 0.3845 0.2967 -0.0185 0.039 Uiso calc 1 . .
    H H1B 0.4045 0.2296 -0.0716 0.039 Uiso calc 1 . .
    C C2 0.5381(11) 0.3749(11) -0.0178(7) 0.053(5) Uani d 1 . .
    H H2A 0.5919 0.3596 -0.0185 0.063 Uiso calc 1 . .
    H H2B 0.5239 0.3988 -0.0588 0.063 Uiso calc 1 . .
    C C3 0.6589(10) 0.5372(10) 0.0478(7) 0.035(4) Uani d 1 . .
    H H3A 0.6363 0.5582 0.0070 0.042 Uiso calc 1 . .
    H H3B 0.7140 0.5259 0.0431 0.042 Uiso calc 1 . .
    C C4 0.7011(11) 0.6183(10) 0.1191(7) 0.048(4) Uani d 1 . .
    H H4A 0.7531 0.6833 0.1174 0.058 Uiso calc 1 . .
    H H4B 0.6435 0.6231 0.1266 0.058 Uiso calc 1 . .
    C C5 0.7826(11) 0.6677(10) 0.2414(8) 0.057(5) Uani d 1 . .
    H H5A 0.7228 0.6674 0.2494 0.068 Uiso calc 1 . .
    H H5B 0.8305 0.7343 0.2397 0.068 Uiso calc 1 . .
    C C6 0.8390(11) 0.6477(10) 0.3040(8) 0.056(5) Uani d 1 . .
    H H6A 0.8938 0.6406 0.2934 0.067 Uiso calc 1 . .
    H H6B 0.8732 0.7051 0.3480 0.067 Uiso calc 1 . .
    C C7 0.3610(10) 0.1695(10) 0.0410(7) 0.047(4) Uani d 1 . .
    H H7A 0.3701 0.1242 0.0656 0.057 Uiso calc 1 . .
    H H7B 0.3061 0.1284 -0.0072 0.057 Uiso calc 1 . .
    C C8 0.3253(10) 0.2235(10) 0.0829(7) 0.041(4) Uani d 1 . .
    H H8A 0.3200 0.2723 0.0609 0.049 Uiso calc 1 . .
    H H8B 0.2560 0.1758 0.0827 0.049 Uiso calc 1 . .
    C C9 0.3669(10) 0.3255(10) 0.1942(7) 0.041(4) Uani d 1 . .
    H H9A 0.2950 0.2797 0.1907 0.049 Uiso calc 1 . .
    H H9B 0.3684 0.3785 0.1746 0.049 Uiso calc 1 . .
    C C10 0.4416(11) 0.3711(11) 0.2729(8) 0.047(4) Uani d 1 . .
    H H10A 0.4119 0.3942 0.3034 0.056 Uiso calc 1 . .
    H H10B 0.4510 0.3202 0.2892 0.056 Uiso calc 1 . .
    C C11 0.6091(12) 0.4900(11) 0.3483(7) 0.044(4) Uani d 1 . .
    H H11A 0.6228 0.4393 0.3603 0.053 Uiso calc 1 . .
    H H11B 0.5797 0.5072 0.3820 0.053 Uiso calc 1 . .
    C C12 0.7103(12) 0.5817(11) 0.3572(8) 0.062(5) Uani d 1 . .
    H H12A 0.6951 0.6295 0.3405 0.074 Uiso calc 1 . .
    H H12B 0.7546 0.6136 0.4088 0.074 Uiso calc 1 . .
    C C13 0.4980(10) 0.1743(10) 0.0100(7) 0.046(5) Uani d 1 . .
    H H13A 0.4402 0.1099 -0.0260 0.055 Uiso calc 1 . .
    H H13B 0.5466 0.2099 -0.0132 0.055 Uiso calc 1 . .
    C C14 0.5522(10) 0.1562(10) 0.0701(7) 0.039(4) Uani d 1 . .
    H H14A 0.5078 0.1305 0.0982 0.047 Uiso calc 1 . .
    H H14B 0.5666 0.1057 0.0519 0.047 Uiso calc 1 . .
    C C15 0.7082(11) 0.2306(10) 0.1697(7) 0.049(5) Uani d 1 . .
    H H15A 0.7327 0.1911 0.1482 0.059 Uiso calc 1 . .
    H H15B 0.6652 0.1929 0.1954 0.059 Uiso calc 1 . .
    C C16 0.8002(11) 0.3285(10) 0.2217(7) 0.041(4) Uani d 1 . .
    H H16A 0.8482 0.3166 0.2546 0.049 Uiso calc 1 . .
    H H16B 0.8379 0.3692 0.1948 0.049 Uiso calc 1 . .
    C C17 0.8587(11) 0.4697(12) 0.3131(7) 0.057(5) Uani d 1 . .
    H H17A 0.8994 0.5125 0.2885 0.068 Uiso calc 1 . .
    H H17B 0.9039 0.4544 0.3454 0.068 Uiso calc 1 . .
    C C18 0.8242(10) 0.5226(11) 0.3557(7) 0.043(4) Uani d 1 . .
    H H18A 0.7784 0.4765 0.3762 0.052 Uiso calc 1 . .
    H H18B 0.8861 0.5786 0.3963 0.052 Uiso calc 1 . .
    Rb Rb4 0.63019(10) 0.24191(10) 0.48979(7) 0.0307(4) Uani d 1 . .
    N N3 0.4697(9) 0.2786(8) 0.5135(6) 0.035(3) Uani d 1 . .
    N N4 0.7945(9) 0.2050(8) 0.4680(5) 0.034(3) Uani d 1 . .
    O O7 0.4670(7) 0.2095(7) 0.3686(4) 0.034(2) Uani d 1 . .
    O O8 0.5935(7) 0.1347(6) 0.3462(4) 0.038(3) Uani d 1 . .
    O O9 0.6892(7) 0.4381(6) 0.5596(4) 0.035(3) Uani d 1 . .
    O O10 0.8322(6) 0.4092(6) 0.5085(4) 0.036(3) Uani d 1 . .
    O O11 0.5135(7) 0.1394(6) 0.5733(5) 0.040(3) Uani d 1 . .
    O O12 0.6924(7) 0.1374(6) 0.5723(4) 0.032(2) Uani d 1 . .
    C C19 0.4044(9) 0.2752(10) 0.4456(6) 0.036(4) Uani d 1 . .
    H H19A 0.4423 0.3388 0.4362 0.043 Uiso calc 1 . .
    H H19B 0.3400 0.2673 0.4502 0.043 Uiso calc 1 . .
    C C20 0.3762(11) 0.1911(10) 0.3831(6) 0.039(4) Uani d 1 . .
    H H20A 0.3454 0.1281 0.3944 0.047 Uiso calc 1 . .
    H H20B 0.3240 0.1846 0.3402 0.047 Uiso calc 1 . .
    C C21 0.4405(9) 0.1419(9) 0.3066(6) 0.031(4) Uani d 1 . .
    H H21A 0.3962 0.1480 0.2660 0.038 Uiso calc 1 . .
    H H21B 0.4006 0.0740 0.3093 0.038 Uiso calc 1 . .
    C C22 0.5395(10) 0.1599(9) 0.2945(7) 0.034(4) Uani d 1 . .
    H H22A 0.5212 0.1189 0.2457 0.040 Uiso calc 1 . .
    H H22B 0.5844 0.2306 0.2989 0.040 Uiso calc 1 . .
    C C23 0.6872(10) 0.1476(10) 0.3405(7) 0.042(4) Uani d 1 . .
    H H23A 0.7316 0.2160 0.3401 0.050 Uiso calc 1 . .
    H H23B 0.6701 0.1012 0.2944 0.050 Uiso calc 1 . .
    C C24 0.7461(10) 0.1303(9) 0.3996(6) 0.031(4) Uani d 1 . .
    H H24A 0.6984 0.0656 0.4040 0.037 Uiso calc 1 . .
    H H24B 0.8007 0.1254 0.3867 0.037 Uiso calc 1 . .
    C C25 0.5207(11) 0.3747(10) 0.5659(7) 0.044(4) Uani d 1 . .
    H H25A 0.5486 0.3706 0.6139 0.053 Uiso calc 1 . .
    H H25B 0.4684 0.3921 0.5665 0.053 Uiso calc 1 . .
    C C26 0.6076(10) 0.4564(10) 0.5531(7) 0.037(4) Uani d 1 . .
    H H26A 0.5818 0.4598 0.5045 0.045 Uiso calc 1 . .
    H H26B 0.6344 0.5208 0.5885 0.045 Uiso calc 1 . .
    C C27 0.7740(12) 0.5146(10) 0.5454(7) 0.051(5) Uani d 1 . .
    H H27A 0.7995 0.5809 0.5775 0.061 Uiso calc 1 . .
    H H27B 0.7492 0.5133 0.4952 0.061 Uiso calc 1 . .
    C C28 0.8625(10) 0.4949(11) 0.5584(7) 0.043(4) Uani d 1 . .
    H H28A 0.9243 0.5513 0.5556 0.051 Uiso calc 1 . .
    H H28B 0.8819 0.4894 0.6071 0.051 Uiso calc 1 . .
    C C29 0.9102(10) 0.3877(10) 0.5277(6) 0.034(4) Uani d 1 . .
    H H29A 0.9171 0.3751 0.5744 0.041 Uiso calc 1 . .
    H H29B 0.9778 0.4451 0.5326 0.041 Uiso calc 1 . .
    C C30 0.8821(10) 0.2979(10) 0.4711(7) 0.043(4) Uani d 1 . .
    H H30A 0.8657 0.3082 0.4238 0.052 Uiso calc 1 . .
    H H30B 0.9434 0.2921 0.4796 0.052 Uiso calc 1 . .
    C C31 0.4037(10) 0.2025(11) 0.5402(7) 0.046(4) Uani d 1 . .
    H H31A 0.3560 0.1396 0.4999 0.055 Uiso calc 1 . .
    H H31B 0.3606 0.2230 0.5571 0.055 Uiso calc 1 . .
    C C32 0.4622(11) 0.1839(11) 0.5995(7) 0.039(4) Uani d 1 . .
    H H32A 0.5145 0.2473 0.6385 0.046 Uiso calc 1 . .
    H H32B 0.4137 0.1390 0.6192 0.046 Uiso calc 1 . .
    C C33 0.5677(11) 0.1164(10) 0.6260(7) 0.040(4) Uani d 1 . .
    H H33A 0.5183 0.0688 0.6438 0.048 Uiso calc 1 . .
    H H33B 0.6199 0.1775 0.6670 0.048 Uiso calc 1 . .
    C C34 0.6205(10) 0.0730(10) 0.5979(7) 0.035(4) Uani d 1 . .
    H H34A 0.6571 0.0575 0.6365 0.042 Uiso calc 1 . .
    H H34B 0.5680 0.0101 0.5585 0.042 Uiso calc 1 . .
    C C35 0.7387(12) 0.0917(11) 0.5435(7) 0.050(5) Uani d 1 . .
    H H35A 0.6856 0.0341 0.5003 0.060 Uiso calc 1 . .
    H H35B 0.7677 0.0675 0.5793 0.060 Uiso calc 1 . .
    C C36 0.8262(10) 0.1680(10) 0.5237(7) 0.036(4) Uani d 1 . .
    H H36A 0.8774 0.2253 0.5675 0.044 Uiso calc 1 . .
    H H36B 0.8624 0.1371 0.5083 0.044 Uiso calc 1 . .
    Rb Rb5 0.76177(10) 0.32954(9) 0.86626(7) 0.0300(4) Uani d 1 . .
    N N5 0.7359(9) 0.1513(8) 0.9045(6) 0.041(3) Uani d 1 . .
    N N6 0.7851(8) 0.5051(8) 0.8284(6) 0.031(3) Uani d 1 . .
    O O13 0.8244(7) 0.2143(6) 0.7948(5) 0.037(3) Uani d 1 . .
    O O14 0.8891(6) 0.4026(6) 0.7829(5) 0.033(2) Uani d 1 . .
    O O15 0.5564(6) 0.1735(6) 0.8469(4) 0.033(2) Uani d 1 . .
    O O16 0.5787(6) 0.3200(6) 0.7796(4) 0.034(2) Uani d 1 . .
    O O17 0.8618(7) 0.3529(7) 1.0154(4) 0.036(3) Uani d 1 . .
    O O18 0.8401(6) 0.5092(6) 0.9782(4) 0.032(2) Uani d 1 . .
    C C37 0.7556(11) 0.0977(10) 0.8552(7) 0.040(4) Uani d 1 . .
    H H37A 0.6908 0.0551 0.8124 0.048 Uiso calc 1 . .
    H H37B 0.7703 0.0529 0.8773 0.048 Uiso calc 1 . .
    C C38 0.8434(12) 0.1553(10) 0.8296(8) 0.049(5) Uani d 1 . .
    H H38A 0.9099 0.1969 0.8712 0.058 Uiso calc 1 . .
    H H38B 0.8497 0.1082 0.7968 0.058 Uiso calc 1 . .
    C C39 0.8988(11) 0.2580(10) 0.7645(7) 0.041(4) Uani d 1 . .
    H H39A 0.8923 0.2060 0.7269 0.049 Uiso calc 1 . .
    H H39B 0.9694 0.2932 0.8019 0.049 Uiso calc 1 . .
    C C40 0.8837(10) 0.3292(10) 0.7326(6) 0.035(4) Uani d 1 . .
    H H40A 0.9377 0.3609 0.7122 0.041 Uiso calc 1 . .
    H H40B 0.8151 0.2926 0.6930 0.041 Uiso calc 1 . .
    C C41 0.8807(10) 0.4729(11) 0.7549(7) 0.043(4) Uani d 1 . .
    H H41A 0.8169 0.4388 0.7113 0.051 Uiso calc 1 . .
    H H41B 0.9410 0.5093 0.7409 0.051 Uiso calc 1 . .
    C C42 0.8769(10) 0.5446(10) 0.8074(7) 0.039(4) Uani d 1 . .
    H H42A 0.9398 0.5758 0.8513 0.047 Uiso calc 1 . .
    H H42B 0.8808 0.5977 0.7871 0.047 Uiso calc 1 . .
    C C43 0.6326(10) 0.0921(9) 0.9057(6) 0.033(4) Uani d 1 . .
    H H43A 0.6309 0.1235 0.9509 0.039 Uiso calc 1 . .
    H H43B 0.6187 0.0256 0.9059 0.039 Uiso calc 1 . .
    C C44 0.5489(10) 0.0800(10) 0.8449(7) 0.036(4) Uani d 1 . .
    H H44A 0.5527 0.0526 0.7994 0.043 Uiso calc 1 . .
    H H44B 0.4807 0.0320 0.8462 0.043 Uiso calc 1 . .
    C C45 0.4793(10) 0.1614(9) 0.7896(7) 0.037(4) Uani d 1 . .
    H H45A 0.4109 0.1143 0.7910 0.044 Uiso calc 1 . .
    H H45B 0.4833 0.1324 0.7446 0.044 Uiso calc 1 . .
    C C46 0.4873(9) 0.2567(9) 0.7893(6) 0.030(4) Uani d 1 . .
    H H46A 0.4264 0.2442 0.7502 0.036 Uiso calc 1 . .
    H H46B 0.4878 0.2882 0.8354 0.036 Uiso calc 1 . .
    C C47 0.5921(10) 0.4135(9) 0.7803(6) 0.028(4) Uani d 1 . .
    H H47A 0.5951 0.4468 0.8268 0.034 Uiso calc 1 . .
    H H47B 0.5330 0.4045 0.7415 0.034 Uiso calc 1 . .
    C C48 0.6920(9) 0.4754(9) 0.7695(6) 0.027(3) Uani d 1 . .
    H H48A 0.6904 0.4374 0.7255 0.032 Uiso calc 1 . .
    H H48B 0.6959 0.5358 0.7614 0.032 Uiso calc 1 . .
    C C49 0.8130(10) 0.1830(11) 0.9768(8) 0.044(4) Uani d 1 . .
    H H49A 0.7933 0.1245 0.9937 0.053 Uiso calc 1 . .
    H H49B 0.8815 0.2053 0.9727 0.053 Uiso calc 1 . .
    C C50 0.8251(11) 0.2625(10) 1.0317(7) 0.044(4) Uani d 1 . .
    H H50A 0.7572 0.2410 1.0366 0.052 Uiso calc 1 . .
    H H50B 0.8746 0.2740 1.0784 0.052 Uiso calc 1 . .
    C C51 0.8655(11) 0.4296(11) 1.0631(7) 0.050(5) Uani d 1 . .
    H H51A 0.9081 0.4417 1.1127 0.060 Uiso calc 1 . .
    H H51B 0.7942 0.4077 1.0612 0.060 Uiso calc 1 . .
    C C52 0.9099(11) 0.5238(10) 1.0454(8) 0.049(5) Uani d 1 . .
    H H52A 0.9197 0.5776 1.0833 0.058 Uiso calc 1 . .
    H H52B 0.9785 0.5432 1.0426 0.058 Uiso calc 1 . .
    C C53 0.8794(10) 0.5975(8) 0.9598(6) 0.027(3) Uani d 1 . .
    H H53A 0.9473 0.6172 0.9556 0.033 Uiso calc 1 . .
    H H53B 0.8899 0.6517 0.9978 0.033 Uiso calc 1 . .
    C C54 0.8060(10) 0.5816(10) 0.8918(7) 0.040(4) Uani d 1 . .
    H H54A 0.8325 0.6455 0.8815 0.048 Uiso calc 1 . .
    H H54B 0.7391 0.5630 0.8975 0.048 Uiso calc 1 . .
loop_
    _atom_site_aniso_label
    _atom_site_aniso_U_11
    _atom_site_aniso_U_22
    _atom_site_aniso_U_33
    _atom_site_aniso_U_12
    _atom_site_aniso_U_13
    _atom_site_aniso_U_23
    Sn1 0.0433(7) 0.0303(7) 0.0357(6) 0.0122(6) 0.0073(5) 0.0139(5)
    Sn2 0.0253(6) 0.0228(6) 0.0318(6) 0.0083(5) 0.0088(5) 0.0032(5)
    Sn3 0.0321(7) 0.0283(6) 0.0368(6) 0.0170(5) 0.0111(5) 0.0071(5)
    Sn4 0.0408(7) 0.0433(7) 0.0478(7) 0.0261(6) 0.0149(6) 0.0223(6)
    Sn5 0.0318(7) 0.0330(7) 0.0396(7) 0.0195(6) 0.0094(5) 0.0050(5)
    Sn6 0.0375(7) 0.0319(6) 0.0299(6) 0.0185(6) 0.0077(5) 0.0088(5)
    Sn7 0.0331(7) 0.0208(6) 0.0463(7) 0.0102(5) 0.0050(5) 0.0025(5)
    Sn8 0.0334(7) 0.0333(7) 0.0536(7) 0.0129(6) 0.0171(6) 0.0161(6)
    Sn9 0.0251(6) 0.0373(7) 0.0527(7) 0.0137(6) 0.0043(5) 0.0069(6)
    Rb1 0.0697(18) 0.0670(17) 0.0312(13) 0.0357(15) 0.0161(12) 0.0037(12)
    Rb2 0.095(2) 0.167(3) 0.126(3) 0.064(2) 0.052(2) 0.112(2)
    Rb3 0.0273(9) 0.0260(8) 0.0358(9) 0.0116(7) 0.0087(7) 0.0083(7)
    N1 0.033(8) 0.014(7) 0.030(7) 0.010(6) 0.013(6) -0.001(6)
    N2 0.022(8) 0.045(9) 0.036(8) 0.008(7) 0.012(6) 0.010(7)
    O1 0.051(7) 0.040(7) 0.025(6) 0.020(6) 0.022(5) 0.011(5)
    O2 0.037(6) 0.035(6) 0.031(6) 0.008(5) 0.004(5) 0.010(5)
    O3 0.041(6) 0.029(6) 0.029(6) 0.026(5) 0.009(5) 0.000(5)
    O4 0.047(7) 0.053(7) 0.026(6) 0.027(6) 0.008(5) 0.017(5)
    O5 0.042(7) 0.041(7) 0.033(6) 0.014(6) 0.010(5) 0.011(5)
    O6 0.033(6) 0.056(7) 0.034(6) 0.029(6) 0.006(5) 0.003(6)
    C1 0.013(8) 0.017(8) 0.035(9) -0.009(7) 0.001(7) 0.003(7)
    C2 0.062(12) 0.068(13) 0.038(10) 0.042(11) 0.023(9) 0.007(10)
    C3 0.048(10) 0.034(9) 0.045(10) 0.028(9) 0.023(8) 0.034(8)
    C4 0.045(11) 0.035(10) 0.055(11) 0.017(9) 0.013(9) 0.018(9)
    C5 0.058(8) 0.030(7) 0.064(8) 0.012(6) 0.016(7) 0.017(7)
    C6 0.036(11) 0.036(10) 0.062(12) -0.003(9) 0.012(9) 0.017(9)
    C7 0.029(10) 0.033(10) 0.043(10) -0.003(8) 0.008(8) -0.006(8)
    C8 0.023(7) 0.037(7) 0.047(8) 0.011(6) 0.006(6) 0.007(6)
    C9 0.037(10) 0.029(9) 0.047(10) 0.012(8) 0.003(8) 0.026(8)
    C10 0.055(12) 0.051(11) 0.070(12) 0.044(10) 0.045(10) 0.021(10)
    C11 0.076(13) 0.060(12) 0.040(10) 0.062(11) 0.026(10) 0.026(9)
    C12 0.053(13) 0.045(12) 0.063(12) 0.021(11) -0.005(10) 0.019(10)
    C13 0.020(9) 0.030(10) 0.054(11) -0.005(8) 0.000(8) 0.018(9)
    C14 0.046(11) 0.036(10) 0.037(9) 0.020(9) 0.027(8) 0.007(8)
    C15 0.047(11) 0.050(11) 0.048(10) 0.019(9) 0.017(9) 0.034(9)
    C16 0.044(11) 0.037(10) 0.032(9) 0.011(9) 0.018(8) 0.018(8)
    C17 0.049(12) 0.071(13) 0.044(11) 0.044(11) -0.012(9) 0.010(10)
    C18 0.030(10) 0.052(11) 0.036(10) 0.020(9) 0.001(8) 0.012(9)
    Rb4 0.0284(9) 0.0277(9) 0.0312(8) 0.0145(7) 0.0075(7) 0.0053(7)
    N3 0.051(9) 0.028(7) 0.040(8) 0.028(7) 0.018(7) 0.021(7)
    N4 0.058(9) 0.025(7) 0.020(7) 0.018(7) 0.022(6) 0.012(6)
    O7 0.038(7) 0.045(7) 0.021(6) 0.025(6) 0.010(5) 0.008(5)
    O8 0.053(7) 0.037(6) 0.036(6) 0.033(6) 0.014(5) 0.015(5)
    O9 0.030(6) 0.019(6) 0.046(6) 0.009(5) 0.007(5) 0.005(5)
    O10 0.025(6) 0.019(6) 0.032(6) 0.001(5) -0.005(5) -0.006(5)
    O11 0.040(7) 0.031(6) 0.036(6) 0.011(5) 0.014(5) 0.005(5)
    O12 0.033(6) 0.022(6) 0.038(6) 0.007(5) 0.017(5) 0.016(5)
    C19 0.018(8) 0.056(11) 0.026(8) 0.020(8) 0.003(7) 0.001(8)
    C20 0.045(11) 0.044(10) 0.023(9) 0.030(9) -0.001(8) 0.001(8)
    C21 0.027(9) 0.022(8) 0.024(8) 0.000(7) 0.011(7) -0.001(7)
    C22 0.029(9) 0.019(8) 0.046(10) 0.013(7) 0.008(8) 0.003(8)
    C23 0.028(10) 0.037(10) 0.064(11) 0.012(8) 0.036(9) 0.016(9)
    C24 0.035(9) 0.031(9) 0.035(9) 0.020(8) 0.015(7) 0.019(8)
    C25 0.051(11) 0.042(10) 0.039(9) 0.034(10) 0.005(8) -0.004(9)
    C26 0.043(8) 0.033(7) 0.041(7) 0.032(6) 0.005(6) -0.001(6)
    C27 0.066(13) 0.016(9) 0.035(9) 0.015(9) -0.014(9) 0.003(8)
    C28 0.023(9) 0.039(10) 0.046(10) 0.007(8) 0.005(8) 0.011(9)
    C29 0.041(8) 0.034(7) 0.024(7) 0.012(6) 0.017(6) 0.020(6)
    C30 0.042(10) 0.042(10) 0.056(11) 0.017(9) 0.037(9) 0.032(9)
    C31 0.031(10) 0.056(11) 0.039(10) 0.019(9) 0.011(8) 0.000(9)
    C32 0.046(10) 0.048(11) 0.032(9) 0.025(9) 0.028(8) 0.016(8)
    C33 0.041(8) 0.044(8) 0.019(7) 0.012(6) 0.016(6) 0.005(6)
    C34 0.024(9) 0.036(10) 0.041(9) 0.015(8) 0.007(7) 0.014(8)
    C35 0.082(14) 0.049(11) 0.039(10) 0.046(11) 0.027(9) 0.017(9)
    C36 0.053(11) 0.037(10) 0.043(10) 0.039(9) 0.022(8) 0.015(8)
    Rb5 0.0317(9) 0.0231(8) 0.0315(8) 0.0122(7) 0.0120(7) 0.0075(7)
    N5 0.037(8) 0.023(7) 0.035(8) 0.007(7) -0.001(7) -0.007(6)
    N6 0.029(8) 0.032(8) 0.045(8) 0.024(6) 0.014(6) 0.021(7)
    O13 0.037(6) 0.019(6) 0.056(7) 0.013(5) 0.025(5) 0.010(5)
    O14 0.039(6) 0.024(6) 0.048(6) 0.028(5) 0.011(5) 0.010(5)
    O15 0.017(5) 0.038(6) 0.030(6) 0.010(5) 0.000(4) 0.008(5)
    O16 0.027(6) 0.028(6) 0.042(6) 0.015(5) 0.011(5) 0.007(5)
    O17 0.048(7) 0.039(6) 0.017(5) 0.024(6) 0.010(5) 0.000(5)
    O18 0.041(6) 0.019(6) 0.026(6) 0.013(5) 0.004(5) 0.004(5)
    C37 0.053(11) 0.037(10) 0.053(11) 0.035(9) 0.034(9) 0.013(9)
    C38 0.073(13) 0.026(10) 0.057(11) 0.038(10) 0.022(10) 0.001(9)
    C39 0.041(10) 0.023(9) 0.042(10) 0.007(8) 0.017(8) -0.001(8)
    C40 0.042(10) 0.029(9) 0.024(8) 0.012(8) 0.016(7) 0.006(7)
    C41 0.040(10) 0.065(12) 0.042(10) 0.041(10) 0.016(8) 0.018(9)
    C42 0.018(9) 0.031(9) 0.060(11) 0.013(8) 0.002(8) 0.015(8)
    C43 0.042(10) 0.022(8) 0.014(8) 0.002(8) 0.007(7) 0.009(7)
    C44 0.055(11) 0.033(9) 0.043(10) 0.031(9) 0.034(9) 0.021(8)
    C45 0.031(7) 0.017(7) 0.052(8) 0.002(5) 0.023(6) 0.007(6)
    C46 0.009(8) 0.039(10) 0.022(8) 0.001(7) 0.002(6) 0.011(7)
    C47 0.035(9) 0.016(8) 0.029(8) 0.014(7) 0.007(7) 0.003(7)
    C48 0.032(7) 0.023(7) 0.033(7) 0.023(6) 0.005(5) 0.011(5)
    C49 0.039(10) 0.061(12) 0.076(12) 0.040(9) 0.042(9) 0.050(10)
    C50 0.052(8) 0.028(7) 0.055(8) 0.026(6) 0.010(6) 0.024(6)
    C51 0.029(10) 0.084(14) 0.025(9) 0.023(10) 0.007(8) 0.022(10)
    C52 0.055(11) 0.025(9) 0.063(12) 0.014(9) 0.026(10) 0.027(9)
    C53 0.036(7) 0.010(6) 0.029(7) 0.006(5) 0.017(6) 0.003(5)
    C54 0.033(10) 0.036(10) 0.050(10) 0.016(8) 0.010(8) 0.029(9)
_geom_special_details
;
 All esds (except the esd in the dihedral angle between two l.s. planes)
 are estimated using the full covariance matrix.  The cell esds are taken
 into account individually in the estimation of esds in distances, angles
 and torsion angles; correlations between esds in cell parameters are only
 used when they are defined by crystal symmetry.  An approximate (isotropic)
 treatment of cell esds is used for estimating esds involving l.s. planes.
;
loop_
    _geom_bond_atom_site_label_1
    _geom_bond_atom_site_label_2
    _geom_bond_site_symmetry_2
    _geom_bond_distance
    _geom_bond_publ_flag
    Sn1 Sn2 . 2.9229(14) ?
    Sn1 Sn5 . 2.9387(14) ?
    Sn1 Sn4 . 2.9724(15) ?
    Sn1 Sn8 . 2.9850(14) ?
    Sn1 Rb2 . 3.5976(10) ?
    Sn1 Sn3 . 4.2360(14) ?
    Sn2 Sn3 . 2.9404(14) ?
    Sn2 Sn5 . 2.9493(14) ?
    Sn2 Sn6 . 2.9644(13) ?
    Sn2 Sn4 . 4.0981(14) ?
    Sn3 Sn7 . 2.9549(14) ?
    Sn3 Sn4 . 2.9552(14) ?
    Sn3 Sn6 . 2.9777(14) ?
    Sn3 Rb1 . 3.7925(9) ?
    Sn4 Sn8 . 2.9527(15) ?
    Sn4 Sn7 . 2.9957(14) ?
    Sn4 Rb2 . 4.2008(11) ?
    Sn5 Sn9 . 2.9453(14) ?
    Sn5 Sn6 . 3.1249(14) ?
    Sn5 Sn8 . 3.3110(15) ?
    Sn6 Sn9 . 2.9283(15) ?
    Sn6 Sn7 . 3.2267(14) ?
    Sn6 Rb1 . 3.7460(10) ?
    Sn7 Sn9 . 2.9613(15) ?
    Sn7 Sn8 . 3.1741(15) ?
    Sn7 Rb1 . 4.1017(11) ?
    Sn8 Sn9 . 2.9327(14) ?
    Sn8 Rb2 . 3.8357(10) ?
    Rb3 O3 . 2.830(9) ?
    Rb3 O1 . 2.834(8) ?
    Rb3 O6 . 2.847(9) ?
    Rb3 O4 . 2.877(9) ?
    Rb3 O2 . 2.886(9) ?
    Rb3 O5 . 2.907(10) ?
    Rb3 N1 . 3.034(10) ?
    Rb3 N2 . 3.063(11) ?
    N1 C7 . 1.422(15) ?
    N1 C13 . 1.483(16) ?
    N1 C1 . 1.502(14) ?
    N2 C6 . 1.420(15) ?
    N2 C18 . 1.430(15) ?
    N2 C12 . 1.514(18) ?
    O1 C2 . 1.413(14) ?
    O1 C3 . 1.420(13) ?
    O2 C4 . 1.382(13) ?
    O2 C5 . 1.407(14) ?
    O3 C8 . 1.423(12) ?
    O3 C9 . 1.429(15) ?
    O4 C11 . 1.362(13) ?
    O4 C10 . 1.411(15) ?
    O5 C15 . 1.411(13) ?
    O5 C14 . 1.432(13) ?
    O6 C16 . 1.392(15) ?
    O6 C17 . 1.412(15) ?
    C1 C2 . 1.579(16) ?
    C1 H1A . 0.9900 ?
    C1 H1B . 0.9900 ?
    C2 H2A . 0.9900 ?
    C2 H2B . 0.9900 ?
    C3 C4 . 1.539(16) ?
    C3 H3A . 0.9900 ?
    C3 H3B . 0.9900 ?
    C4 H4A . 0.9900 ?
    C4 H4B . 0.9900 ?
    C5 C6 . 1.532(16) ?
    C5 H5A . 0.9900 ?
    C5 H5B . 0.9900 ?
    C6 H6A . 0.9900 ?
    C6 H6B . 0.9900 ?
    C7 C8 . 1.508(17) ?
    C7 H7A . 0.9900 ?
    C7 H7B . 0.9900 ?
    C8 H8A . 0.9900 ?
    C8 H8B . 0.9900 ?
    C9 C10 . 1.537(15) ?
    C9 H9A . 0.9900 ?
    C9 H9B . 0.9900 ?
    C10 H10A . 0.9900 ?
    C10 H10B . 0.9900 ?
    C11 C12 . 1.514(18) ?
    C11 H11A . 0.9900 ?
    C11 H11B . 0.9900 ?
    C12 H12A . 0.9900 ?
    C12 H12B . 0.9900 ?
    C13 C14 . 1.460(15) ?
    C13 H13A . 0.9900 ?
    C13 H13B . 0.9900 ?
    C14 H14A . 0.9900 ?
    C14 H14B . 0.9900 ?
    C15 C16 . 1.504(16) ?
    C15 H15A . 0.9900 ?
    C15 H15B . 0.9900 ?
    C16 H16A . 0.9900 ?
    C16 H16B . 0.9900 ?
    C17 C18 . 1.492(17) ?
    C17 H17A . 0.9900 ?
    C17 H17B . 0.9900 ?
    C18 H18A . 0.9900 ?
    C18 H18B . 0.9900 ?
    Rb4 O9 . 2.845(8) ?
    Rb4 O7 . 2.848(8) ?
    Rb4 O12 . 2.869(8) ?
    Rb4 O10 . 2.909(8) ?
    Rb4 O11 . 2.914(9) ?
    Rb4 O8 . 2.914(9) ?
    Rb4 N3 . 2.983(11) ?
    Rb4 N4 . 3.030(12) ?
    N3 C25 . 1.440(14) ?
    N3 C31 . 1.465(15) ?
    N3 C19 . 1.476(13) ?
    N4 C24 . 1.433(14) ?
    N4 C36 . 1.447(13) ?
    N4 C30 . 1.455(14) ?
    O7 C21 . 1.355(12) ?
    O7 C20 . 1.431(15) ?
    O8 C22 . 1.415(13) ?
    O8 C23 . 1.425(14) ?
    O9 C26 . 1.428(13) ?
    O9 C27 . 1.456(15) ?
    O10 C28 . 1.370(14) ?
    O10 C29 . 1.411(14) ?
    O11 C33 . 1.407(14) ?
    O11 C32 . 1.448(14) ?
    O12 C34 . 1.403(14) ?
    O12 C35 . 1.416(15) ?
    C19 C20 . 1.508(15) ?
    C19 H19A . 0.9900 ?
    C19 H19B . 0.9900 ?
    C20 H20A . 0.9900 ?
    C20 H20B . 0.9900 ?
    C21 C22 . 1.533(16) ?
    C21 H21A . 0.9900 ?
    C21 H21B . 0.9900 ?
    C22 H22A . 0.9900 ?
    C22 H22B . 0.9900 ?
    C23 C24 . 1.472(15) ?
    C23 H23A . 0.9900 ?
    C23 H23B . 0.9900 ?
    C24 H24A . 0.9900 ?
    C24 H24B . 0.9900 ?
    C25 C26 . 1.496(17) ?
    C25 H25A . 0.9900 ?
    C25 H25B . 0.9900 ?
    C26 H26A . 0.9900 ?
    C26 H26B . 0.9900 ?
    C27 C28 . 1.540(17) ?
    C27 H27A . 0.9900 ?
    C27 H27B . 0.9900 ?
    C28 H28A . 0.9900 ?
    C28 H28B . 0.9900 ?
    C29 C30 . 1.499(16) ?
    C29 H29A . 0.9900 ?
    C29 H29B . 0.9900 ?
    C30 H30A . 0.9900 ?
    C30 H30B . 0.9900 ?
    C31 C32 . 1.487(16) ?
    C31 H31A . 0.9900 ?
    C31 H31B . 0.9900 ?
    C32 H32A . 0.9900 ?
    C32 H32B . 0.9900 ?
    C33 C34 . 1.474(17) ?
    C33 H33A . 0.9900 ?
    C33 H33B . 0.9900 ?
    C34 H34A . 0.9900 ?
    C34 H34B . 0.9900 ?
    C35 C36 . 1.545(17) ?
    C35 H35A . 0.9900 ?
    C35 H35B . 0.9900 ?
    C36 H36A . 0.9900 ?
    C36 H36B . 0.9900 ?
    Rb5 O13 . 2.858(9) ?
    Rb5 O15 . 2.875(8) ?
    Rb5 O18 . 2.880(8) ?
    Rb5 O14 . 2.882(9) ?
    Rb5 O16 . 2.897(8) ?
    Rb5 O17 . 2.915(8) ?
    Rb5 N6 . 2.929(10) ?
    Rb5 N5 . 2.963(11) ?
    N5 C37 . 1.411(14) ?
    N5 C43 . 1.451(15) ?
    N5 C49 . 1.477(14) ?
    N6 C48 . 1.446(13) ?
    N6 C42 . 1.479(15) ?
    N6 C54 . 1.487(15) ?
    O13 C38 . 1.367(14) ?
    O13 C39 . 1.396(14) ?
    O14 C41 . 1.389(14) ?
    O14 C40 . 1.396(13) ?
    O15 C45 . 1.366(13) ?
    O15 C44 . 1.452(13) ?
    O16 C46 . 1.398(13) ?
    O16 C47 . 1.419(13) ?
    O17 C51 . 1.419(15) ?
    O17 C50 . 1.420(14) ?
    O18 C53 . 1.412(13) ?
    O18 C52 . 1.427(13) ?
    C37 C38 . 1.524(17) ?
    C37 H37A . 0.9900 ?
    C37 H37B . 0.9900 ?
    C38 H38A . 0.9900 ?
    C38 H38B . 0.9900 ?
    C39 C40 . 1.486(16) ?
    C39 H39A . 0.9900 ?
    C39 H39B . 0.9900 ?
    C40 H40A . 0.9900 ?
    C40 H40B . 0.9900 ?
    C41 C42 . 1.483(16) ?
    C41 H41A . 0.9900 ?
    C41 H41B . 0.9900 ?
    C42 H42A . 0.9900 ?
    C42 H42B . 0.9900 ?
    C43 C44 . 1.472(15) ?
    C43 H43A . 0.9900 ?
    C43 H43B . 0.9900 ?
    C44 H44A . 0.9900 ?
    C44 H44B . 0.9900 ?
    C45 C46 . 1.484(16) ?
    C45 H45A . 0.9900 ?
    C45 H45B . 0.9900 ?
    C46 H46A . 0.9900 ?
    C46 H46B . 0.9900 ?
    C47 C48 . 1.504(15) ?
    C47 H47A . 0.9900 ?
    C47 H47B . 0.9900 ?
    C48 H48A . 0.9900 ?
    C48 H48B . 0.9900 ?
    C49 C50 . 1.466(16) ?
    C49 H49A . 0.9900 ?
    C49 H49B . 0.9900 ?
    C50 H50A . 0.9900 ?
    C50 H50B . 0.9900 ?
    C51 C52 . 1.488(17) ?
    C51 H51A . 0.9900 ?
    C51 H51B . 0.9900 ?
    C52 H52A . 0.9900 ?
    C52 H52B . 0.9900 ?
    C53 C54 . 1.457(14) ?
    C53 H53A . 0.9900 ?
    C53 H53B . 0.9900 ?
    C54 H54A . 0.9900 ?
    C54 H54B . 0.9900 ?
loop_
    _geom_angle_atom_site_label_1
    _geom_angle_atom_site_label_2
    _geom_angle_atom_site_label_3
    _geom_angle_site_symmetry_1
    _geom_angle_site_symmetry_3
    _geom_angle
    _geom_angle_publ_flag
    Sn2 Sn1 Sn5 . . 60.42(3) ?
    Sn2 Sn1 Sn4 . . 88.07(4) ?
    Sn5 Sn1 Sn4 . . 106.08(4) ?
    Sn2 Sn1 Sn8 . . 105.93(4) ?
    Sn5 Sn1 Sn8 . . 67.96(3) ?
    Sn4 Sn1 Sn8 . . 59.42(3) ?
    Sn2 Sn1 Rb2 . . 166.42(4) ?
    Sn5 Sn1 Rb2 . . 126.75(4) ?
    Sn4 Sn1 Rb2 . . 78.86(3) ?
    Sn8 Sn1 Rb2 . . 70.58(3) ?
    Sn2 Sn1 Sn3 . . 43.91(3) ?
    Sn5 Sn1 Sn3 . . 79.76(3) ?
    Sn4 Sn1 Sn3 . . 44.23(3) ?
    Sn8 Sn1 Sn3 . . 79.25(3) ?
    Rb2 Sn1 Sn3 . . 123.08(3) ?
    Sn1 Sn2 Sn3 . . 92.51(4) ?
    Sn1 Sn2 Sn5 . . 60.06(3) ?
    Sn3 Sn2 Sn5 . . 106.10(4) ?
    Sn1 Sn2 Sn6 . . 105.01(4) ?
    Sn3 Sn2 Sn6 . . 60.57(3) ?
    Sn5 Sn2 Sn6 . . 63.80(3) ?
    Sn1 Sn2 Sn4 . . 46.46(3) ?
    Sn3 Sn2 Sn4 . . 46.11(3) ?
    Sn5 Sn2 Sn4 . . 82.44(3) ?
    Sn6 Sn2 Sn4 . . 81.83(3) ?
    Sn2 Sn3 Sn7 . . 105.68(4) ?
    Sn2 Sn3 Sn4 . . 88.07(4) ?
    Sn7 Sn3 Sn4 . . 60.91(3) ?
    Sn2 Sn3 Sn6 . . 60.12(3) ?
    Sn7 Sn3 Sn6 . . 65.90(3) ?
    Sn4 Sn3 Sn6 . . 104.91(4) ?
    Sn2 Sn3 Rb1 . . 119.31(3) ?
    Sn7 Sn3 Rb1 . . 73.70(3) ?
    Sn4 Sn3 Rb1 . . 132.27(4) ?
    Sn6 Sn3 Rb1 . . 65.91(3) ?
    Sn2 Sn3 Sn1 . . 43.58(3) ?
    Sn7 Sn3 Sn1 . . 80.14(3) ?
    Sn4 Sn3 Sn1 . . 44.55(3) ?
    Sn6 Sn3 Sn1 . . 78.59(3) ?
    Rb1 Sn3 Sn1 . . 142.08(3) ?
    Sn8 Sn4 Sn3 . . 105.57(4) ?
    Sn8 Sn4 Sn1 . . 60.50(4) ?
    Sn3 Sn4 Sn1 . . 91.22(4) ?
    Sn8 Sn4 Sn7 . . 64.49(4) ?
    Sn3 Sn4 Sn7 . . 59.54(3) ?
    Sn1 Sn4 Sn7 . . 104.90(4) ?
    Sn8 Sn4 Sn2 . . 82.24(3) ?
    Sn3 Sn4 Sn2 . . 45.81(3) ?
    Sn1 Sn4 Sn2 . . 45.47(3) ?
    Sn7 Sn4 Sn2 . . 81.35(3) ?
    Sn8 Sn4 Rb2 . . 61.98(3) ?
    Sn3 Sn4 Rb2 . . 148.37(4) ?
    Sn1 Sn4 Rb2 . . 57.17(3) ?
    Sn7 Sn4 Rb2 . . 125.08(4) ?
    Sn2 Sn4 Rb2 . . 102.56(3) ?
    Sn1 Sn5 Sn9 . . 107.87(4) ?
    Sn1 Sn5 Sn2 . . 59.53(3) ?
    Sn9 Sn5 Sn2 . . 109.20(4) ?
    Sn1 Sn5 Sn6 . . 100.73(4) ?
    Sn9 Sn5 Sn6 . . 57.60(3) ?
    Sn2 Sn5 Sn6 . . 58.34(3) ?
    Sn1 Sn5 Sn8 . . 56.68(3) ?
    Sn9 Sn5 Sn8 . . 55.54(3) ?
    Sn2 Sn5 Sn8 . . 97.60(4) ?
    Sn6 Sn5 Sn8 . . 89.13(4) ?
    Sn9 Sn6 Sn2 . . 109.25(4) ?
    Sn9 Sn6 Sn3 . . 108.76(4) ?
    Sn2 Sn6 Sn3 . . 59.32(3) ?
    Sn9 Sn6 Sn5 . . 58.12(3) ?
    Sn2 Sn6 Sn5 . . 57.87(3) ?
    Sn3 Sn6 Sn5 . . 100.91(4) ?
    Sn9 Sn6 Sn7 . . 57.27(3) ?
    Sn2 Sn6 Sn7 . . 98.65(4) ?
    Sn3 Sn6 Sn7 . . 56.71(3) ?
    Sn5 Sn6 Sn7 . . 91.74(4) ?
    Sn9 Sn6 Rb1 . . 112.40(3) ?
    Sn2 Sn6 Rb1 . . 120.07(4) ?
    Sn3 Sn6 Rb1 . . 67.56(3) ?
    Sn5 Sn6 Rb1 . . 163.05(4) ?
    Sn7 Sn6 Rb1 . . 71.63(3) ?
    Sn3 Sn7 Sn9 . . 108.48(4) ?
    Sn3 Sn7 Sn4 . . 59.55(3) ?
    Sn9 Sn7 Sn4 . . 107.75(4) ?
    Sn3 Sn7 Sn8 . . 100.23(4) ?
    Sn9 Sn7 Sn8 . . 56.98(3) ?
    Sn4 Sn7 Sn8 . . 57.10(3) ?
    Sn3 Sn7 Sn6 . . 57.39(3) ?
    Sn9 Sn7 Sn6 . . 56.29(3) ?
    Sn4 Sn7 Sn6 . . 98.16(4) ?
    Sn8 Sn7 Sn6 . . 89.80(4) ?
    Sn3 Sn7 Rb1 . . 62.56(3) ?
    Sn9 Sn7 Rb1 . . 102.78(3) ?
    Sn4 Sn7 Rb1 . . 120.29(4) ?
    Sn8 Sn7 Rb1 . . 149.75(4) ?
    Sn6 Sn7 Rb1 . . 60.08(2) ?
    Sn9 Sn8 Sn4 . . 109.68(4) ?
    Sn9 Sn8 Sn1 . . 106.97(4) ?
    Sn4 Sn8 Sn1 . . 60.08(4) ?
    Sn9 Sn8 Sn7 . . 57.85(3) ?
    Sn4 Sn8 Sn7 . . 58.41(3) ?
    Sn1 Sn8 Sn7 . . 100.35(4) ?
    Sn9 Sn8 Sn5 . . 55.90(3) ?
    Sn4 Sn8 Sn5 . . 97.73(4) ?
    Sn1 Sn8 Sn5 . . 55.36(3) ?
    Sn7 Sn8 Sn5 . . 89.32(4) ?
    Sn9 Sn8 Rb2 . . 164.75(4) ?
    Sn4 Sn8 Rb2 . . 75.20(3) ?
    Sn1 Sn8 Rb2 . . 62.20(3) ?
    Sn7 Sn8 Rb2 . . 132.01(4) ?
    Sn5 Sn8 Rb2 . . 109.68(3) ?
    Sn6 Sn9 Sn8 . . 100.87(4) ?
    Sn6 Sn9 Sn5 . . 64.28(3) ?
    Sn8 Sn9 Sn5 . . 68.57(3) ?
    Sn6 Sn9 Sn7 . . 66.44(4) ?
    Sn8 Sn9 Sn7 . . 65.17(4) ?
    Sn5 Sn9 Sn7 . . 101.06(4) ?
    Sn6 Rb1 Sn6 . 2 180.0 ?
    Sn6 Rb1 Sn3 . . 46.53(2) ?
    Sn6 Rb1 Sn3 2 . 133.47(2) ?
    Sn6 Rb1 Sn3 . 2 133.47(2) ?
    Sn6 Rb1 Sn3 2 2 46.53(2) ?
    Sn3 Rb1 Sn3 . 2 180.0 ?
    Sn6 Rb1 Sn7 . . 48.29(2) ?
    Sn6 Rb1 Sn7 2 . 131.71(2) ?
    Sn3 Rb1 Sn7 . . 43.75(2) ?
    Sn3 Rb1 Sn7 2 . 136.26(2) ?
    Sn6 Rb1 Sn7 . 2 131.71(2) ?
    Sn6 Rb1 Sn7 2 2 48.29(2) ?
    Sn3 Rb1 Sn7 . 2 136.25(2) ?
    Sn3 Rb1 Sn7 2 2 43.75(2) ?
    Sn7 Rb1 Sn7 . 2 180.0 ?
    Sn1 Rb2 Sn1 . 2_556 180.0 ?
    Sn1 Rb2 Sn8 . 2_556 132.78(2) ?
    Sn1 Rb2 Sn8 2_556 2_556 47.22(2) ?
    Sn1 Rb2 Sn8 . . 47.22(2) ?
    Sn1 Rb2 Sn8 2_556 . 132.78(2) ?
    Sn8 Rb2 Sn8 2_556 . 180.0 ?
    Sn1 Rb2 Sn4 . 2_556 136.03(2) ?
    Sn1 Rb2 Sn4 2_556 2_556 43.97(2) ?
    Sn8 Rb2 Sn4 2_556 2_556 42.81(2) ?
    Sn8 Rb2 Sn4 . 2_556 137.19(2) ?
    Sn1 Rb2 Sn4 . . 43.97(2) ?
    Sn1 Rb2 Sn4 2_556 . 136.03(2) ?
    Sn8 Rb2 Sn4 2_556 . 137.19(2) ?
    Sn8 Rb2 Sn4 . . 42.81(2) ?
    Sn4 Rb2 Sn4 2_556 . 180.0 ?
    O3 Rb3 O1 . . 96.0(3) ?
    O3 Rb3 O6 . . 122.5(3) ?
    O1 Rb3 O6 . . 136.2(3) ?
    O3 Rb3 O4 . . 61.8(3) ?
    O1 Rb3 O4 . . 117.3(3) ?
    O6 Rb3 O4 . . 100.2(3) ?
    O3 Rb3 O2 . . 137.2(3) ?
    O1 Rb3 O2 . . 60.4(3) ?
    O6 Rb3 O2 . . 95.8(3) ?
    O4 Rb3 O2 . . 95.9(3) ?
    O3 Rb3 O5 . . 99.3(2) ?
    O1 Rb3 O5 . . 95.7(3) ?
    O6 Rb3 O5 . . 60.9(3) ?
    O4 Rb3 O5 . . 142.3(3) ?
    O2 Rb3 O5 . . 117.0(3) ?
    O3 Rb3 N1 . . 59.1(3) ?
    O1 Rb3 N1 . . 60.9(3) ?
    O6 Rb3 N1 . . 119.4(3) ?
    O4 Rb3 N1 . . 120.0(3) ?
    O2 Rb3 N1 . . 120.3(3) ?
    O5 Rb3 N1 . . 59.7(3) ?
    O3 Rb3 N2 . . 121.5(3) ?
    O1 Rb3 N2 . . 119.4(3) ?
    O6 Rb3 N2 . . 59.8(3) ?
    O4 Rb3 N2 . . 60.8(3) ?
    O2 Rb3 N2 . . 59.8(3) ?
    O5 Rb3 N2 . . 119.5(3) ?
    N1 Rb3 N2 . . 179.1(3) ?
    C7 N1 C13 . . 108.6(10) ?
    C7 N1 C1 . . 109.7(11) ?
    C13 N1 C1 . . 108.9(11) ?
    C7 N1 Rb3 . . 110.1(7) ?
    C13 N1 Rb3 . . 110.0(8) ?
    C1 N1 Rb3 . . 109.5(7) ?
    C6 N2 C18 . . 111.6(11) ?
    C6 N2 C12 . . 110.1(13) ?
    C18 N2 C12 . . 109.3(11) ?
    C6 N2 Rb3 . . 110.6(8) ?
    C18 N2 Rb3 . . 107.5(8) ?
    C12 N2 Rb3 . . 107.5(8) ?
    C2 O1 C3 . . 107.1(10) ?
    C2 O1 Rb3 . . 116.2(8) ?
    C3 O1 Rb3 . . 114.4(7) ?
    C4 O2 C5 . . 111.0(11) ?
    C4 O2 Rb3 . . 112.0(7) ?
    C5 O2 Rb3 . . 112.5(7) ?
    C8 O3 C9 . . 108.4(10) ?
    C8 O3 Rb3 . . 117.7(7) ?
    C9 O3 Rb3 . . 111.0(7) ?
    C11 O4 C10 . . 111.6(11) ?
    C11 O4 Rb3 . . 113.3(8) ?
    C10 O4 Rb3 . . 110.7(7) ?
    C15 O5 C14 . . 111.8(10) ?
    C15 O5 Rb3 . . 111.5(8) ?
    C14 O5 Rb3 . . 111.2(8) ?
    C16 O6 C17 . . 111.1(11) ?
    C16 O6 Rb3 . . 112.1(8) ?
    C17 O6 Rb3 . . 116.7(8) ?
    N1 C1 C2 . . 111.9(10) ?
    N1 C1 H1A . . 109.2 ?
    C2 C1 H1A . . 109.2 ?
    N1 C1 H1B . . 109.2 ?
    C2 C1 H1B . . 109.2 ?
    H1A C1 H1B . . 107.9 ?
    O1 C2 C1 . . 108.0(11) ?
    O1 C2 H2A . . 110.1 ?
    C1 C2 H2A . . 110.1 ?
    O1 C2 H2B . . 110.1 ?
    C1 C2 H2B . . 110.1 ?
    H2A C2 H2B . . 108.4 ?
    O1 C3 C4 . . 108.4(11) ?
    O1 C3 H3A . . 110.0 ?
    C4 C3 H3A . . 110.0 ?
    O1 C3 H3B . . 110.0 ?
    C4 C3 H3B . . 110.0 ?
    H3A C3 H3B . . 108.4 ?
    O2 C4 C3 . . 110.1(11) ?
    O2 C4 H4A . . 109.6 ?
    C3 C4 H4A . . 109.6 ?
    O2 C4 H4B . . 109.6 ?
    C3 C4 H4B . . 109.6 ?
    H4A C4 H4B . . 108.2 ?
    O2 C5 C6 . . 111.6(12) ?
    O2 C5 H5A . . 109.3 ?
    C6 C5 H5A . . 109.3 ?
    O2 C5 H5B . . 109.3 ?
    C6 C5 H5B . . 109.3 ?
    H5A C5 H5B . . 108.0 ?
    N2 C6 C5 . . 111.9(12) ?
    N2 C6 H6A . . 109.2 ?
    C5 C6 H6A . . 109.2 ?
    N2 C6 H6B . . 109.2 ?
    C5 C6 H6B . . 109.2 ?
    H6A C6 H6B . . 107.9 ?
    N1 C7 C8 . . 113.7(11) ?
    N1 C7 H7A . . 108.8 ?
    C8 C7 H7A . . 108.8 ?
    N1 C7 H7B . . 108.8 ?
    C8 C7 H7B . . 108.8 ?
    H7A C7 H7B . . 107.7 ?
    O3 C8 C7 . . 108.0(11) ?
    O3 C8 H8A . . 110.1 ?
    C7 C8 H8A . . 110.1 ?
    O3 C8 H8B . . 110.1 ?
    C7 C8 H8B . . 110.1 ?
    H8A C8 H8B . . 108.4 ?
    O3 C9 C10 . . 108.2(11) ?
    O3 C9 H9A . . 110.1 ?
    C10 C9 H9A . . 110.1 ?
    O3 C9 H9B . . 110.1 ?
    C10 C9 H9B . . 110.1 ?
    H9A C9 H9B . . 108.4 ?
    O4 C10 C9 . . 109.9(11) ?
    O4 C10 H10A . . 109.7 ?
    C9 C10 H10A . . 109.7 ?
    O4 C10 H10B . . 109.7 ?
    C9 C10 H10B . . 109.7 ?
    H10A C10 H10B . . 108.2 ?
    O4 C11 C12 . . 111.4(12) ?
    O4 C11 H11A . . 109.3 ?
    C12 C11 H11A . . 109.3 ?
    O4 C11 H11B . . 109.3 ?
    C12 C11 H11B . . 109.3 ?
    H11A C11 H11B . . 108.0 ?
    N2 C12 C11 . . 113.5(13) ?
    N2 C12 H12A . . 108.9 ?
    C11 C12 H12A . . 108.9 ?
    N2 C12 H12B . . 108.9 ?
    C11 C12 H12B . . 108.9 ?
    H12A C12 H12B . . 107.7 ?
    C14 C13 N1 . . 112.1(12) ?
    C14 C13 H13A . . 109.2 ?
    N1 C13 H13A . . 109.2 ?
    C14 C13 H13B . . 109.2 ?
    N1 C13 H13B . . 109.2 ?
    H13A C13 H13B . . 107.9 ?
    O5 C14 C13 . . 109.9(11) ?
    O5 C14 H14A . . 109.7 ?
    C13 C14 H14A . . 109.7 ?
    O5 C14 H14B . . 109.7 ?
    C13 C14 H14B . . 109.7 ?
    H14A C14 H14B . . 108.2 ?
    O5 C15 C16 . . 110.0(11) ?
    O5 C15 H15A . . 109.7 ?
    C16 C15 H15A . . 109.7 ?
    O5 C15 H15B . . 109.7 ?
    C16 C15 H15B . . 109.7 ?
    H15A C15 H15B . . 108.2 ?
    O6 C16 C15 . . 112.2(13) ?
    O6 C16 H16A . . 109.2 ?
    C15 C16 H16A . . 109.2 ?
    O6 C16 H16B . . 109.2 ?
    C15 C16 H16B . . 109.2 ?
    H16A C16 H16B . . 107.9 ?
    O6 C17 C18 . . 109.4(12) ?
    O6 C17 H17A . . 109.8 ?
    C18 C17 H17A . . 109.8 ?
    O6 C17 H17B . . 109.8 ?
    C18 C17 H17B . . 109.8 ?
    H17A C17 H17B . . 108.2 ?
    N2 C18 C17 . . 114.9(12) ?
    N2 C18 H18A . . 108.5 ?
    C17 C18 H18A . . 108.5 ?
    N2 C18 H18B . . 108.5 ?
    C17 C18 H18B . . 108.5 ?
    H18A C18 H18B . . 107.5 ?
    O9 Rb4 O7 . . 94.6(3) ?
    O9 Rb4 O12 . . 119.1(2) ?
    O7 Rb4 O12 . . 141.6(2) ?
    O9 Rb4 O10 . . 60.3(3) ?
    O7 Rb4 O10 . . 112.6(2) ?
    O12 Rb4 O10 . . 100.5(2) ?
    O9 Rb4 O11 . . 98.7(3) ?
    O7 Rb4 O11 . . 101.1(3) ?
    O12 Rb4 O11 . . 58.7(3) ?
    O10 Rb4 O11 . . 140.8(2) ?
    O9 Rb4 O8 . . 135.0(3) ?
    O7 Rb4 O8 . . 59.5(3) ?
    O12 Rb4 O8 . . 100.6(2) ?
    O10 Rb4 O8 . . 94.1(3) ?
    O11 Rb4 O8 . . 120.8(2) ?
    O9 Rb4 N3 . . 60.5(3) ?
    O7 Rb4 N3 . . 61.1(3) ?
    O12 Rb4 N3 . . 118.4(3) ?
    O10 Rb4 N3 . . 119.4(3) ?
    O11 Rb4 N3 . . 60.7(3) ?
    O8 Rb4 N3 . . 119.3(3) ?
    O9 Rb4 N4 . . 119.3(3) ?
    O7 Rb4 N4 . . 119.7(3) ?
    O12 Rb4 N4 . . 61.0(3) ?
    O10 Rb4 N4 . . 60.6(3) ?
    O11 Rb4 N4 . . 118.7(3) ?
    O8 Rb4 N4 . . 61.5(3) ?
    N3 Rb4 N4 . . 179.2(3) ?
    C25 N3 C31 . . 109.2(11) ?
    C25 N3 C19 . . 109.6(10) ?
    C31 N3 C19 . . 109.2(11) ?
    C25 N3 Rb4 . . 109.1(8) ?
    C31 N3 Rb4 . . 109.7(8) ?
    C19 N3 Rb4 . . 110.1(8) ?
    C24 N4 C36 . . 109.4(10) ?
    C24 N4 C30 . . 112.4(10) ?
    C36 N4 C30 . . 110.9(11) ?
    C24 N4 Rb4 . . 106.5(8) ?
    C36 N4 Rb4 . . 108.9(8) ?
    C30 N4 Rb4 . . 108.5(8) ?
    C21 O7 C20 . . 110.4(9) ?
    C21 O7 Rb4 . . 116.7(8) ?
    C20 O7 Rb4 . . 113.2(7) ?
    C22 O8 C23 . . 114.9(11) ?
    C22 O8 Rb4 . . 109.8(7) ?
    C23 O8 Rb4 . . 111.3(7) ?
    C26 O9 C27 . . 111.2(10) ?
    C26 O9 Rb4 . . 117.0(7) ?
    C27 O9 Rb4 . . 113.6(7) ?
    C28 O10 C29 . . 108.5(10) ?
    C28 O10 Rb4 . . 113.6(8) ?
    C29 O10 Rb4 . . 111.3(7) ?
    C33 O11 C32 . . 113.4(10) ?
    C33 O11 Rb4 . . 114.6(8) ?
    C32 O11 Rb4 . . 114.0(8) ?
    C34 O12 C35 . . 110.2(10) ?
    C34 O12 Rb4 . . 117.2(7) ?
    C35 O12 Rb4 . . 116.1(8) ?
    N3 C19 C20 . . 111.9(11) ?
    N3 C19 H19A . . 109.2 ?
    C20 C19 H19A . . 109.2 ?
    N3 C19 H19B . . 109.2 ?
    C20 C19 H19B . . 109.2 ?
    H19A C19 H19B . . 107.9 ?
    O7 C20 C19 . . 109.9(11) ?
    O7 C20 H20A . . 109.7 ?
    C19 C20 H20A . . 109.7 ?
    O7 C20 H20B . . 109.7 ?
    C19 C20 H20B . . 109.7 ?
    H20A C20 H20B . . 108.2 ?
    O7 C21 C22 . . 109.2(10) ?
    O7 C21 H21A . . 109.8 ?
    C22 C21 H21A . . 109.8 ?
    O7 C21 H21B . . 109.8 ?
    C22 C21 H21B . . 109.8 ?
    H21A C21 H21B . . 108.3 ?
    O8 C22 C21 . . 109.2(11) ?
    O8 C22 H22A . . 109.8 ?
    C21 C22 H22A . . 109.8 ?
    O8 C22 H22B . . 109.8 ?
    C21 C22 H22B . . 109.8 ?
    H22A C22 H22B . . 108.3 ?
    O8 C23 C24 . . 113.0(11) ?
    O8 C23 H23A . . 109.0 ?
    C24 C23 H23A . . 109.0 ?
    O8 C23 H23B . . 109.0 ?
    C24 C23 H23B . . 109.0 ?
    H23A C23 H23B . . 107.8 ?
    N4 C24 C23 . . 115.1(11) ?
    N4 C24 H24A . . 108.5 ?
    C23 C24 H24A . . 108.5 ?
    N4 C24 H24B . . 108.5 ?
    C23 C24 H24B . . 108.5 ?
    H24A C24 H24B . . 107.5 ?
    N3 C25 C26 . . 114.6(12) ?
    N3 C25 H25A . . 108.6 ?
    C26 C25 H25A . . 108.6 ?
    N3 C25 H25B . . 108.6 ?
    C26 C25 H25B . . 108.6 ?
    H25A C25 H25B . . 107.6 ?
    O9 C26 C25 . . 109.6(11) ?
    O9 C26 H26A . . 109.8 ?
    C25 C26 H26A . . 109.8 ?
    O9 C26 H26B . . 109.8 ?
    C25 C26 H26B . . 109.8 ?
    H26A C26 H26B . . 108.2 ?
    O9 C27 C28 . . 108.7(10) ?
    O9 C27 H27A . . 109.9 ?
    C28 C27 H27A . . 109.9 ?
    O9 C27 H27B . . 109.9 ?
    C28 C27 H27B . . 109.9 ?
    H27A C27 H27B . . 108.3 ?
    O10 C28 C27 . . 110.6(11) ?
    O10 C28 H28A . . 109.5 ?
    C27 C28 H28A . . 109.5 ?
    O10 C28 H28B . . 109.5 ?
    C27 C28 H28B . . 109.5 ?
    H28A C28 H28B . . 108.1 ?
    O10 C29 C30 . . 109.4(11) ?
    O10 C29 H29A . . 109.8 ?
    C30 C29 H29A . . 109.8 ?
    O10 C29 H29B . . 109.8 ?
    C30 C29 H29B . . 109.8 ?
    H29A C29 H29B . . 108.2 ?
    N4 C30 C29 . . 114.8(11) ?
    N4 C30 H30A . . 108.6 ?
    C29 C30 H30A . . 108.6 ?
    N4 C30 H30B . . 108.6 ?
    C29 C30 H30B . . 108.6 ?
    H30A C30 H30B . . 107.5 ?
    N3 C31 C32 . . 114.2(11) ?
    N3 C31 H31A . . 108.7 ?
    C32 C31 H31A . . 108.7 ?
    N3 C31 H31B . . 108.7 ?
    C32 C31 H31B . . 108.7 ?
    H31A C31 H31B . . 107.6 ?
    O11 C32 C31 . . 110.0(11) ?
    O11 C32 H32A . . 109.7 ?
    C31 C32 H32A . . 109.7 ?
    O11 C32 H32B . . 109.7 ?
    C31 C32 H32B . . 109.7 ?
    H32A C32 H32B . . 108.2 ?
    O11 C33 C34 . . 111.9(11) ?
    O11 C33 H33A . . 109.2 ?
    C34 C33 H33A . . 109.2 ?
    O11 C33 H33B . . 109.2 ?
    C34 C33 H33B . . 109.2 ?
    H33A C33 H33B . . 107.9 ?
    O12 C34 C33 . . 112.0(11) ?
    O12 C34 H34A . . 109.2 ?
    C33 C34 H34A . . 109.2 ?
    O12 C34 H34B . . 109.2 ?
    C33 C34 H34B . . 109.2 ?
    H34A C34 H34B . . 107.9 ?
    O12 C35 C36 . . 109.2(11) ?
    O12 C35 H35A . . 109.8 ?
    C36 C35 H35A . . 109.8 ?
    O12 C35 H35B . . 109.8 ?
    C36 C35 H35B . . 109.8 ?
    H35A C35 H35B . . 108.3 ?
    N4 C36 C35 . . 116.3(11) ?
    N4 C36 H36A . . 108.2 ?
    C35 C36 H36A . . 108.2 ?
    N4 C36 H36B . . 108.2 ?
    C35 C36 H36B . . 108.2 ?
    H36A C36 H36B . . 107.4 ?
    O13 Rb5 O15 . . 99.4(3) ?
    O13 Rb5 O18 . . 143.0(3) ?
    O15 Rb5 O18 . . 113.2(3) ?
    O13 Rb5 O14 . . 58.0(3) ?
    O15 Rb5 O14 . . 139.6(2) ?
    O18 Rb5 O14 . . 101.6(2) ?
    O13 Rb5 O16 . . 115.9(2) ?
    O15 Rb5 O16 . . 58.8(2) ?
    O18 Rb5 O16 . . 96.4(2) ?
    O14 Rb5 O16 . . 98.7(2) ?
    O13 Rb5 O17 . . 100.7(3) ?
    O15 Rb5 O17 . . 96.8(2) ?
    O18 Rb5 O17 . . 59.8(3) ?
    O14 Rb5 O17 . . 118.8(2) ?
    O16 Rb5 O17 . . 137.8(3) ?
    O13 Rb5 N6 . . 119.2(3) ?
    O15 Rb5 N6 . . 117.9(3) ?
    O18 Rb5 N6 . . 60.5(3) ?
    O14 Rb5 N6 . . 62.6(3) ?
    O16 Rb5 N6 . . 60.9(3) ?
    O17 Rb5 N6 . . 118.8(3) ?
    O13 Rb5 N5 . . 61.3(3) ?
    O15 Rb5 N5 . . 61.5(3) ?
    O18 Rb5 N5 . . 119.5(3) ?
    O14 Rb5 N5 . . 117.9(3) ?
    O16 Rb5 N5 . . 118.5(3) ?
    O17 Rb5 N5 . . 61.4(3) ?
    N6 Rb5 N5 . . 179.4(3) ?
    C37 N5 C43 . . 112.2(11) ?
    C37 N5 C49 . . 108.2(12) ?
    C43 N5 C49 . . 108.6(11) ?
    C37 N5 Rb5 . . 108.9(9) ?
    C43 N5 Rb5 . . 109.9(8) ?
    C49 N5 Rb5 . . 109.1(8) ?
    C48 N6 C42 . . 111.3(10) ?
    C48 N6 C54 . . 111.6(10) ?
    C42 N6 C54 . . 108.7(10) ?
    C48 N6 Rb5 . . 108.9(7) ?
    C42 N6 Rb5 . . 105.8(7) ?
    C54 N6 Rb5 . . 110.4(7) ?
    C38 O13 C39 . . 110.0(11) ?
    C38 O13 Rb5 . . 115.5(8) ?
    C39 O13 Rb5 . . 119.9(7) ?
    C41 O14 C40 . . 112.9(10) ?
    C41 O14 Rb5 . . 114.4(8) ?
    C40 O14 Rb5 . . 114.7(7) ?
    C45 O15 C44 . . 111.1(10) ?
    C45 O15 Rb5 . . 114.1(7) ?
    C44 O15 Rb5 . . 112.4(7) ?
    C46 O16 C47 . . 112.5(10) ?
    C46 O16 Rb5 . . 114.6(7) ?
    C47 O16 Rb5 . . 114.8(7) ?
    C51 O17 C50 . . 115.1(11) ?
    C51 O17 Rb5 . . 111.3(7) ?
    C50 O17 Rb5 . . 114.3(7) ?
    C53 O18 C52 . . 110.3(9) ?
    C53 O18 Rb5 . . 116.3(7) ?
    C52 O18 Rb5 . . 115.4(7) ?
    N5 C37 C38 . . 118.6(12) ?
    N5 C37 H37A . . 107.7 ?
    C38 C37 H37A . . 107.7 ?
    N5 C37 H37B . . 107.7 ?
    C38 C37 H37B . . 107.7 ?
    H37A C37 H37B . . 107.1 ?
    O13 C38 C37 . . 110.4(12) ?
    O13 C38 H38A . . 109.6 ?
    C37 C38 H38A . . 109.6 ?
    O13 C38 H38B . . 109.6 ?
    C37 C38 H38B . . 109.6 ?
    H38A C38 H38B . . 108.1 ?
    O13 C39 C40 . . 109.7(12) ?
    O13 C39 H39A . . 109.7 ?
    C40 C39 H39A . . 109.7 ?
    O13 C39 H39B . . 109.7 ?
    C40 C39 H39B . . 109.7 ?
    H39A C39 H39B . . 108.2 ?
    O14 C40 C39 . . 112.2(11) ?
    O14 C40 H40A . . 109.2 ?
    C39 C40 H40A . . 109.2 ?
    O14 C40 H40B . . 109.2 ?
    C39 C40 H40B . . 109.2 ?
    H40A C40 H40B . . 107.9 ?
    O14 C41 C42 . . 111.9(11) ?
    O14 C41 H41A . . 109.2 ?
    C42 C41 H41A . . 109.2 ?
    O14 C41 H41B . . 109.2 ?
    C42 C41 H41B . . 109.2 ?
    H41A C41 H41B . . 107.9 ?
    N6 C42 C41 . . 116.9(11) ?
    N6 C42 H42A . . 108.1 ?
    C41 C42 H42A . . 108.1 ?
    N6 C42 H42B . . 108.1 ?
    C41 C42 H42B . . 108.1 ?
    H42A C42 H42B . . 107.3 ?
    N5 C43 C44 . . 114.3(10) ?
    N5 C43 H43A . . 108.7 ?
    C44 C43 H43A . . 108.7 ?
    N5 C43 H43B . . 108.7 ?
    C44 C43 H43B . . 108.7 ?
    H43A C43 H43B . . 107.6 ?
    O15 C44 C43 . . 111.7(11) ?
    O15 C44 H44A . . 109.3 ?
    C43 C44 H44A . . 109.3 ?
    O15 C44 H44B . . 109.3 ?
    C43 C44 H44B . . 109.3 ?
    H44A C44 H44B . . 107.9 ?
    O15 C45 C46 . . 112.0(11) ?
    O15 C45 H45A . . 109.2 ?
    C46 C45 H45A . . 109.2 ?
    O15 C45 H45B . . 109.2 ?
    C46 C45 H45B . . 109.2 ?
    H45A C45 H45B . . 107.9 ?
    O16 C46 C45 . . 109.7(11) ?
    O16 C46 H46A . . 109.7 ?
    C45 C46 H46A . . 109.7 ?
    O16 C46 H46B . . 109.7 ?
    C45 C46 H46B . . 109.7 ?
    H46A C46 H46B . . 108.2 ?
    O16 C47 C48 . . 108.1(10) ?
    O16 C47 H47A . . 110.1 ?
    C48 C47 H47A . . 110.1 ?
    O16 C47 H47B . . 110.1 ?
    C48 C47 H47B . . 110.1 ?
    H47A C47 H47B . . 108.4 ?
    N6 C48 C47 . . 114.7(10) ?
    N6 C48 H48A . . 108.6 ?
    C47 C48 H48A . . 108.6 ?
    N6 C48 H48B . . 108.6 ?
    C47 C48 H48B . . 108.6 ?
    H48A C48 H48B . . 107.6 ?
    C50 C49 N5 . . 116.2(11) ?
    C50 C49 H49A . . 108.2 ?
    N5 C49 H49A . . 108.2 ?
    C50 C49 H49B . . 108.2 ?
    N5 C49 H49B . . 108.2 ?
    H49A C49 H49B . . 107.4 ?
    O17 C50 C49 . . 112.7(12) ?
    O17 C50 H50A . . 109.1 ?
    C49 C50 H50A . . 109.1 ?
    O17 C50 H50B . . 109.1 ?
    C49 C50 H50B . . 109.1 ?
    H50A C50 H50B . . 107.8 ?
    O17 C51 C52 . . 112.4(12) ?
    O17 C51 H51A . . 109.1 ?
    C52 C51 H51A . . 109.1 ?
    O17 C51 H51B . . 109.1 ?
    C52 C51 H51B . . 109.1 ?
    H51A C51 H51B . . 107.9 ?
    O18 C52 C51 . . 108.6(11) ?
    O18 C52 H52A . . 110.0 ?
    C51 C52 H52A . . 110.0 ?
    O18 C52 H52B . . 110.0 ?
    C51 C52 H52B . . 110.0 ?
    H52A C52 H52B . . 108.3 ?
    O18 C53 C54 . . 109.4(10) ?
    O18 C53 H53A . . 109.8 ?
    C54 C53 H53A . . 109.8 ?
    O18 C53 H53B . . 109.8 ?
    C54 C53 H53B . . 109.8 ?
    H53A C53 H53B . . 108.2 ?
    C53 C54 N6 . . 116.3(11) ?
    C53 C54 H54A . . 108.2 ?
    N6 C54 H54A . . 108.2 ?
    C53 C54 H54B . . 108.2 ?
    N6 C54 H54B . . 108.2 ?
    H54A C54 H54B . . 107.4 ?
_shelx_hkl_file
;
 -21   4  15 453.151 433.654   1  61.25654    72.678
 -21   4  16 324.251 476.313   1  61.82991    71.388
 -21   5  16 316.516 508.485   1  61.17553    70.451
 -21   5  17 252.308 509.379   1  61.88441    69.123
 -21   6  16-64.8853 504.348   1  60.69859    69.468
 -21   6  17 565.889 493.492   1  61.45198    68.082
 -21   7  17-314.644 517.256   1  61.19847    66.972
 -21   7  18 148.366 500.165   1  62.08312    65.518
 -21   8  17-4.40667 514.384   1  61.12518    65.774
 -21   8  18 530.222 472.904   1  62.05149    64.245
 -21   8  19 692.244 510.396   1  63.06284    62.706
 -21   9  17 60.7331 483.152   1  61.23249    64.470
 -21   9  18 299.961 492.148   1  62.19885    62.859
 -21   9  19 515.917 498.427   1  63.24947    61.233
 -21  10  17 79.9061 491.151   1  61.51983    63.039
 -21  10  18-35.7113 480.651   1  62.52449    61.338
 -21  10  19-36.2821 495.056   1  63.61254    59.616
 -21  11  17 41.4038 461.981   1  61.98575    61.461
 -21  11  18 327.872 475.101   1  63.02682    59.659
 -21  11  19-101.272 524.079   1  64.15041    57.832
 -21  11  20 385.393 569.012   1  65.35457    55.977
 -21  12  17 145.661 478.704   1  62.62797    59.711
 -21  12  18 633.360 507.256   1  63.70354    57.798
 -21  12  19-176.170 482.813   1  64.86074    55.853
 -21  13  17-356.437 482.010   1  63.44349    57.763
 -20  -1  10-136.323 487.974   1  63.34224    81.950
 -20  -1  11 9.51338 515.702   1  63.28940    80.594
 -20   0  12 174.308 479.403   1  61.72616    78.485
 -20   0  13-74.7077 488.833   1  61.90163    77.239
 -20   0  14 172.405 480.952   1  62.17049    76.038
 -20   1  13 219.196 493.950   1  60.50050    76.455
 -20   1  14 235.032 487.359   1  60.81452    75.228
 -20   1  15-20.0040 503.685   1  61.22210    74.035
 -20   1  16 122.714 508.673   1  61.72216    72.869
 -20   2  14 201.713 496.642   1  59.62393    74.443
 -20   2  15 189.025 432.524   1  60.07817    73.214
 -20   2  16 300.093 487.374   1  60.62542    72.009
 -20   2  17 408.407 470.780   1  61.26423    70.823
 -20   3  15 26.7128 470.688   1  59.10550    72.395
 -20   3  16-160.502 488.458   1  59.70015    71.145
 -20   3  17 281.200 479.200   1  60.38652    69.910
 -20   4  16 66.7821 476.219   1  58.95092    70.257
 -20   4  17 317.656 470.742   1  59.68454    68.967
 -20   4  18 61.4729 516.453   1  60.50790    67.684
 -20   4  19 466.239 511.423   1  61.41896    66.403
 -20   5  16 218.886 490.618   1  58.38172    69.328
 -20   5  17 154.069 492.703   1  59.16195    67.978
 -20   5  18-41.4093 497.491   1  60.03152    66.631
 -20   5  19-4.49440 475.225   1  60.98828    65.283
 -20   5  20 195.691 487.655   1  62.03007    63.930
 -20   6  16 363.628 483.157   1  57.99577    68.339
 -20   6  17 547.578 470.843   1  58.82159    66.923
 -20   6  18-6.77864 508.528   1  59.73619    65.505
 -20   6  19-64.7965 472.016   1  60.73731    64.083
 -20   6  20 329.301 562.680   1  61.82272    62.654
 -20   7  17 177.556 480.235   1  58.66542    65.783
 -20   7  18 164.737 485.990   1  59.62353    64.288
 -20   7  19 139.023 497.079   1  60.66737    62.786
 -20   7  20-188.650 497.476   1  61.79464    61.273
 -20   7  21-283.258 521.777   1  63.00312    59.746
 -20   8  17 233.280 456.905   1  58.69434    64.539
 -20   8  18 221.072 452.883   1  59.69416    62.961
 -20   8  19-393.541 472.015   1  60.77882    61.370
 -20   8  20 183.905 486.828   1  61.94599    59.765
 -20   8  21 22.6222 498.663   1  63.19344    58.143
 -20   9  17 330.411 429.042   1  58.90819    63.172
 -20   9  18 39.1344 471.035   1  59.94770    61.501
 -20   9  19 63.6112 445.323   1  61.07108    59.814
 -20   9  20 256.671 473.174   1  62.27600    58.109
 -20   9  21 168.717 502.920   1  63.56027    56.382
 -20   9  22 335.023 550.757   1  64.92184    54.632
 -20  10  17 499.657 440.842   1  59.30572    61.660
 -20  10  18 129.112 455.241   1  60.38275    59.887
 -20  10  19 328.432 457.037   1  61.54263    58.094
 -20  10  20 67.0397 499.303   1  62.78307    56.278
 -20  10  21 19.3087 531.489   1  64.10194    54.437
 -20  10  22 307.730 457.977   1  65.49728    52.566
 -20  11  17-119.295 440.058   1  59.88469    59.978
 -20  11  18-7.32212 431.409   1  60.99699    58.094
 -20  11  20 157.803 493.280   1  63.46482    54.245
 -20  12  17 105.073 437.112   1  60.64198    58.102
 -20  12  18 286.443 465.188   1  61.78728    56.093
 -20  13  17 2.14437 200.357   1  61.57374    56.001
 -19  -3   9 321.598 493.194   1  63.79698    83.484
 -19  -3  10-15.6981 492.946   1  63.62018    82.094
 -19  -3  11 9.81157 502.072   1  63.53565    80.790
 -19  -3  12 295.427 501.808   1  63.54359    79.560
 -19  -3  13 179.351 493.227   1  63.64399    78.395
 -19  -2   9 138.784 460.736   1  61.81985    82.604
 -19  -2  10 509.086 448.305   1  61.68106    81.215
 -19  -2  11 69.1734 456.642   1  61.63624    79.908
 -19  -2  12 242.849 496.364   1  61.68552    78.671
 -19  -2  13 196.618 483.457   1  61.82874    77.494
 -19  -2  14 263.709 495.692   1  62.06556    76.367
 -19  -2  15-12.8418 468.137   1  62.39534    75.284
 -19  -1  11 261.412 482.215   1  59.88527    79.126
 -19  -1  12 499.429 457.136   1  59.97727    77.874
 -19  -1  13 592.959 486.281   1  60.16470    76.678
 -19  -1  14 210.047 475.208   1  60.44701    75.529
 -19  -1  15 201.659 485.453   1  60.82343    74.420
 -19  -1  16 72.3432 508.563   1  61.29293    73.342
 -19  -1  17 277.665 437.096   1  61.85429    72.289
 -19   0  12 155.779 448.618   1  58.42495    77.146
 -19   0  13-24.9800 481.231   1  58.65788    75.925
 -19   0  14 57.3235 446.767   1  58.98689    74.747
 -19   0  15 400.083 467.149   1  59.41103    73.605
 -19   0  16-100.461 485.898   1  59.92905    72.491
 -19   0  17-97.6698 488.974   1  60.53952    71.400
 -19   0  18 40.3932 503.929   1  61.24086    70.325
 -19   1  13 38.5486 472.613   1  57.31469    75.212
 -19   1  14 215.263 492.903   1  57.69144    74.000
 -19   1  15 302.633 486.635   1  58.16414    72.819
 -19   1  16 69.8373 470.579   1  58.73137    71.663
 -19   1  17 46.3179 480.281   1  59.39148    70.526
 -19   1  18-245.054 493.521   1  60.14265    69.403
 -19   1  19-16.9165 425.485   1  60.98295    68.288
 -19   2  14 281.573 423.449   1  56.56697    73.266
 -19   2  15 445.992 382.401   1  57.08883    72.041
 -19   2  16 460.072 476.481   1  57.70566    70.837
 -19   2  17-346.255 469.349   1  58.41558    69.649
 -19   2  18-174.842 480.164   1  59.21656    68.471
 -19   2  19-23.5434 473.369   1  60.10650    67.300
 -19   2  20-39.7229 501.809   1  61.08321    66.130
 -19   3  15 689.089 475.033   1  56.19093    71.251
 -19   3  16 320.009 461.353   1  56.85736    69.993
 -19   3  17 269.441 488.152   1  57.61688    68.748
 -19   3  18 147.547 473.981   1  58.46728    67.510
 -19   3  19-158.347 488.341   1  59.40625    66.276
 -19   3  20 12.1071 494.873   1  60.43147    65.041
 -19   3  21 131.432 490.622   1  61.54062    63.802
 -19   4  16 115.048 435.609   1  56.19140    69.114
 -19   4  17-148.581 438.706   1  56.99991    67.805
 -19   4  18-213.390 459.919   1  57.89889    66.500
 -19   4  19 70.9406 490.443   1  58.88588    65.197
 -19   4  20 54.2474 487.133   1  59.95842    63.890
 -19   4  21 446.336 517.386   1  61.11409    62.577
 -19   4  22-323.066 516.409   1  62.35057    61.254
 -19   5  16 379.794 456.425   1  55.71193    68.178
 -19   5  17 327.051 446.157   1  56.56839    66.800
 -19   5  18-65.5398 457.742   1  57.51470    65.422
 -19   5  19-108.594 488.251   1  58.54829    64.043
 -19   5  20-176.070 482.407   1  59.66658    62.658
 -19   5  21 61.4170 494.879   1  60.86710    61.264
 -19   5  22-90.7047 466.182   1  62.14746    59.858
 -19   6  16 144.993 462.968   1  55.42208    67.168
 -19   6  17 100.310 447.326   1  56.32503    65.714
 -19   6  18 351.029 438.628   1  57.31703    64.257
 -19   6  19 100.670 465.073   1  58.39542    62.794
 -19   6  20-57.5032 454.675   1  59.55756    61.324
 -19   6  21 49.6783 474.440   1  60.80092    59.842
 -19   6  22 190.322 500.234   1  62.12310    58.345
 -19   6  23-348.370 489.379   1  63.52188    56.832
 -19   7  17 132.922 432.158   1  56.27142    64.526
 -19   7  18 482.826 439.707   1  57.30712    62.982
 -19   7  19 55.9208 448.965   1  58.42819    61.430
 -19   7  20 220.891 469.273   1  59.63196    59.866
 -19   7  21 33.0606 437.999   1  60.91589    58.288
 -19   7  22 162.944 467.482   1  62.27760    56.694
 -19   7  23-77.6552 499.444   1  63.71491    55.079
 -19   8  17 180.247 446.973   1  56.40793    63.217
 -19   8  18 3.87817 429.793   1  57.48503    61.579
 -19   8  20-111.755 457.730   1  59.88937    58.263
 -19   8  21-180.201 442.452   1  61.21142    56.581
 -19   8  22 217.479 479.012   1  62.61022    54.878
 -19   8  23 266.679 522.991   1  64.08366    53.153
 -19   9  17 66.9143 416.488   1  56.73364    61.764
 -19   9  18 371.059 427.109   1  57.84964    60.023
 -19   9  19-187.606 438.309   1  59.04876    58.265
 -19   9  20 125.323 422.848   1  60.32835    56.489
 -19   9  21-81.4075 460.664   1  61.68598    54.692
 -19   9  22 119.896 480.304   1  63.11936    52.871
 -19   9  23-21.6974 488.744   1  64.62648    51.024
 -19  10  17-144.659 402.797   1  57.24647    60.144
 -19  10  18 396.214 417.474   1  58.39875    58.289
 -19  10  19 115.595 430.579   1  59.63297    56.414
 -19  10  20-46.4172 431.768   1  60.94658    54.516
 -19  10  21 64.8993 464.445   1  62.33720    52.593
 -19  11  17 167.817 401.222   1  57.94323    58.332
 -19  11  18 170.126 393.533   1  59.12915    56.352
 -19  11  19 136.618 420.463   1  60.39585    54.346
 -19  11  20 1.08085 202.122   1  61.74090    52.312
 -19  12  17 20.2467 378.569   1  58.81983    56.297
 -19  12  18-3.58635 280.427   1  60.03680    54.177
 -18  -5  12 432.667 495.894   1  64.25931    79.902
 -18  -5  13 83.3125 518.144   1  64.32750    78.806
 -18  -4  10 381.105 462.094   1  62.21610    81.275
 -18  -4  11 395.854 456.595   1  62.13929    80.035
 -18  -4  12 0.00000 467.782   1  62.15612    78.871
 -18  -4  13 232.451 468.738   1  62.26656    77.772
 -18  -4  14-48.6894 478.465   1  62.47030    76.726
 -18  -4  15-1.26036 488.120   1  62.76684    75.725
 -18  -4  16-316.795 482.606   1  63.15544    74.760
 -18  -3   8 435.845 415.416   1  60.53015    83.155
 -18  -3   9 10.5439 414.188   1  60.30327    81.728
 -18  -3  10 595.555 416.449   1  60.17139    80.398
 -18  -3  11 296.409 433.869   1  60.13487    79.152
 -18  -3  12 447.699 459.850   1  60.19382    77.978
 -18  -3  13 596.132 452.354   1  60.34807    76.865
 -18  -3  14 181.162 446.083   1  60.59719    75.803
 -18  -3  15-14.7443 491.445   1  60.94048    74.782
 -18  -3  16-108.004 482.795   1  61.37700    73.795
 -18  -3  17-21.2239 491.825   1  61.90564    72.835
 -18  -2  10 321.656 463.632   1  58.27014    79.645
 -18  -2  11 156.055 429.969   1  58.27552    78.385
 -18  -2  12 1172.88 446.255   1  58.37821    77.193
 -18  -2  13-175.240 438.249   1  58.57787    76.058
 -18  -2  14 254.452 463.730   1  58.87390    74.971
 -18  -2  15 210.082 482.915   1  59.26540    73.923
 -18  -2  16-82.5690 495.692   1  59.75123    72.906
 -18  -2  17 122.615 504.693   1  60.33001    71.913
 -18  -2  18-11.5603 490.431   1  61.00021    70.938
 -18  -2  19-33.5397 493.868   1  61.76014    69.975
 -18  -1  11-9.33563 433.938   1  56.56787    77.707
 -18  -1  12-261.809 449.598   1  56.71591    76.490
 -18  -1  13 217.225 416.413   1  56.96253    75.327
 -18  -1  14 231.368 448.473   1  57.30692    74.208
 -18  -1  15 390.637 441.303   1  57.74795    73.125
 -18  -1  16 196.186 481.672   1  58.28426    72.070
 -18  -1  17-146.397 474.004   1  58.91422    71.036
 -18  -1  18-393.412 497.402   1  59.63606    70.019
 -18  -1  19 73.1493 473.964   1  60.44785    69.011
 -18  -1  20 93.3830 532.212   1  61.34758    68.009
 -18   0  13 7.73377 426.642   1  55.50917    74.647
 -18   0  14 125.678 430.368   1  55.90319    73.489
 -18   0  15 160.563 447.772   1  56.39487    72.364
 -18   0  16 14.6403 451.457   1  56.98257    71.265
 -18   0  17 405.571 494.971   1  57.66445    70.184
 -18   0  18 74.4005 464.943   1  58.43847    69.117
 -18   0  19 471.175 460.300   1  59.30247    68.058
 -18   0  20-34.0449 484.677   1  60.25422    67.002
 -18   0  21-65.2042 503.123   1  61.29148    65.945
 -18   1  14 402.542 379.067   1  54.66994    72.794
 -18   1  15 290.333 452.192   1  55.21307    71.621
 -18   1  16 298.403 430.451   1  55.85277    70.470
 -18   1  17-67.7427 443.125   1  56.58693    69.336
 -18   1  18-38.6746 437.367   1  57.41326    68.212
 -18   1  19-93.9670 456.676   1  58.32940    67.094
 -18   1  20-80.1694 476.767   1  59.33292    65.978
 -18   1  21 313.468 495.481   1  60.42138    64.859
 -18   1  22-89.1545 507.023   1  61.59242    63.734
 -18   2  14 120.056 425.228   1  53.61436    72.101
 -18   2  15 296.170 427.140   1  54.20938    70.873
 -18   2  16 313.188 437.875   1  54.90126    69.665
 -18   2  17 63.1712 473.106   1  55.68763    68.470
 -18   2  18 259.458 463.496   1  56.56599    67.284
 -18   2  19 16.0744 467.123   1  57.53375    66.101
 -18   2  20 132.705 491.528   1  58.58831    64.917
 -18   2  21-61.6558 469.882   1  59.72707    63.730
 -18   2  22 7.10597 494.085   1  60.94755    62.535
 -18   3  15 172.023 438.558   1  53.39019    70.102
 -18   3  16 7.62549 431.975   1  54.13397    68.830
 -18   3  17-35.5976 450.139   1  54.97203    67.568
 -18   3  18 46.2585 460.512   1  55.90163    66.312
 -18   3  19 126.945 465.052   1  56.92003    65.057
 -18   3  20 34.0653 476.870   1  58.02444    63.800
 -18   3  21-118.708 472.660   1  59.21216    62.538
 -18   3  23 112.754 501.217   1  61.82731    59.982
 -18   4  16 170.387 445.201   1  53.55611    67.944
 -18   4  17-38.1573 431.784   1  54.44481    66.609
 -18   4  18-309.912 464.736   1  55.42440    65.276
 -18   4  19-58.7955 438.842   1  56.49195    63.943
 -18   4  20 110.478 449.452   1  57.64457    62.606
 -18   4  21 8.41420 491.573   1  58.87947    61.261
 -18   4  22-113.076 462.203   1  60.19398    59.906
 -18   4  23 90.0376 493.727   1  61.58564    58.537
 -18   4  24-168.746 529.369   1  63.05217    57.151
 -18   5  16-71.8391 407.780   1  53.17183    66.986
 -18   5  17-149.468 428.236   1  54.10964    65.571
 -18   5  18-37.1452 439.333   1  55.13745    64.156
 -18   5  19 250.784 422.915   1  56.25223    62.738
 -18   5  20-109.202 448.375   1  57.45100    61.313
 -18   5  21 40.0225 460.030   1  58.73089    59.879
 -18   5  22-123.995 456.717   1  60.08924    58.433
 -18   5  23-24.8196 529.490   1  61.52355    56.972
 -18   5  24-86.9658 486.231   1  63.03160    55.492
 -18   6  16 90.6502 434.283   1  52.98401    65.937
 -18   6  17 71.1971 398.820   1  53.96892    64.435
 -18   6  18 426.095 416.166   1  55.04277    62.930
 -18   6  19 49.9456 438.386   1  56.20244    61.420
 -18   6  20-356.328 432.736   1  57.44490    59.900
 -18   6  21 81.1188 426.978   1  58.76729    58.370
 -18   6  22 68.0866 458.178   1  60.16693    56.825
 -18   6  23 296.824 468.732   1  61.64138    55.263
 -18   6  24 14.2736 490.567   1  63.18843    53.681
 -18   7  17 232.335 428.594   1  54.02370    63.179
 -18   7  18-26.7568 409.448   1  55.14102    61.577
 -18   7  19 174.416 416.980   1  56.34290    59.966
 -18   7  20 103.216 422.486   1  57.62633    58.343
 -18   7  21 126.192 417.918   1  58.98846    56.708
 -18   7  22-187.700 463.063   1  60.42664    55.056
 -18   7  23 82.4831 466.601   1  61.93851    53.384
 -18   7  24 212.781 495.671   1  63.52195    51.690
 -18   7  25-302.576 553.749   1  65.17515    49.970
 -18   8  17-27.7685 387.343   1  54.27357    61.780
 -18   8  18-140.043 385.930   1  55.43150    60.072
 -18   8  19 163.096 386.817   1  56.67270    58.352
 -18   8  20 65.0764 414.408   1  57.99416    56.618
 -18   8  21-5.52424 434.711   1  59.39310    54.868
 -18   8  22-164.256 435.169   1  60.86697    53.099
 -18   8  23 21.4432 481.505   1  62.41347    51.307
 -18   8  24-235.174 490.067   1  64.03060    49.491
 -18   9  17 261.307 395.230   1  54.71671    60.215
 -18   9  18 366.697 394.372   1  55.91223    58.391
 -18   9  19 243.569 403.608   1  57.18969    56.553
 -18   9  20 157.655 415.131   1  58.54617    54.696
 -18   9  21 133.394 417.132   1  59.97897    52.821
 -18   9  22-11.6194 443.469   1  61.48563    50.923
 -18  10  17-66.6731 400.958   1  55.34998    58.457
 -18  10  18 56.4393 384.903   1  56.58001    56.508
 -18  10  19-28.8519 397.354   1  57.89067    54.538
 -18  10  20 85.5476 395.313   1  59.27916    52.547
 -18  10  21 3.69605 223.175   1  60.74289    50.533
 -18  11  17 18.1323 402.047   1  56.16912    56.479
 -18  11  18 227.292 388.236   1  57.43062    54.389
 -18  11  19 0.00000 320.882   1  58.77151    52.275
 -18  12  17 86.4422 377.067   1  57.16898    54.246
 -17  -6  13-18.9652 490.183   1  63.20899    78.207
 -17  -6  14-129.094 500.196   1  63.37917    77.239
 -17  -6  15-19.8337 497.117   1  63.64154    76.316
 -17  -6  16 19.0133 500.477   1  63.99551    75.429
 -17  -5  11-38.2636 427.412   1  60.90131    79.245
 -17  -5  12-52.6472 456.957   1  60.92723    78.158
 -17  -5  13 278.294 432.282   1  61.04783    77.133
 -17  -5  14-233.591 442.859   1  61.26278    76.160
 -17  -5  15 257.979 453.948   1  61.57149    75.229
 -17  -5  17 187.124 478.123   1  62.46676    73.461
 -17  -5  18-347.264 521.837   1  63.05109    72.610
 -17  -4   8 354.640 402.520   1  59.16459    82.119
 -17  -4   9 28.3675 419.812   1  58.94360    80.765
 -17  -4  10-146.956 446.725   1  58.81895    79.510
 -17  -4  11 499.416 416.093   1  58.79101    78.341
 -17  -4  12 187.357 416.729   1  58.85986    77.243
 -17  -4  13 174.146 435.909   1  59.02529    76.204
 -17  -4  14 124.385 448.926   1  59.28680    75.215
 -17  -4  15-120.198 506.858   1  59.64363    74.265
 -17  -4  16 93.6416 481.443   1  60.09474    73.346
 -17  -4  17 76.1175 497.016   1  60.63887    72.452
 -17  -4  18-38.6821 497.336   1  61.27459    71.575
 -17  -4  19-112.976 496.009   1  62.00029    70.710
 -17  -3   9 363.260 435.104   1  56.89113    80.030
 -17  -3  10-15.1347 397.479   1  56.80697    78.761
 -17  -3  11 451.672 410.942   1  56.82173    77.573
 -17  -3  12 39.4562 418.016   1  56.93535    76.454
 -17  -3  13 275.545 450.306   1  57.14746    75.392
 -17  -3  14-12.9238 427.540   1  57.45735    74.376
 -17  -3  15 120.922 447.256   1  57.86402    73.398
 -17  -3  16-103.267 452.957   1  58.36620    72.449
 -17  -3  17-52.4602 458.686   1  58.96238    71.522
 -17  -3  18 106.937 478.061   1  59.65086    70.610
 -17  -3  19 203.488 498.344   1  60.42979    69.709
 -17  -3  20-93.5444 509.039   1  61.29721    68.812
 -17  -2  10 156.172 402.170   1  54.94116    78.125
 -17  -2  11 269.667 415.864   1  55.00051    76.911
 -17  -2  12 188.038 417.598   1  55.16078    75.763
 -17  -2  13 25.7433 426.051   1  55.42138    74.670
 -17  -2  14 130.503 420.183   1  55.78137    73.620
 -17  -2  15-105.208 461.184   1  56.23949    72.605
 -17  -2  16-62.2625 446.157   1  56.79421    71.616
 -17  -2  17-117.652 459.184   1  57.44374    70.648
 -17  -2  18 422.670 502.391   1  58.18610    69.693
 -17  -2  19 363.264 465.194   1  59.01919    68.747
 -17  -2  20-81.8043 417.811   1  59.94079    67.803
 -17  -2  21-374.022 483.569   1  60.94866    66.860
 -17  -1  12 104.565 424.732   1  53.54404    75.145
 -17  -1  13 42.8823 405.567   1  53.85484    74.012
 -17  -1  14-38.4064 425.401   1  54.26650    72.920
 -17  -1  15-50.2198 423.087   1  54.77747    71.861
 -17  -1  16 254.841 463.673   1  55.38593    70.825
 -17  -1  17 50.7102 444.014   1  56.08980    69.808
 -17  -1  18 87.2244 431.303   1  56.88683    68.802
 -17  -1  19 265.408 383.613   1  57.77463    67.803
 -17  -1  20 26.5956 454.836   1  58.75076    66.806
 -17  -1  21 23.5001 477.919   1  59.81275    65.806
 -17  -1  22-53.4281 480.657   1  60.95818    64.801
 -17   0  13 143.270 422.067   1  52.45618    73.395
 -17   0  14 33.2802 417.520   1  52.92081    72.255
 -17   0  15-51.5043 391.041   1  53.48571    71.143
 -17   0  16 44.1589 425.751   1  54.14876    70.054
 -17   0  17 307.089 435.249   1  54.90758    68.980
 -17   0  18-33.0599 462.910   1  55.75963    67.916
 -17   0  19 75.0691 445.511   1  56.70228    66.857
 -17   0  20-54.8756 474.232   1  57.73284    65.798
 -17   0  21 88.0602 484.245   1  58.84864    64.736
 -17   0  22-120.979 486.304   1  60.04707    63.667
 -17   0  23-105.778 483.031   1  61.32566    62.588
 -17   1  14 195.888 396.197   1  51.75253    71.601
 -17   1  15 271.524 419.115   1  52.37206    70.431
 -17   1  16 35.5438 420.689   1  53.09011    69.281
 -17   1  17 79.4335 399.312   1  53.90401    68.143
 -17   1  18-44.9934 458.718   1  54.81096    67.014
 -17   1  19 194.104 465.777   1  55.80807    65.888
 -17   1  20-38.2487 463.014   1  56.89245    64.761
 -17   1  21-52.6657 480.999   1  58.06124    63.629
 -17   1  22-54.7519 492.195   1  59.31170    62.489
 -17   1  23 133.419 490.205   1  60.64122    61.338
 -17   2  15 127.662 415.559   1  51.44406    69.702
 -17   2  16 186.337 434.903   1  52.21701    68.483
 -17   2  17 57.8681 408.805   1  53.08560    67.276
 -17   2  18 519.015 459.753   1  54.04677    66.074
 -17   2  19 5.01637 455.918   1  55.09742    64.874
 -17   2  20 17.2215 456.251   1  56.23447    63.671
 -17   2  21-53.2155 459.910   1  57.45492    62.463
 -17   2  22 5.47281 465.375   1  58.75591    61.246
 -17   2  23-177.945 484.392   1  60.13475    60.016
 -17   2  24 7.03789 487.286   1  61.58899    58.772
 -17   3  15 40.7012 396.259   1  50.70865    68.933
 -17   3  16-101.088 426.694   1  51.53581    67.641
 -17   3  17 252.982 405.936   1  52.45811    66.356
 -17   3  18-30.3269 415.392   1  53.47225    65.075
 -17   3  19 104.512 436.878   1  54.57496    63.794
 -17   3  20 150.162 454.397   1  55.76300    62.509
 -17   3  21 87.2322 443.524   1  57.03326    61.217
 -17   3  22 105.827 469.971   1  58.38281    59.915
 -17   3  23 56.1975 482.682   1  59.80891    58.601
 -17   3  24-79.5934 489.185   1  61.30910    57.271
 -17   3  25-122.888 496.639   1  62.88116    55.922
 -17   4  16-65.8659 400.155   1  51.05185    66.731
 -17   4  17 186.872 426.635   1  52.02627    65.362
 -17   4  18 72.9466 423.875   1  53.09156    63.995
 -17   4  19-99.5372 419.786   1  54.24428    62.626
 -17   4  20-168.049 408.374   1  55.48111    61.252
 -17   4  21 39.5179 427.294   1  56.79886    59.869
 -17   4  22-9.30299 439.434   1  58.19456    58.476
 -17   4  23-7.16678 444.860   1  59.66547    57.069
 -17   4  24-47.1692 482.860   1  61.20915    55.645
 -17   4  25 16.2610 469.280   1  62.82342    54.202
 -17   5  16 151.570 397.800   1  50.76911    65.731
 -17   5  17 39.6433 398.707   1  51.79350    64.272
 -17   5  18 64.1798 392.063   1  52.90756    62.812
 -17   5  19 168.487 404.085   1  54.10776    61.347
 -17   5  20 33.2218 427.269   1  55.39071    59.877
 -17   5  21-17.1245 459.210   1  56.75321    58.396
 -17   5  22-380.464 452.919   1  58.19229    56.904
 -17   5  23 74.1565 465.128   1  59.70523    55.397
 -17   5  24-296.333 450.301   1  61.28965    53.872
 -17   5  25-113.624 471.219   1  62.94344    52.326
 -17   6  16-152.097 388.370   1  50.69000    64.621
 -17   6  17 314.949 389.978   1  51.76169    63.063
 -17   6  18 51.3054 428.927   1  52.92168    61.502
 -17   6  19 196.739 436.201   1  54.16640    59.935
 -17   6  20-186.540 443.158   1  55.49244    58.360
 -17   6  21-31.3515 420.764   1  56.89661    56.774
 -17   6  22 24.4718 451.855   1  58.37600    55.174
 -17   6  23-50.7920 425.808   1  59.92797    53.559
 -17   6  24 46.6755 454.457   1  61.55018    51.924
 -17   6  25-361.898 483.255   1  63.24066    50.267
 -17   6  26 142.011 545.508   1  64.99775    48.582
 -17   7  16-65.0776 388.420   1  50.81522    63.377
 -17   7  17 129.589 366.505   1  51.93111    61.712
 -17   7  18 114.764 387.613   1  53.13382    60.042
 -17   7  19 167.712 409.378   1  54.41976    58.364
 -17   7  20-67.7947 405.960   1  55.78558    56.676
 -17   7  21 89.8921 407.897   1  57.22814    54.975
 -17   7  22-45.6655 431.841   1  58.74461    53.260
 -17   7  23 62.3729 433.729   1  60.33245    51.526
 -17   7  24 314.805 464.642   1  61.98943    49.772
 -17   7  25-207.151 480.583   1  63.71370    47.992
 -17   8  16 123.235 371.208   1  51.14368    61.975
 -17   8  17 85.0826 360.796   1  52.30037    60.195
 -17   8  18 226.444 373.551   1  53.54232    58.407
 -17   8  19 402.544 406.630   1  54.86601    56.609
 -17   8  20-90.4540 399.318   1  56.26815    54.797
 -17   8  21 137.625 397.893   1  57.74572    52.972
 -17   8  22 253.720 399.214   1  59.29597    51.129
 -17   8  23 327.780 468.396   1  60.91650    49.267
 -17   9  16 126.890 364.107   1  51.67258    60.391
 -17   9  17 80.2453 340.004   1  52.86652    58.486
 -17   9  18 106.001 387.095   1  54.14413    56.569
 -17   9  19 119.864 372.186   1  55.50203    54.639
 -17   9  20 56.0780 386.052   1  56.93702    52.693
 -17   9  21 52.0563 381.688   1  58.44621    50.731
 -17   9  22 10.3461 279.538   1  60.02701    48.749
 -17  10  16 108.130 357.821   1  52.39762    58.597
 -17  10  17 184.410 339.436   1  53.62520    56.555
 -17  10  18 79.1264 347.500   1  54.93494    54.497
 -17  10  19 204.243 362.212   1  56.32355    52.422
 -17  10  20 119.234 359.033   1  57.78802    50.328
 -17  11  16-16.0700 333.101   1  53.31321    56.563
 -17  11  17 450.066 324.202   1  54.57096    54.369
 -17  11  18 232.766 349.542   1  55.90941    52.154
 -17  12  16 479.931 359.056   1  54.41282    54.252
 -17  18  15 236.109 446.978   0  63.16463   103.287
 -17  18  16 191.832 478.193   0  64.49061   104.204
 -17  19  12-132.053 452.310   0  61.79467    98.549
 -17  19  13-4.14950 443.818   0  62.89785    99.548
 -17  19  14-176.761 483.219   0  64.08267   100.522
 -17  20   9 293.393 412.983   0  61.19511    93.790
 -17  20  10 8.78374 439.431   0  62.06374    94.840
 -17  20  11-392.192 482.083   0  63.01872    95.870
 -17  20  12 405.471 488.982   0  64.05810    96.879
 -17  21   7 151.456 443.496   0  62.00523    90.237
 -17  21   8 137.053 452.159   0  62.72149    91.283
 -17  21   9 486.214 479.418   0  63.52602    92.316
 -17  21  10 168.014 508.299   0  64.41711    93.336
 -17  22   6-223.879 484.891   0  63.76113    87.935
 -17  22   7 323.115 505.891   0  64.41469    88.946
 -16  -7  14 323.493 465.996   1  62.43410    76.746
 -16  -7  15-53.5780 473.856   1  62.70744    75.894
 -16  -7  16-251.182 482.592   1  63.07302    75.075
 -16  -7  17 16.2091 497.809   1  63.52996    74.282
 -16  -6  11-97.3886 391.590   1  59.82678    78.445
 -16  -6  12 457.625 410.547   1  59.86196    77.445
 -16  -6  13 202.227 423.025   1  59.99281    76.503
 -16  -6  14 54.0121 414.796   1  60.21894    75.609
 -16  -6  15-339.640 460.169   1  60.53972    74.753
 -16  -6  16-343.662 464.862   1  60.95426    73.927
 -16  -6  17 301.797 472.583   1  61.46144    73.124
 -16  -6  18-81.3440 444.498   1  62.05997    72.337
 -16  -6  19 66.5008 501.087   1  62.74839    71.561
 -16  -5   9 43.3798 373.442   1  57.74672    79.736
 -16  -5  10 220.555 401.348   1  57.62965    78.575
 -16  -5  11 232.719 399.392   1  57.61054    77.497
 -16  -5  12-105.457 426.257   1  57.68947    76.487
 -16  -5  13 11.3316 439.045   1  57.86617    75.533
 -16  -5  14 168.725 460.196   1  58.14009    74.625
 -16  -5  15-87.3769 452.694   1  58.51035    73.752
 -16  -5  16-136.683 452.089   1  58.97584    72.907
 -16  -5  17-54.8670 458.673   1  59.53519    72.082
 -16  -5  19-71.4354 478.463   1  60.92905    70.470
 -16  -5  20-154.685 498.440   1  61.76000    69.672
 -16  -4   7 116.842 384.507   1  56.03418    81.651
 -16  -4   8 246.194 376.363   1  55.75845    80.261
 -16  -4   9 27.2293 389.066   1  55.58225    78.985
 -16  -4  10 111.316 417.487   1  55.50622    77.806
 -16  -4  11 148.078 400.987   1  55.53063    76.707
 -16  -4  12 145.390 399.748   1  55.65539    75.675
 -16  -4  13 100.785 434.760   1  55.88005    74.698
 -16  -4  14-49.4209 423.491   1  56.20382    73.763
 -16  -4  15 105.708 439.130   1  56.62560    72.863
 -16  -4  16 214.902 426.493   1  57.14397    71.988
 -16  -4  17 130.009 429.203   1  57.75730    71.132
 -16  -4  19 23.2352 451.609   1  59.26124    69.451
 -16  -4  20 264.042 489.250   1  60.14773    68.615
 -16  -4  21-9.00159 483.704   1  61.12104    67.778
 -16  -3   9 40.0195 384.172   1  53.55714    78.380
 -16  -3  10 53.6035 379.891   1  53.52427    77.173
 -16  -3  11 322.028 393.593   1  53.59434    76.044
 -16  -3  12-178.097 392.410   1  53.76708    74.981
 -16  -3  13-72.8568 426.903   1  54.04182    73.969
 -16  -3  14-146.426 405.786   1  54.41749    72.999
 -16  -3  15-105.259 438.659   1  54.89270    72.061
 -16  -3  16 2.74472 398.051   1  55.46574    71.147
 -16  -3  17 227.441 464.563   1  56.13465    70.249
 -16  -3  18 210.449 463.665   1  56.89727    69.362
 -16  -3  19-52.4319 487.216   1  57.75130    68.481
 -16  -3  20 135.244 480.133   1  58.69434    67.600
 -16  -3  21 249.245 396.046   1  59.72398    66.715
 -16  -3  22 74.6089 484.165   1  60.83779    65.824
 -16  -2  11 173.597 387.049   1  51.81010    75.479
 -16  -2  12 192.444 399.742   1  52.03297    74.375
 -16  -2  13-26.8553 395.130   1  52.35982    73.320
 -16  -2  14 183.360 404.400   1  52.78929    72.306
 -16  -2  15 132.276 401.826   1  53.31966    71.321
 -16  -2  16-16.5109 420.932   1  53.94889    70.359
 -16  -2  17-162.689 420.019   1  54.67469    69.411
 -16  -2  18-65.9614 423.619   1  55.49458    68.473
 -16  -2  19 128.200 437.228   1  56.40596    67.538
 -16  -2  20-317.921 379.421   1  57.40616    66.603
 -16  -2  21 28.8006 445.264   1  58.49249    65.664
 -16  -2  22-313.636 477.646   1  59.66234    64.716
 -16  -2  23 172.791 466.008   1  60.91318    63.758
 -16  -1  12-39.9898 393.100   1  50.46234    73.831
 -16  -1  13 170.407 391.445   1  50.84317    72.727
 -16  -1  14 22.2603 410.558   1  51.32810    71.659
 -16  -1  15 72.5264 410.205   1  51.91505    70.620
 -16  -1  16-38.9372 413.344   1  52.60164    69.601
 -16  -1  17 73.4784 395.859   1  53.38523    68.595
 -16  -1  18 185.012 402.672   1  54.26303    67.597
 -16  -1  19 672.441 460.711   1  55.23213    66.602
 -16  -1  20-116.280 449.085   1  56.28959    65.605
 -16  -1  21-47.2440 491.063   1  57.43249    64.602
 -16  -1  22-20.2797 486.549   1  58.65802    63.591
 -16  -1  23-49.1256 464.001   1  59.96350    62.569
 -16  -1  24-25.2143 464.551   1  61.34640    61.532
 -16   0  13 96.9651 383.636   1  49.50147    72.163
 -16   0  14 476.746 382.907   1  50.04316    71.035
 -16   0  15 125.632 395.129   1  50.68770    69.934
 -16   0  16 216.445 409.248   1  51.43235    68.850
 -16   0  17 361.066 421.671   1  52.27414    67.778
 -16   0  18 143.374 429.659   1  53.20994    66.713
 -16   0  19 80.7041 459.579   1  54.23657    65.649
 -16   0  20-329.027 445.314   1  55.35084    64.582
 -16   0  21-63.5819 454.302   1  56.54964    63.509
 -16   0  22-287.382 463.112   1  57.82997    62.428
 -16   0  23 20.9427 483.624   1  59.18902    61.334
 -16   0  24 386.691 496.808   1  60.62418    60.225
 -16   0  25 12.9845 473.019   1  62.13309    59.098
 -16   1  14 78.5950 385.597   1  48.94375    70.410
 -16   1  15 1.92099 397.718   1  49.64636    69.239
 -16   1  16 262.119 395.260   1  50.44921    68.083
 -16   1  17 198.480 420.322   1  51.34900    66.938
 -16   1  18 195.558 369.923   1  52.34229    65.797
 -16   1  19-43.3133 434.568   1  53.42565    64.657
 -16   1  20-61.8469 456.955   1  54.59569    63.514
 -16   1  21-133.782 476.234   1  55.84910    62.363
 -16   1  22-58.6023 457.493   1  57.18278    61.204
 -16   1  23 100.623 440.223   1  58.59380    60.031
 -16   1  24-92.6321 474.133   1  60.07950    58.844
 -16   1  25-77.4102 500.176   1  61.63750    57.638
 -16   2  14 215.001 376.102   1  48.03877    69.760
 -16   2  15 386.012 391.151   1  48.79930    68.512
 -16   2  16-138.310 403.643   1  49.65983    67.277
 -16   2  17-15.3383 388.702   1  50.61674    66.051
 -16   2  18-69.3501 403.881   1  51.66635    64.828
 -16   2  19-81.3402 417.180   1  52.80500    63.604
 -16   2  20 51.7151 450.816   1  54.02913    62.377
 -16   2  21 174.438 459.912   1  55.33529    61.142
 -16   2  22-155.127 462.132   1  56.72029    59.897
 -16   2  23 274.394 453.966   1  58.18116    58.640
 -16   2  24 19.9325 457.911   1  59.71522    57.367
 -16   2  25 34.0787 483.286   1  61.32008    56.075
 -16   2  26 177.199 491.431   1  62.99370    54.763
 -16   3  15 460.046 362.189   1  48.15387    67.730
 -16   3  16 66.1242 401.932   1  49.07084    66.409
 -16   3  17-102.106 403.788   1  50.08331    65.094
 -16   3  18 485.297 406.717   1  51.18739    63.782
 -16   3  19 355.775 405.468   1  52.37923    62.467
 -16   3  20-23.6435 388.780   1  53.65514    61.149
 -16   3  21 249.539 438.321   1  55.01162    59.822
 -16   3  22-186.775 445.842   1  56.44540    58.485
 -16   3  23 48.3147 440.336   1  57.95352    57.136
 -16   3  24 43.6556 426.752   1  59.53331    55.770
 -16   3  25-7.86622 469.124   1  61.18243    54.386
 -16   3  26 65.3476 462.074   1  62.89889    52.980
 -16   4  15 18.4412 372.444   1  47.71608    66.869
 -16   4  16-29.8186 381.357   1  48.68753    65.455
 -16   4  17 160.826 395.993   1  49.75330    64.045
 -16   4  18 131.361 388.023   1  50.90931    62.635
 -16   4  19 538.708 389.300   1  52.15163    61.223
 -16   4  20 19.5203 418.139   1  53.47647    59.805
 -16   4  21 183.993 426.761   1  54.88031    58.380
 -16   4  22 94.0006 445.888   1  56.35988    56.944
 -16   4  23 258.485 438.776   1  57.91224    55.494
 -16   4  24-74.9054 453.379   1  59.53478    54.029
 -16   4  25 245.776 453.615   1  61.22525    52.544
 -16   4  26 109.945 481.688   1  62.98174    51.036
 -16   5  16 89.4411 358.086   1  48.51350    64.391
 -16   5  17-26.2514 395.057   1  49.62965    62.878
 -16   5  18 533.429 395.028   1  50.83450    61.364
 -16   5  19 76.8281 394.032   1  52.12404    59.846
 -16   5  20 250.717 381.312   1  53.49448    58.322
 -16   5  21 65.8359 443.803   1  54.94230    56.790
 -16   5  22 130.853 403.098   1  56.46429    55.247
 -16   5  23 75.7509 431.184   1  58.05758    53.690
 -16   5  24 347.125 422.374   1  59.71964    52.116
 -16   5  25-253.108 445.311   1  61.44833    50.523
 -16   5  26 123.170 488.524   1  63.24186    48.905
 -16   5  27 51.7192 550.331   1  65.09884    47.259
 -16   6  16 86.3939 358.714   1  48.55042    63.193
 -16   6  17 133.084 373.334   1  49.71350    61.569
 -16   6  18-112.931 373.665   1  50.96358    59.943
 -16   6  19-102.792 390.154   1  52.29668    58.311
 -16   6  20-20.5994 392.251   1  53.70901    56.673
 -16   6  21-116.555 415.105   1  55.19715    55.026
 -16   6  22 27.1309 424.468   1  56.75795    53.367
 -16   6  23 140.418 384.919   1  58.38865    51.694
 -16   6  24 33.9778 414.559   1  60.08685    50.003
 -16   6  25 75.8041 459.818   1  61.85052    48.291
 -16   6  26 239.258 464.980   1  63.67803    46.553
 -16   7  16 459.612 364.466   1  48.79795    61.837
 -16   7  17 470.453 387.293   1  50.00408    60.094
 -16   7  18 67.8140 358.470   1  51.29546    58.346
 -16   7  19-81.9610 390.809   1  52.66816    56.592
 -16   7  20 140.312 390.277   1  54.11848    54.830
 -16   7  21 131.211 399.901   1  55.64308    53.058
 -16   7  22-39.2202 351.276   1  57.23896    51.274
 -16   7  23 559.943 414.046   1  58.90349    49.474
 -16   7  24-61.8692 422.698   1  60.63440    47.655
 -16   8  16 323.617 346.777   1  49.25370    60.297
 -16   8  17 211.012 340.947   1  50.49877    58.424
 -16   8  18-102.033 373.485   1  51.82734    56.545
 -16   8  19-78.3355 385.281   1  53.23555    54.658
 -16   8  20-16.4314 371.735   1  54.71987    52.762
 -16   8  21 140.698 389.433   1  56.27708    50.855
 -16   8  22-277.976 386.773   1  57.90434    48.933
 -16   8  23 193.342 262.550   1  59.59916    46.995
 -16   9  16 40.3405 352.660   1  49.91346    58.544
 -16   9  17-72.1338 346.336   1  51.19329    56.531
 -16   9  18 210.877 367.456   1  52.55490    54.509
 -16   9  19-4.01028 365.712   1  53.99460    52.477
 -16   9  20-61.9407 352.895   1  55.50901    50.434
 -16   9  21-0.94256 360.465   1  57.09508    48.377
 -16  10  16 105.078 331.757   1  50.77143    56.549
 -16  10  17 180.566 357.170   1  52.08192    54.382
 -16  10  18 40.3897 354.233   1  53.47260    52.202
 -16  10  19 377.454 351.989   1  54.93993    50.010
 -16  11  16-82.0371 341.552   1  51.82058    54.275
 -16  11  17-183.894 310.772   1  53.15790    51.936
 -16  13  16-162.740 312.633   0  54.45685   112.674
 -16  13  17 100.219 319.416   0  55.84040   113.426
 -16  13  18 133.754 337.464   0  57.30042   114.145
 -16  13  19 27.5103 379.680   0  58.83408   114.832
 -16  13  20 16.7292 404.646   0  60.43886   115.492
 -16  13  21-311.752 448.167   0  62.11257   116.125
 -16  13  22-78.9914 480.940   0  63.85339   116.735
 -16  14  13 60.1441 305.181   0  52.31517   107.401
 -16  14  14-257.285 315.896   0  53.47193   108.350
 -16  14  15 26.8330 318.644   0  54.71349   109.254
 -16  14  16 47.2139 347.919   0  56.03652   110.115
 -16  14  17-69.1209 348.157   0  57.43791   110.936
 -16  14  18 181.009 391.169   0  58.91481   111.722
 -16  14  19-155.223 404.284   0  60.46464   112.475
 -16  14  20 445.504 437.171   0  62.08513   113.197
 -16  14  21 297.638 481.981   0  63.77434   113.890
 -16  15  10 265.412 297.157   0  51.00072   101.652
 -16  15  11 33.1222 323.319   0  51.90811   102.795
 -16  15  12 126.073 335.868   0  52.90860   103.884
 -16  15  13-53.7450 307.835   0  53.99881   104.924
 -16  15  14-17.0342 334.616   0  55.17542   105.916
 -16  15  15 43.2104 363.322   0  56.43522   106.865
 -16  15  16-43.7282 382.168   0  57.77517   107.773
 -16  15  17 21.2895 400.211   0  59.19242   108.642
 -16  15  18-162.464 415.827   0  60.68440   109.476
 -16  15  19 36.9168 444.707   0  62.24879   110.276
 -16  15  20-151.157 472.115   0  63.88359   111.044
 -16  16   8 331.298 308.512   0  51.19853    96.946
 -16  16   9 35.4599 315.041   0  51.93882    98.189
 -16  16  10-129.599 335.421   0  52.77611    99.383
 -16  16  12 85.2316 363.589   0  54.72944   101.631
 -16  16  13 134.420 345.307   0  55.83925   102.687
 -16  16  14-155.235 359.762   0  57.03374   103.702
 -16  16  15 109.073 374.552   0  58.30999   104.677
 -16  16  16 13.9132 403.112   0  59.66523   105.614
 -16  16  17 110.499 424.216   0  61.09691   106.515
 -16  16  18-96.1178 460.183   0  62.60271   107.381
 -16  16  19-403.790 480.159   0  64.18061   108.215
 -16  17   5 128.184 312.023   0  51.36811    91.098
 -16  17   6-89.8841 322.283   0  51.83647    92.424
 -16  17   7-221.652 331.513   0  52.40676    93.714
 -16  17   8 145.449 365.821   0  53.07673    94.967
 -16  17   9 18.8734 342.212   0  53.84381    96.181
 -16  17  10-194.919 325.715   0  54.70533    97.356
 -16  17  11-179.746 364.088   0  55.65845    98.492
 -16  17  12 576.444 386.892   0  56.70032    99.589
 -16  17  13 20.4762 371.001   0  57.82810   100.649
 -16  17  14-9.83312 385.408   0  59.03902   101.672
 -16  17  15 408.121 407.017   0  60.33043   102.659
 -16  17  16 83.1399 443.092   0  61.69987   103.612
 -16  17  17 252.604 473.816   0  63.14508   104.531
 -16  18   3 103.412 331.586   0  52.60511    86.905
 -16  18   4 204.007 360.913   0  52.90320    88.206
 -16  18   5-152.331 353.814   0  53.30382    89.490
 -16  18   6-116.371 715.457   0  53.80537    90.751
 -16  18   7 216.038 348.037   0  54.40597    91.987
 -16  18   8-76.5662 326.105   0  55.10346    93.195
 -16  18   9-24.5258 370.314   0  55.89548    94.373
 -16  18  10 62.8120 380.632   0  56.77951    95.521
 -16  18  11-51.3782 393.149   0  57.75300    96.637
 -16  18  12 61.6791 380.904   0  58.81332    97.721
 -16  18  13 48.0073 420.407   0  59.95792    98.774
 -16  18  14 57.9326 427.247   0  61.18431    99.795
 -16  18  15 160.564 443.561   0  62.49014   100.784
 -16  18  16-32.2894 489.708   0  63.87323   101.742
 -16  19   2 72.5667 361.095   0  54.38120    84.380
 -16  19   3 214.764 358.606   0  54.61534    85.608
 -16  19   4 115.441 368.386   0  54.95035    86.831
 -16  19   5 183.869 332.943   0  55.38501    88.044
 -16  19   6-158.698 370.747   0  55.91778    89.243
 -16  19   7 595.390 395.406   0  56.54686    90.425
 -16  19   8 262.757 402.170   0  57.27022    91.586
 -16  19   9 239.892 406.101   0  58.08569    92.726
 -16  19  10 392.194 409.952   0  58.99098    93.841
 -16  19  11 52.6221 436.160   0  59.98375    94.932
 -16  19  12-380.099 468.466   0  61.06166    95.997
 -16  19  13 1.81707 456.464   0  62.22242    97.035
 -16  19  14 93.1813 479.587   0  63.46381    98.046
 -16  20   0-13.7565 382.780   0  56.24883    80.992
 -16  20   1 43.6975 384.619   0  56.32198    82.129
 -16  20   2-54.4572 401.678   0  56.49477    83.275
 -16  20   3 79.7196 363.822   0  56.76659    84.426
 -16  20   4 36.6657 370.611   0  57.13655    85.578
 -16  20   5 215.166 404.723   0  57.60342    86.725
 -16  20   6 63.1173 411.487   0  58.16573    87.864
 -16  20   7 123.602 403.396   0  58.82180    88.993
 -16  20   8 210.758 424.864   0  59.56976    90.108
 -16  20   9 226.576 443.082   0  60.40761    91.207
 -16  20  10 70.0510 454.178   0  61.33329    92.288
 -16  20  11 167.093 463.751   0  62.34471    93.350
 -16  20  12 76.1771 484.507   0  63.43978    94.390
 -16  21  -1 65.8302 411.318   0  58.40183    79.076
 -16  21   0 138.159 388.697   0  58.41847    80.118
 -16  21   1 44.5199 398.765   0  58.53256    81.178
 -16  21   2 149.785 421.353   0  58.74375    82.251
 -16  21   3-14.7554 423.531   0  59.05139    83.333
 -16  21   4 28.6978 401.808   0  59.45457    84.419
 -16  21   5 133.944 462.253   0  59.95210    85.505
 -16  21   6 46.2268 458.206   0  60.54261    86.589
 -16  21   7 268.982 465.958   0  61.22454    87.667
 -16  21   8 279.804 469.287   0  61.99618    88.736
 -16  21   9 378.477 476.538   0  62.85574    89.794
 -16  21  10 26.9776 491.096   0  63.80136    90.839
 -16  22  -3-18.8497 411.224   0  60.83259    76.448
 -16  22  -2 33.0038 440.936   0  60.70012    77.370
 -16  22  -1 78.1070 478.785   0  60.66283    78.319
 -16  22   0-57.8590 418.957   0  60.72083    79.292
 -16  22   1 151.278 425.031   0  60.87394    80.284
 -16  22   2 223.732 441.502   0  61.12175    81.291
 -16  22   3 375.177 440.414   0  61.46359    82.309
 -16  22   4 98.2034 461.883   0  61.89855    83.335
 -16  22   5-99.6322 467.092   0  62.42552    84.365
 -16  22   6 231.907 481.009   0  63.04322    85.396
 -16  22   7-157.146 500.756   0  63.75023    86.425
 -16  23  -4-55.6092 477.167   0  63.31911    75.018
 -16  23  -3 253.395 497.732   0  63.13736    75.847
 -16  23  -2 117.726 474.982   0  63.04855    76.706
 -16  23  -1-258.512 479.249   0  63.05291    77.593
 -16  23   0-78.1880 492.268   0  63.15043    78.504
 -16  23   1 106.398 497.716   0  63.34088    79.434
 -16  23   2 61.0947 507.450   0  63.62378    80.382
 -16  23   3-247.300 502.052   0  63.99846    81.342
 -15  -9  17-63.0351 538.544   1  65.08174    75.433
 -15  -8  15 449.360 456.553   1  61.94027    75.539
 -15  -8  16 312.976 466.442   1  62.31718    74.787
 -15  -8  17-205.406 470.387   1  62.78595    74.056
 -15  -8  18 97.9229 488.752   1  63.34545    73.340
 -15  -7  12-436.095 384.288   1  58.96518    76.767
 -15  -7  13-158.867 421.056   1  59.10630    75.915
 -15  -7  14 265.574 412.926   1  59.34352    75.104
 -15  -7  15-6.72529 398.599   1  59.67614    74.325
 -15  -7  16-49.4023 439.604   1  60.10321    73.572
 -15  -7  17 80.6183 486.592   1  60.62353    72.837
 -15  -7  18 39.7692 463.609   1  61.23571    72.113
 -15  -7  19 45.7494 454.363   1  61.93821    71.397
 -15  -7  20 184.094 505.854   1  62.72936    70.683
 -15  -6  10 96.8182 383.719   1  56.60934    77.625
 -15  -6  11-104.075 430.279   1  56.59933    76.651
 -15  -6  12-28.7826 393.692   1  56.68846    75.740
 -15  -6  13 29.5621 422.499   1  56.87643    74.880
 -15  -6  14 159.109 410.316   1  57.16262    74.059
 -15  -6  15 104.325 427.785   1  57.54608    73.268
 -15  -6  16-144.024 429.234   1  58.02559    72.500
 -15  -6  17-152.356 409.682   1  58.59967    71.748
 -15  -6  18-175.829 435.579   1  59.26666    71.005
 -15  -6  19 177.638 422.841   1  60.02471    70.266
 -15  -6  20-282.838 464.862   1  60.87186    69.528
 -15  -6  21-241.447 502.956   1  61.80608    68.786
 -15  -5   7 288.498 322.639   1  54.88150    80.313
 -15  -5   8 262.185 346.259   1  54.61143    79.039
 -15  -5   9 359.075 356.976   1  54.44230    77.877
 -15  -5  10 110.329 379.690   1  54.37476    76.807
 -15  -5  11 74.9326 385.926   1  54.40907    75.814
 -15  -5  12-91.7152 409.222   1  54.54509    74.883
 -15  -5  13-60.3263 432.589   1  54.78230    74.000
 -15  -5  14 151.270 414.564   1  55.11983    73.156
 -15  -5  15 161.272 440.820   1  55.55646    72.340
 -15  -5  16 257.728 435.781   1  56.09066    71.545
 -15  -5  17-44.7870 447.346   1  56.72064    70.763
 -15  -5  18 156.898 402.568   1  57.44441    69.989
 -15  -5  19 102.712 449.299   1  58.25982    69.218
 -15  -5  20-386.596 448.732   1  59.16460    68.445
 -15  -5  21-177.162 491.128   1  60.15645    67.667
 -15  -5  22 149.380 480.601   1  61.23306    66.881
 -15  -4   8 33.6022 374.365   1  52.42791    78.447
 -15  -4   9 335.686 356.456   1  52.29976    77.254
 -15  -4  10 47.5759 369.854   1  52.27617    76.153
 -15  -4  11 258.258 357.821   1  52.35722    75.128
 -15  -4  12 134.903 378.993   1  52.54257    74.163
 -15  -4  13 184.391 369.577   1  52.83146    73.246
 -15  -4  14-177.045 405.291   1  53.22272    72.366
 -15  -4  15 516.667 395.462   1  53.71478    71.514
 -15  -4  16 185.023 456.096   1  54.30579    70.680
 -15  -4  17 104.991 412.153   1  54.99362    69.859
 -15  -4  18 143.221 448.825   1  55.77593    69.044
 -15  -4  19 118.426 473.653   1  56.65023    68.230
 -15  -4  20-15.3676 456.893   1  57.61395    67.413
 -15  -4  21-98.2349 510.987   1  58.66451    66.590
 -15  -4  22 113.961 398.388   1  59.79932    65.756
 -15  -4  23 253.854 467.250   1  61.01591    64.911
 -15  -3   9-32.0502 337.533   1  50.29932    76.770
 -15  -3  10 220.128 360.005   1  50.32218    75.628
 -15  -3  11 140.629 361.232   1  50.45250    74.560
 -15  -3  12-25.4691 383.197   1  50.68969    73.552
 -15  -3  13-146.541 386.246   1  51.03267    72.590
 -15  -3  14-76.2838 373.185   1  51.47992    71.664
 -15  -3  15 3.48219 401.358   1  52.02953    70.764
 -15  -3  16 170.043 423.038   1  52.67925    69.882
 -15  -3  17 67.5514 425.528   1  53.42659    69.011
 -15  -3  18 159.297 428.620   1  54.26885    68.144
 -15  -3  19 101.874 431.637   1  55.20320    67.278
 -15  -3  20-212.479 435.202   1  56.22676    66.409
 -15  -3  21-60.3206 362.848   1  57.33665    65.531
 -15  -3  22-24.9150 433.352   1  58.53007    64.643
 -15  -3  23 11.8710 463.198   1  59.80432    63.742
 -15  -3  24 346.550 486.998   1  61.15686    62.825
 -15  -2  11 668.754 386.401   1  48.70490    74.082
 -15  -2  12 111.182 368.923   1  48.99636    73.021
 -15  -2  13 64.9081 383.895   1  49.39569    72.005
 -15  -2  14 161.092 388.712   1  49.90099    71.023
 -15  -2  15-189.263 404.287   1  50.50996    70.066
 -15  -2  16 204.249 404.144   1  51.21995    69.126
 -15  -2  17-128.375 420.817   1  52.02807    68.195
 -15  -2  18 538.216 413.187   1  52.93124    67.269
 -15  -2  19-133.969 411.052   1  53.92630    66.342
 -15  -2  20 112.747 424.180   1  55.01007    65.410
 -15  -2  21-57.7273 436.497   1  56.17941    64.470
 -15  -2  22-351.398 449.970   1  57.43130    63.519
 -15  -2  23 418.636 493.963   1  58.76285    62.555
 -15  -2  24 368.687 490.061   1  60.17139    61.574
 -15  -2  25 75.1264 473.291   1  61.65447    60.575
 -15  -1  12-109.785 383.236   1  47.47338    72.542
 -15  -1  13 31.3195 366.034   1  47.93106    71.464
 -15  -1  14 226.774 355.693   1  48.49614    70.418
 -15  -1  15-30.1943 390.833   1  49.16587    69.395
 -15  -1  16 329.382 403.302   1  49.93719    68.387
 -15  -1  17 326.203 413.836   1  50.80680    67.388
 -15  -1  18 375.783 407.364   1  51.77128    66.393
 -15  -1  19 68.3064 426.887   1  52.82713    65.396
 -15  -1  20-208.641 440.957   1  53.97090    64.395
 -15  -1  21 130.528 447.876   1  55.19920    63.385
 -15  -1  22 243.539 434.861   1  56.50882    62.363
 -15  -1  23-210.147 430.826   1  57.89672    61.328
 -15  -1  24 162.397 481.557   1  59.36015    60.276
 -15  -1  25-162.991 456.246   1  60.89658    59.206
 -15   0  13 104.775 374.022   1  46.64980    70.941
 -15   0  14 0.89165 364.585   1  47.27586    69.822
 -15   0  15 107.580 354.206   1  48.00718    68.725
 -15   0  16 202.018 375.747   1  48.84028    67.642
 -15   0  17 56.5061 395.135   1  49.77148    66.566
 -15   0  18 99.6938 419.204   1  50.79699    65.494
 -15   0  19 244.585 379.379   1  51.91303    64.419
 -15   0  20 193.580 421.050   1  53.11589    63.340
 -15   0  21-163.012 449.616   1  54.40200    62.252
 -15   0  22 98.9772 457.438   1  55.76798    61.152
 -15   0  23 61.0350 459.929   1  57.21071    60.039
 -15   0  24 151.398 434.861   1  58.72734    58.910
 -15   0  25 209.755 492.002   1  60.31533    57.762
 -15   0  26 249.632 490.909   1  61.97247    56.593
 -15   1  14-86.5067 355.683   1  46.25050    69.211
 -15   1  15 140.769 364.210   1  47.04356    68.032
 -15   1  16 10.5428 386.641   1  47.93816    66.865
 -15   1  17-54.1480 417.907   1  48.93027    65.705
 -15   1  18 214.223 399.344   1  50.01579    64.547
 -15   1  19 307.174 402.518   1  51.19067    63.387
 -15   1  20-93.8020 430.881   1  52.45102    62.222
 -15   1  21 207.677 447.040   1  53.79310    61.048
 -15   1  22 74.4617 425.185   1  55.21343    59.864
 -15   1  23 171.791 439.334   1  56.70884    58.666
 -15   1  24-60.1278 457.096   1  58.27645    57.452
 -15   1  25 220.305 433.947   1  59.91373    56.219
 -15   1  26 325.005 480.728   1  61.61849    54.965
 -15   2  14 210.739 365.952   1  45.42978    68.559
 -15   2  15 67.2583 368.627   1  46.28390    67.290
 -15   2  16 1165.64 431.534   1  47.23890    66.031
 -15   2  17 186.240 385.184   1  48.29044    64.779
 -15   2  18 170.944 409.598   1  49.43414    63.528
 -15   2  19 101.507 399.516   1  50.66577    62.274
 -15   2  20 331.454 388.985   1  51.98127    61.016
 -15   2  21 277.843 403.395   1  53.37681    59.750
 -15   2  22-102.345 417.625   1  54.84887    58.473
 -15   2  23 576.214 441.475   1  56.39424    57.183
 -15   2  24 124.370 441.358   1  58.01009    55.878
 -15   2  25 334.822 419.196   1  59.69391    54.554
 -15   2  26-260.766 474.518   1  61.44361    53.209
 -15   2  27 83.7268 483.612   1  63.25746    51.839
 -15   3  15 195.975 359.866   1  45.73582    66.473
 -15   3  16 540.941 372.794   1  46.74927    65.116
 -15   3  17 98.8549 357.166   1  47.85791    63.763
 -15   3  18 54.8335 383.180   1  49.05718    62.411
 -15   3  19-12.3706 398.035   1  50.34271    61.057
 -15   3  20-75.9725 397.893   1  51.71034    59.698
 -15   3  21 120.335 413.562   1  53.15621    58.332
 -15   3  22 473.246 418.636   1  54.67680    56.956
 -15   3  23 66.0431 423.258   1  56.26894    55.567
 -15   3  24-45.6595 430.019   1  57.92984    54.163
 -15   3  25 95.7320 464.936   1  59.65710    52.740
 -15   3  26 284.015 454.844   1  61.44871    51.297
 -15   3  27-99.9548 474.666   1  63.30306    49.828
 -15   4  15 430.175 352.235   1  45.40520    65.557
 -15   4  16 19.1222 351.263   1  46.47427    64.092
 -15   4  17 162.634 379.755   1  47.63689    62.632
 -15   4  18 103.657 355.642   1  48.88839    61.171
 -15   4  19 26.9643 398.875   1  50.22430    59.709
 -15   4  20-319.661 376.121   1  51.64045    58.243
 -15   4  21-19.9189 397.561   1  53.13300    56.769
 -15   4  22 472.867 405.058   1  54.69846    55.286
 -15   4  23 141.095 378.718   1  56.33376    53.790
 -15   4  24 226.816 427.513   1  58.03620    52.280
 -15   4  25 68.7894 429.416   1  59.80349    50.751
 -15   4  26 184.575 447.525   1  61.63376    49.201
 -15   4  27 171.147 496.544   1  63.52553    47.624
 -15   5  15 251.356 333.192   1  45.29572    64.515
 -15   5  16 84.7793 359.833   1  46.41682    62.935
 -15   5  17 423.600 360.292   1  47.62961    61.359
 -15   5  18 33.9356 357.342   1  48.92935    59.782
 -15   5  19-40.4442 366.715   1  50.31158    58.204
 -15   5  20 160.403 374.678   1  51.77217    56.621
 -15   5  21-190.661 377.697   1  53.30733    55.032
 -15   5  22-153.894 414.294   1  54.91370    53.434
 -15   5  23 6.17383 405.841   1  56.58828    51.824
 -15   5  24-16.4086 381.754   1  58.32853    50.199
 -15   5  25-78.4217 423.666   1  60.13229    48.556
 -15   5  26 411.343 460.881   1  61.99783    46.890
 -15   5  27-233.337 437.326   1  63.92384    45.196
 -15   6  16 203.515 343.559   1  46.57755    61.619
 -15   6  17 105.952 362.481   1  47.83614    59.918
 -15   6  18-15.0878 362.252   1  49.17969    58.217
 -15   6  19 116.387 379.955   1  50.60379    56.514
 -15   6  20 123.750 367.521   1  52.10442    54.806
 -15   6  21-12.8222 370.254   1  53.67789    53.093
 -15   6  22-31.3071 394.521   1  55.32098    51.371
 -15   6  23 398.374 360.227   1  57.03083    49.637
 -15   6  24-1.03016 422.352   1  58.80507    47.888
 -15   6  25-140.456 426.919   1  60.64169    46.120
 -15   7  16 357.664 351.309   1  46.95472    60.115
 -15   7  17-25.8231 359.163   1  48.25439    58.281
 -15   7  18 76.3062 356.015   1  49.63704    56.445
 -15   7  19 230.504 362.848   1  51.09838    54.608
 -15   7  20 483.774 369.821   1  52.63450    52.766
 -15   7  21 12.9730 376.157   1  54.24190    50.919
 -15   7  22 7.14647 366.659   1  55.91750    49.062
 -15   7  23-55.1235 367.886   1  57.65864    47.194
 -15   7  24 45.5502 247.010   1  59.46309    45.309
 -15   8  16 126.136 349.236   1  47.54439    58.395
 -15   8  17-149.574 326.979   1  48.88029    56.417
 -15   8  18 15.2442 322.956   1  50.29726    54.436
 -15   8  19-87.0139 356.158   1  51.79117    52.453
 -15   8  20 23.6735 341.287   1  53.35830    50.465
 -15   8  21-219.321 311.802   1  54.99532    48.471
 -15   8  22-35.2005 349.720   1  56.69936    46.467
 -15   8  23 380.884 366.707   0  58.47182   126.960
 -15   8  24 479.658 394.033   0  60.30684   127.159
 -15   8  25 153.849 441.333   0  62.20288   127.365
 -15   9  16 70.6972 301.234   1  48.34068    56.428
 -15   9  17 85.2359 326.006   1  49.70803    54.293
 -15   9  18 66.6970 304.365   1  51.15466    52.154
 -15   9  18 356.940 290.500   0  51.14499   122.709
 -15   9  19-42.6886 330.594   1  52.67665    50.011
 -15   9  19 123.677 322.492   0  52.67006   123.034
 -15   9  20-2.56107 353.431   1  54.27049    47.862
 -15   9  20-11.9416 335.864   0  54.26719   123.358
 -15   9  21 155.636 371.292   0  55.93326   123.678
 -15   9  22 20.3365 366.390   0  57.66557   123.996
 -15   9  23 195.111 395.834   0  59.46184   124.312
 -15   9  24 442.833 435.256   0  61.32022   124.624
 -15   9  25 285.238 483.219   0  63.23927   124.933
 -15  10  14 823.967 283.706   0  46.78135   117.423
 -15  10  15 47.0635 264.316   0  48.00994   117.997
 -15  10  15 261.726 298.217   1  48.02358    56.480
 -15  10  16 20.5537 303.723   1  49.33614    54.178
 -15  10  16 28.9186 307.574   0  49.32491   118.542
 -15  10  17 119.841 269.198   0  50.72185   119.062
 -15  10  17-7.67857 322.986   1  50.73040    51.869
 -15  10  18 128.540 307.692   0  52.19669   119.561
 -15  10  18 51.7640 318.174   1  52.20233    49.555
 -15  10  19-248.919 292.174   0  53.74575   120.041
 -15  10  20 440.552 360.095   0  55.36570   120.504
 -15  10  21 169.203 365.683   0  57.05368   120.951
 -15  10  22 258.714 387.363   0  58.80718   121.384
 -15  10  23-170.252 425.161   0  60.62416   121.804
 -15  10  24 29.3490 460.803   0  62.50296   122.212
 -15  10  25-51.6356 507.567   0  64.44233   122.609
 -15  11  12 516.821 264.430   0  45.68178   112.300
 -15  11  13 139.923 255.509   0  46.75458   113.147
 -15  11  14 525.849 285.602   0  47.92084   113.937
 -15  11  15 42.3573 303.021   1  49.18520    54.093
 -15  11  15 16.3749 257.693   0  49.17593   114.678
 -15  11  16 123.439 295.053   0  50.51544   115.377
 -15  11  16 133.865 289.444   1  50.52223    51.602
 -15  11  17-175.089 330.283   0  51.93522   116.039
 -15  11  18 412.199 293.638   0  53.43148   116.669
 -15  11  19 207.666 359.105   0  55.00079   117.269
 -15  11  20 363.247 383.174   0  56.64008   117.843
 -15  11  21 61.9074 379.849   0  58.34670   118.393
 -15  11  22-252.636 404.402   0  60.11840   118.920
 -15  11  23 364.420 450.923   0  61.95333   119.427
 -15  11  24 435.111 499.172   0  63.85005   119.915
 -15  12   9 67.6312 234.032   0  44.25218   105.592
 -15  12  10 59.1489 238.246   0  45.05139   106.800
 -15  12  11-58.5263 245.529   0  45.95532   107.918
 -15  12  12 625.184 270.404   0  46.95945   108.958
 -15  12  13 26.2862 284.514   0  48.05920   109.929
 -15  12  14 420.704 283.132   0  49.25006   110.840
 -15  12  15-108.934 302.441   0  50.52767   111.698
 -15  12  16-7.36710 315.680   0  51.88791   112.508
 -15  12  17 122.297 293.407   0  53.32692   113.275
 -15  12  18 20.1796 327.339   0  54.84120   114.003
 -15  12  19 317.237 355.554   0  56.42756   114.696
 -15  12  20 67.2220 405.658   0  58.08322   115.357
 -15  12  21 26.6457 405.658   0  59.80576   115.987
 -15  12  22-105.736 449.483   0  61.59317   116.591
 -15  12  23 452.589 475.451   0  63.44383   117.169
 -15  13   7 9.93276 231.448   0  44.29029    99.676
 -15  13   8 71.9627 243.526   0  44.90544   101.120
 -15  13   9-212.768 271.221   0  45.63038   102.470
 -15  13  10 119.165 271.071   0  46.46118   103.733
 -15  13  11 33.8779 264.440   0  47.39366   104.918
 -15  13  12 258.141 302.821   0  48.42355   106.031
 -15  13  13 77.7985 312.386   0  49.54655   107.079
 -15  13  14 33.3591 294.064   0  50.75843   108.068
 -15  13  15-5.27770 328.152   0  52.05516   109.004
 -15  13  16 53.3516 338.194   0  53.43291   109.891
 -15  13  17-103.232 310.606   0  54.88813   110.733
 -15  13  18 25.6508 346.235   0  56.41760   111.534
 -15  13  19 92.0241 363.718   0  58.01842   112.297
 -15  13  20 16.4530 401.686   0  59.68807   113.025
 -15  13  21 74.7399 425.908   0  61.42439   113.719
 -15  13  22 5.02364 475.499   0  63.22560   114.384
 -15  14   4 855.009 288.226   0  44.50891    92.253
 -15  14   5 127.092 257.522   0  44.82055    93.920
 -15  14   6 516.579 273.714   0  45.24760    95.507
 -15  14   7 251.349 280.632   0  45.78755    97.014
 -15  14   8 177.027 301.010   0  46.43736    98.442
 -15  14   9 115.079 261.786   0  47.19358    99.794
 -15  14  10 493.593 316.078   0  48.05248   101.074
 -15  14  11 87.3346 311.070   0  49.01012   102.287
 -15  14  12 402.356 308.871   0  50.06248   103.437
 -15  14  13 19.2213 319.202   0  51.20559   104.528
 -15  14  14 54.7364 328.688   0  52.43553   105.565
 -15  14  15 20.7744 343.641   0  53.74858   106.551
 -15  14  16 46.6322 320.368   0  55.14124   107.490
 -15  14  17 73.0175 358.442   0  56.61027   108.384
 -15  14  18 49.3145 374.613   0  58.15274   109.237
 -15  14  19 389.379 394.457   0  59.76603   110.052
 -15  14  20-30.5425 429.134   0  61.44790   110.830
 -15  14  21 81.8421 467.205   0  63.19643   111.573
 -15  15   2 100.927 254.425   0  45.70487    86.914
 -15  15   3-154.566 273.730   0  45.82951    88.581
 -15  15   4 1502.55 354.464   0  46.06936    90.203
 -15  15   5 229.083 286.833   0  46.42304    91.771
 -15  15   6 463.132 288.451   0  46.88857    93.283
 -15  15   7 22.6746 278.982   0  47.46344    94.735
 -15  15   8 41.3712 324.109   0  48.14471    96.126
 -15  15   9 8.30977 309.222   0  48.92909    97.458
 -15  15  10 145.368 327.469   0  49.81307    98.731
 -15  15  11-111.970 330.092   0  50.79298    99.948
 -15  15  12 45.5383 341.567   0  51.86511   101.111
 -15  15  13-93.5664 335.190   0  53.02578   102.223
 -15  15  14 188.315 319.310   0  54.27142   103.285
 -15  15  15 125.493 347.711   0  55.59863   104.300
 -15  15  16 186.239 377.382   0  57.00423   105.271
 -15  15  17-92.7915 404.133   0  58.48529   106.200
 -15  15  18-243.663 402.663   0  60.03917   107.089
 -15  15  19-108.399 424.227   0  61.66357   107.940
 -15  15  20-194.388 459.344   0  63.35648   108.755
 -15  16   0 100.627 305.504   0  47.34840    82.263
 -15  16   1-81.9188 310.610   0  47.29337    83.833
 -15  16   2 348.599 318.071   0  47.35134    85.392
 -15  16   3 63.4863 266.045   0  47.52201    86.932
 -15  16   4 502.745 309.960   0  47.80447    88.442
 -15  16   5 19.0510 314.581   0  48.19721    89.917
 -15  16   6 358.813 329.221   0  48.69825    91.351
 -15  16   7 257.207 313.487   0  49.30515    92.742
 -15  16   8-14.7006 310.054   0  50.01508    94.087
 -15  16   9 137.245 330.658   0  50.82496    95.386
 -15  16  10 332.840 334.144   0  51.73152    96.638
 -15  16  11-57.8006 349.699   0  52.73138    97.843
 -15  16  12 10.0550 369.766   0  53.82113    99.002
 -15  16  13 97.5828 348.358   0  54.99742   100.117
 -15  16  14 165.894 361.354   0  56.25700   101.189
 -15  16  15-201.458 385.238   0  57.59681   102.218
 -15  16  16-214.770 424.418   0  59.01398   103.207
 -15  16  17-49.7513 408.589   0  60.50590   104.157
 -15  16  18 1.23809 427.920   0  62.07023   105.069
 -15  16  19-21.9798 476.773   0  63.70494   105.945
 -15  17  -2 97.2281 323.474   0  49.40607    78.345
 -15  17  -1 50.6766 321.014   0  49.18152    79.754
 -15  17   0 120.458 309.269   0  49.06627    81.182
 -15  17   1-120.959 278.143   0  49.06090    82.620
 -15  17   2 45.3618 314.786   0  49.16542    84.056
 -15  17   3 259.723 325.140   0  49.37934    85.483
 -15  17   4-25.6206 335.424   0  49.70159    86.893
 -15  17   5 542.104 355.989   0  50.13065    88.280
 -15  17   6 169.784 348.812   0  50.66454    89.640
 -15  17   7 356.864 349.732   0  51.30092    90.968
 -15  17   8 82.9786 353.547   0  52.03714    92.262
 -15  17   9-103.772 361.254   0  52.87034    93.520
 -15  17  10 116.578 372.317   0  53.79749    94.741
 -15  17  11 67.7136 348.866   0  54.81551    95.925
 -15  17  12 258.226 395.399   0  55.92130    97.070
 -15  17  13 179.028 366.637   0  57.11182    98.177
 -15  17  14 280.275 409.829   0  58.38417    99.247
 -15  17  15 126.363 423.855   0  59.73561   100.279
 -15  17  16-316.646 432.613   0  61.16357   101.275
 -15  17  17 27.0987 477.429   0  62.66576   102.235
 -15  18  -2 49.2834 325.878   0  51.18252    77.602
 -15  18  -1 57.2075 340.250   0  51.01056    78.891
 -15  18   0 7.01923 348.839   0  50.94524    80.201
 -15  18   1-3.97730 342.225   0  50.98688    81.525
 -15  18   2 27.7328 322.743   0  51.13528    82.854
 -15  18   3 54.3470 355.827   0  51.38977    84.182
 -15  18   4 100.620 362.390   0  51.74923    85.502
 -15  18   5 114.892 355.623   0  52.21213    86.808
 -15  18   6-83.3055 361.094   0  52.77656    88.096
 -15  18   7 64.8325 370.652   0  53.44030    89.362
 -15  18   8 39.8479 392.525   0  54.20089    90.603
 -15  18   9 3.06839 366.888   0  55.05569    91.818
 -15  18  10 119.893 379.263   0  56.00194    93.003
 -15  18  11 86.2090 392.690   0  57.03684    94.158
 -15  18  12 200.992 435.304   0  58.15761    95.282
 -15  18  13-245.322 417.978   0  59.36154    96.374
 -15  18  14-227.146 418.492   0  60.64603    97.434
 -15  18  15 182.571 445.318   0  62.00866    98.460
 -15  18  16-166.589 479.138   0  63.44718    99.455
 -15  19  -3 229.941 345.833   0  53.33973    75.742
 -15  19  -2 629.783 413.892   0  53.11438    76.897
 -15  19  -1 184.774 381.505   0  52.99249    78.083
 -15  19   0 65.4763 372.629   0  52.97453    79.292
 -15  19   1 267.268 383.119   0  53.06059    80.517
 -15  19   2-35.1324 390.190   0  53.25031    81.753
 -15  19   3 124.710 377.494   0  53.54292    82.992
 -15  19   4-191.179 375.715   0  53.93729    84.230
 -15  19   5 60.3571 381.568   0  54.43189    85.461
 -15  19   6-188.789 361.910   0  55.02492    86.682
 -15  19   7-231.095 409.025   0  55.71430    87.888
 -15  19   8 225.170 389.986   0  56.49776    89.077
 -15  19   9 247.647 400.084   0  57.37290    90.247
 -15  19  10 35.1698 448.715   0  58.33723    91.393
 -15  19  11 19.2602 433.230   0  59.38823    92.517
 -15  19  12-41.9757 428.596   0  60.52343    93.614
 -15  19  14-307.808 463.446   0  63.03692    95.729
 -15  20  -3 157.120 387.936   0  55.36738    75.152
 -15  20  -2-275.937 395.990   0  55.19206    76.218
 -15  20  -1 277.883 436.233   0  55.11771    77.314
 -15  20   0 7.26744 402.072   0  55.14460    78.435
 -15  20   1 1487.48 455.308   0  55.27264    79.574
 -15  20   2-110.679 379.414   0  55.50134    80.726
 -15  20   3 320.206 387.038   0  55.82990    81.887
 -15  20   4 189.701 420.591   0  56.25716    83.050
 -15  20   5 86.3285 378.308   0  56.78167    84.213
 -15  20   6-2.24024 403.726   0  57.40173    85.371
 -15  20   7 224.305 436.799   0  58.11542    86.520
 -15  20   8 234.689 455.028   0  58.92068    87.658
 -15  20   9 319.317 411.404   0  59.81535    88.782
 -15  20  10 84.2057 445.374   0  60.79718    89.889
 -15  20  11 184.832 492.306   0  61.86395    90.977
 -15  20  12 25.6938 472.816   0  63.01348    92.046
 -15  21  -4-91.8987 395.101   0  57.76076    73.616
 -15  21  -3 74.6261 404.744   0  57.53492    74.569
 -15  21  -2 227.931 367.637   0  57.40718    75.557
 -15  21  -1 48.5988 412.453   0  57.37795    76.575
 -15  21   0-23.0423 403.908   0  57.44734    77.618
 -15  21   1 301.508 451.059   0  57.61511    78.680
 -15  21   2 570.539 420.286   0  57.88073    79.758
 -15  21   3-100.030 386.237   0  58.24333    80.847
 -15  21   4-83.1295 430.523   0  58.70180    81.944
 -15  21   5-53.4183 449.258   0  59.25477    83.043
 -15  21   6-72.4901 465.865   0  59.90067    84.141
 -15  21   7 284.811 450.553   0  60.63774    85.237
 -15  21   8 85.8593 486.117   0  61.46413    86.325
 -15  21   9 240.017 469.991   0  62.37790    87.404
 -15  21  10-216.595 474.807   0  63.37709    88.471
 -15  22  -5 186.132 427.717   0  60.28740    72.256
 -15  22  -4 122.319 486.976   0  60.01361    73.105
 -15  22  -3-94.6659 468.379   0  59.83521    73.991
 -15  22  -2 160.806 442.498   0  59.75270    74.909
 -15  22  -1 308.838 460.645   0  59.76634    75.857
 -15  22   0 442.510 455.071   0  59.87608    76.831
 -15  22   1 196.228 450.693   0  60.08160    77.825
 -15  22   2 125.075 466.084   0  60.38232    78.836
 -15  22   3 347.033 449.842   0  60.77738    79.860
 -15  22   4 74.9351 468.060   0  61.26572    80.895
 -15  22   5 81.0734 481.477   0  61.84606    81.935
 -15  22   6-81.1179 468.447   0  62.51696    82.979
 -15  22   7-116.076 464.835   0  63.27686    84.022
 -15  23  -5-84.3250 492.341   0  62.62233    71.798
 -15  23  -4-26.3739 473.113   0  62.39567    72.588
 -15  23  -3 230.205 505.827   0  62.26245    73.413
 -15  23  -2-395.409 506.806   0  62.22302    74.270
 -15  23  -1-9.70869 497.017   0  62.27747    75.156
 -15  23   0-52.8622 528.193   0  62.42566    76.066
 -15  23   1 307.389 475.007   0  62.66721    76.999
 -15  23   2 300.969 473.355   0  63.00152    77.949
 -15  23   3-79.5080 492.945   0  63.42777    78.915
 -14 -10  18-9.77826 538.210   1  65.11478    74.713
 -14  -9  16-281.749 439.215   1  61.73129    74.592
 -14  -9  17 11.0330 459.255   1  62.21136    73.919
 -14  -9  18 225.944 462.988   1  62.78249    73.258
 -14  -9  19 496.875 483.109   1  63.44331    72.603
 -14  -8  13 147.242 395.530   1  58.39272    75.404
 -14  -8  14 315.065 374.925   1  58.64082    74.676
 -14  -8  15 270.339 422.645   1  58.98496    73.975
 -14  -8  16-142.973 399.092   1  59.42408    73.292
 -14  -8  17 88.4451 451.042   1  59.95694    72.623
 -14  -8  18 183.170 460.477   1  60.58206    71.961
 -14  -8  19-247.922 442.091   1  61.29781    71.302
 -14  -8  20-38.3236 446.323   1  62.10244    70.641
 -14  -8  21-220.471 507.105   1  62.99412    69.977
 -14  -7  11 201.337 371.262   1  55.76292    75.847
 -14  -7  12 59.2202 390.777   1  55.86231    75.042
 -14  -7  13 126.164 412.189   1  56.06146    74.280
 -14  -7  14-188.432 413.689   1  56.35967    73.550
 -14  -7  15 115.129 400.996   1  56.75593    72.843
 -14  -7  16 285.607 399.483   1  57.24891    72.152
 -14  -7  17 203.607 380.765   1  57.83706    71.471
 -14  -7  18 166.546 397.775   1  58.51859    70.795
 -14  -7  19-94.0750 426.765   1  59.29156    70.119
 -14  -7  20-93.8636 418.621   1  60.15390    69.439
 -14  -7  21 18.6000 473.292   1  61.10349    68.752
 -14  -7  22-173.335 476.233   1  62.13818    68.054
 -14  -6   8 91.3735 330.453   1  53.63956    77.772
 -14  -6   9 83.9780 366.030   1  53.47801    76.746
 -14  -6  10-54.9684 348.127   1  53.41931    75.805
 -14  -6  11 187.684 345.094   1  53.46371    74.932
 -14  -6  12-32.4298 377.757   1  53.61102    74.112
 -14  -6  13 239.382 393.064   1  53.86065    73.332
 -14  -6  14 588.621 393.124   1  54.21165    72.584
 -14  -6  15-94.5923 396.263   1  54.66269    71.856
 -14  -6  16-59.9109 430.617   1  55.21211    71.143
 -14  -6  17-103.145 421.410   1  55.85802    70.438
 -14  -6  18 181.387 416.704   1  56.59827    69.735
 -14  -6  19-71.7735 399.895   1  57.43059    69.030
 -14  -6  20-111.962 440.325   1  58.35259    68.319
 -14  -6  21 342.926 438.625   1  59.36182    67.599
 -14  -6  22-233.327 493.259   1  60.45586    66.868
 -14  -6  23 379.041 481.175   1  61.63235    66.122
 -14  -5   6-48.3274 340.376   1  51.89488    79.589
 -14  -5   7 108.364 328.108   1  51.56456    78.294
 -14  -5   8 3.33541 333.792   1  51.33886    77.129
 -14  -5   9 77.0504 343.914   1  51.21875    76.070
 -14  -5  10 21.8046 354.751   1  51.20477    75.098
 -14  -5  11 48.9518 367.659   1  51.29698    74.193
 -14  -5  12-1.36566 349.499   1  51.49497    73.342
 -14  -5  13 12.1554 379.115   1  51.79788    72.531
 -14  -5  14 280.971 373.269   1  52.20440    71.749
 -14  -5  15-82.7359 402.131   1  52.71285    70.988
 -14  -5  16 145.952 395.442   1  53.32122    70.240
 -14  -5  17 539.304 446.261   1  54.02721    69.498
 -14  -5  18 1.08078 421.803   1  54.82830    68.757
 -14  -5  19-16.6541 456.279   1  55.72186    68.012
 -14  -5  20 115.841 449.500   1  56.70515    67.260
 -14  -5  21 61.7213 460.309   1  57.77541    66.497
 -14  -5  22-60.5575 494.005   1  58.92996    65.722
 -14  -5  23-382.587 397.961   1  60.16615    64.931
 -14  -5  24 264.230 489.013   1  61.48153    64.123
 -14  -4   8 438.769 312.093   1  49.17112    76.670
 -14  -4   9-1.24000 341.463   1  49.09515    75.566
 -14  -4  10 16.4585 342.327   1  49.12869    74.548
 -14  -4  11 72.0764 355.127   1  49.27158    73.598
 -14  -4  12 292.299 354.543   1  49.52312    72.702
 -14  -4  13 151.175 379.540   1  49.88210    71.847
 -14  -4  14 46.0409 391.203   1  50.34683    71.020
 -14  -4  15 78.6529 372.269   1  50.91523    70.212
 -14  -4  16 189.824 390.544   1  51.58485    69.417
 -14  -4  17-145.272 393.607   1  52.35298    68.626
 -14  -4  18 30.9801 415.349   1  53.21671    67.836
 -14  -4  19-152.960 405.764   1  54.17302    67.041
 -14  -4  20 40.0565 413.996   1  55.21883    66.238
 -14  -4  21-81.8694 427.020   1  56.35108    65.423
 -14  -4  22-18.2757 412.225   1  57.56680    64.595
 -14  -4  23-250.827 467.149   1  58.86314    63.751
 -14  -4  24-211.903 451.914   1  60.23743    62.888
 -14  -4  25-76.5174 464.442   1  61.68723    62.005
 -14  -3  10 892.280 379.201   1  47.20133    74.121
 -14  -3  11 120.903 343.886   1  47.39785    73.116
 -14  -3  12 562.276 366.360   1  47.70580    72.164
 -14  -3  13 58.1601 381.399   1  48.12356    71.251
 -14  -3  14 350.413 379.091   1  48.64902    70.367
 -14  -3  15-264.694 398.089   1  49.27964    69.502
 -14  -3  16-121.565 388.313   1  50.01249    68.648
 -14  -3  17 78.5321 392.477   1  50.84445    67.799
 -14  -3  18 5.09920 409.410   1  51.77217    66.949
 -14  -3  19 79.9164 424.705   1  52.79226    66.094
 -14  -3  20 323.589 388.563   1  53.90129    65.230
 -14  -3  21-65.1957 386.127   1  55.09592    64.355
 -14  -3  22-132.196 434.747   1  56.37293    63.465
 -14  -3  23 186.660 449.673   1  57.72927    62.559
 -14  -3  24 87.5375 482.641   1  59.16213    61.635
 -14  -3  25 115.927 464.242   1  60.66893    60.690
 -14  -2  11 343.220 344.186   1  45.68748    72.715
 -14  -2  12 80.9668 352.776   1  46.05458    71.697
 -14  -2  13 824.781 399.343   1  46.53362    70.717
 -14  -2  14 124.603 385.304   1  47.12201    69.766
 -14  -2  15 229.612 361.867   1  47.81669    68.833
 -14  -2  16 39.3385 376.633   1  48.61429    67.910
 -14  -2  17 41.6266 392.736   1  49.51120    66.991
 -14  -2  18 343.909 431.358   1  50.50367    66.072
 -14  -2  19 512.142 416.896   1  51.58794    65.147
 -14  -2  20 147.638 420.633   1  52.76026    64.214
 -14  -2  21 35.9217 441.837   1  54.01703    63.269
 -14  -2  22 251.870 414.547   1  55.35481    62.310
 -14  -2  23 15.5843 402.955   1  56.77040    61.334
 -14  -2  24 74.5233 460.137   1  58.26086    60.340
 -14  -2  25-272.107 490.494   1  59.82354    59.326
 -14  -2  26-114.074 439.603   1  61.45613    58.290
 -14  -1  12 220.831 343.968   1  44.58199    71.272
 -14  -1  13-51.6761 341.846   1  45.12439    70.216
 -14  -1  14 62.0399 369.558   1  45.77740    69.187
 -14  -1  15 205.265 360.585   1  46.53744    68.176
 -14  -1  16 386.044 378.832   1  47.40065    67.175
 -14  -1  17-55.6305 377.819   1  48.36296    66.178
 -14  -1  18-10.0860 394.641   1  49.42023    65.180
 -14  -1  19 230.989 412.238   1  50.56834    64.176
 -14  -1  20-37.4821 373.932   1  51.80329    63.165
 -14  -1  21 282.997 394.813   1  53.12123    62.142
 -14  -1  22-205.154 416.236   1  54.51857    61.105
 -14  -1  23-59.6525 454.670   1  55.99197    60.053
 -14  -1  24 269.756 454.869   1  57.53844    58.983
 -14  -1  25 164.202 439.370   1  59.15529    57.892
 -14  -1  26 60.8812 481.493   1  60.84021    56.780
 -14  -1  27-82.5473 483.647   1  62.59124    55.643
 -14   0  13 198.813 341.576   1  43.90838    69.720
 -14   0  14 278.928 342.551   1  44.62702    68.605
 -14   0  15-23.3285 368.075   1  45.45295    67.506
 -14   0  16-79.1381 367.061   1  46.38183    66.417
 -14   0  17-56.7790 375.294   1  47.40916    65.332
 -14   0  18 1126.25 465.331   1  48.53043    64.246
 -14   0  19 62.8185 387.749   1  49.74124    63.156
 -14   0  20 206.446 414.227   1  51.03734    62.058
 -14   0  21-90.8924 423.490   1  52.41471    60.949
 -14   0  22 11.7187 434.928   1  53.86966    59.828
 -14   0  23-169.106 428.172   1  55.39877    58.691
 -14   0  24 184.830 422.846   1  56.99903    57.538
 -14   0  25 42.2318 457.504   1  58.66776    56.365
 -14   0  26-163.228 446.998   1  60.40269    55.170
 -14   0  27 202.470 466.925   1  62.20193    53.951
 -14   1  14 131.209 338.915   1  43.68230    67.990
 -14   1  15 480.452 376.880   1  44.57375    66.795
 -14   1  16 79.7225 375.246   1  45.56743    65.610
 -14   1  17 313.514 378.561   1  46.65846    64.428
 -14   1  18 293.922 377.817   1  47.84204    63.246
 -14   1  19 245.052 413.134   1  49.11351    62.061
 -14   1  20-122.727 391.542   1  50.46845    60.868
 -14   1  21-25.1804 388.642   1  51.90275    59.666
 -14   1  22-285.512 402.059   1  53.41263    58.453
 -14   1  23 72.7840 412.489   1  54.99469    57.225
 -14   1  24-49.7479 444.436   1  56.64592    55.981
 -14   1  25 143.562 425.170   1  58.36371    54.719
 -14   1  27 0.00000 447.342   1  61.99057    52.127
 -14   2  14 609.925 357.483   1  42.95367    67.315
 -14   2  15 32.5230 343.520   1  43.90924    66.016
 -14   2  16 302.034 362.372   1  44.96584    64.725
 -14   2  17 1151.53 407.384   1  46.11828    63.439
 -14   2  18 371.334 364.672   1  47.36152    62.153
 -14   2  19 64.1333 392.385   1  48.69073    60.864
 -14   2  20 18.9800 386.901   1  50.10139    59.570
 -14   2  21-184.624 386.258   1  51.58936    58.267
 -14   2  22 194.796 378.753   1  53.15085    56.954
 -14   2  23 1041.17 462.069   1  54.78249    55.629
 -14   2  24 35.5788 410.483   1  56.48135    54.288
 -14   2  25-23.4289 428.226   1  58.24492    52.929
 -14   2  26-72.7231 462.285   1  60.07109    51.549
 -14   2  27 41.8818 447.625   1  61.95821    50.145
 -14   2  28 236.840 502.143   1  63.90502    48.713
 -14   3  14 290.536 340.684   1  42.44989    66.551
 -14   3  15 199.416 343.907   1  43.46710    65.139
 -14   3  16 98.1928 352.560   1  44.58370    63.736
 -14   3  17 165.225 369.621   1  45.79428    62.336
 -14   3  18 199.233 376.490   1  47.09363    60.938
 -14   3  19-55.7610 362.895   1  48.47685    59.538
 -14   3  20 129.148 382.244   1  49.93940    58.135
 -14   3  21 341.038 383.701   1  51.47712    56.724
 -14   3  22 218.714 376.105   1  53.08630    55.305
 -14   3  23 86.0305 403.602   1  54.76367    53.874
 -14   3  24-3.15467 374.217   1  56.50639    52.429
 -14   3  25 39.1683 439.842   1  58.31208    50.967
 -14   3  26-183.145 435.415   1  60.17879    49.484
 -14   3  27-247.853 450.925   1  62.10499    47.977
 -14   3  28 157.506 522.857   1  64.08960    46.441
 -14   4  15 277.237 339.092   1  43.25272    64.137
 -14   4  16-48.8425 339.272   1  44.42544    62.613
 -14   4  17 28.5256 345.415   1  45.69000    61.093
 -14   4  18 163.171 337.004   1  47.04115    59.575
 -14   4  19-254.732 342.456   1  48.47395    58.056
 -14   4  20-7.67977 365.490   1  49.98391    56.535
 -14   4  21 149.090 377.570   1  51.56696    55.009
 -14   4  22 78.2032 367.257   1  53.21950    53.476
 -14   4  23-82.9173 384.568   1  54.93837    51.932
 -14   4  24 29.7359 401.276   1  56.72088    50.376
 -14   4  25-31.8041 404.033   1  58.56482    48.802
 -14   4  26-61.3267 433.155   1  60.46837    47.208
 -14   4  27-55.1587 451.017   1  62.43020    45.589
 -14   4  28 127.354 384.881   1  64.44938    43.940
 -14   5  15 126.644 325.112   1  43.26880    62.983
 -14   5  16 239.457 313.109   1  44.49294    61.328
 -14   5  17 227.817 339.399   1  45.80662    59.679
 -14   5  18-59.4075 333.334   1  47.20460    58.033
 -14   5  19 153.902 372.203   1  48.68204    56.387
 -14   5  20-66.1364 380.953   1  50.23453    54.741
 -14   5  21-2.13455 304.359   0  51.85313   132.978
 -14   5  21-49.2469 376.746   1  51.85814    53.092
 -14   5  22-24.4289 377.093   1  53.54940    51.436
 -14   5  22-72.0356 314.610   0  53.54797   132.774
 -14   5  23 183.452 395.510   1  55.30534    49.772
 -14   5  23 176.227 372.497   0  55.30765   132.622
 -14   5  24 28.9534 370.884   1  57.12343    48.095
 -14   5  24-45.5638 402.485   0  57.12965   132.514
 -14   5  25 308.041 404.757   1  59.00162    46.402
 -14   5  25-73.6694 445.119   0  59.01191   132.443
 -14   5  26-10.6739 456.931   0  60.95281   132.404
 -14   5  26-65.0637 430.157   1  60.93829    44.687
 -14   5  27-8.81013 482.107   0  62.95118   132.391
 -14   5  28-75.1745 548.423   0  65.00625   132.402
 -14   6  15 880.539 361.905   1  43.51514    61.646
 -14   6  16 6.02437 315.373   1  44.78539    59.853
 -14   6  17 94.9804 332.536   1  46.14282    58.066
 -14   6  17 262.794 257.811   0  46.12740   130.208
 -14   6  18 99.7337 265.474   0  47.56974   130.004
 -14   6  18 118.054 333.371   1  47.58230    56.282
 -14   6  19-34.8618 338.310   1  49.09912    54.501
 -14   6  19 47.4695 286.929   0  49.08965   129.862
 -14   6  20 382.008 298.798   0  50.68285   129.771
 -14   6  20-52.4810 354.784   1  50.68902    52.721
 -14   6  21-73.4971 329.433   0  52.34558   129.723
 -14   6  21-3.11244 347.036   1  52.34825    50.938
 -14   6  22 353.886 333.615   1  54.07353    49.152
 -14   6  22 232.924 362.722   0  54.07454   129.711
 -14   6  23 37.6549 341.340   1  55.86206    47.357
 -14   6  23 164.058 355.151   0  55.86691   129.728
 -14   6  24-137.172 381.526   0  57.72037   129.769
 -14   6  24 693.323 356.649   1  57.71150    45.549
 -14   6  25 0.00000 223.127   1  59.62000    43.725
 -14   6  25 187.248 422.679   0  59.63303   129.830
 -14   6  26-53.5278 444.942   0  61.60346   129.909
 -14   6  27-137.790 511.801   0  63.63067   130.003
 -14   7  14 280.121 212.438   0  42.74797   126.187
 -14   7  15-9.66956 230.627   0  43.97057   126.153
 -14   7  15-87.2381 312.688   1  43.98866    60.098
 -14   7  16 42.9224 240.003   0  45.28373   126.163
 -14   7  16-26.5122 306.256   1  45.29936    58.157
 -14   7  17 26.8077 257.642   0  46.68204   126.209
 -14   7  17 16.3550 314.911   1  46.69495    56.222
 -14   7  18 111.745 287.269   0  48.16049   126.286
 -14   7  18 226.968 315.105   1  48.17043    54.291
 -14   7  19-210.990 274.246   0  49.71455   126.388
 -14   7  19-70.1710 320.226   1  49.72128    52.364
 -14   7  20 124.192 324.849   1  51.34347    50.438
 -14   7  20-155.429 312.412   0  51.34014   126.511
 -14   7  21-77.4476 323.062   1  53.03343    48.512
 -14   7  21 101.222 315.240   0  53.03368   126.651
 -14   7  22 134.850 361.367   0  54.79210   126.804
 -14   7  22-0.44366 323.735   1  54.78808    46.583
 -14   7  23 79.5958 395.498   0  56.61278   126.969
 -14   7  23 19.1687 349.761   1  56.60484    44.645
 -14   7  24-41.5166 389.473   0  58.49360   127.141
 -14   7  25-320.173 417.801   0  60.43285   127.321
 -14   7  26-188.045 473.346   0  62.42932   127.506
 -14   7  27 373.422 502.831   0  64.48219   127.695
 -14   8  12 32.0800 188.812   0  41.17587   120.990
 -14   8  13 336.136 236.885   0  42.24242   121.312
 -14   8  14-24.1375 249.986   0  43.40857   121.626
 -14   8  15-97.9661 255.554   0  44.66845   121.935
 -14   8  15 278.933 296.446   1  44.68359    58.309
 -14   8  16 263.312 260.917   0  46.01649   122.243
 -14   8  16 201.536 308.430   1  46.02906    56.208
 -14   8  17 35.1893 279.299   0  47.44747   122.549
 -14   8  17 148.125 309.717   1  47.45721    54.112
 -14   8  18 127.678 272.279   0  48.95661   122.853
 -14   8  18-121.729 303.836   1  48.96328    52.022
 -14   8  19 119.835 330.737   1  50.54299    49.936
 -14   8  19 161.423 310.162   0  50.53959   123.156
 -14   8  20 449.427 331.239   1  52.19252    47.853
 -14   8  20 318.953 312.377   0  52.19259   123.457
 -14   8  21 14.2723 340.299   1  53.90852    45.770
 -14   8  21 83.9416 349.485   0  53.91226   123.756
 -14   8  22-242.416 358.807   0  55.69572   124.051
 -14   8  23 7.02730 399.958   0  57.54060   124.342
 -14   8  24-41.3088 420.224   0  59.44495   124.629
 -14   8  25 179.809 446.512   0  61.40730   124.912
 -14   8  26 390.770 474.140   0  63.42660   125.190
 -14   9  10 1342.71 258.749   0  40.09220   114.877
 -14   9  11 52.2956 192.479   0  40.98435   115.652
 -14   9  12 24.0101 218.498   0  41.98514   116.353
 -14   9  13 606.140 254.442   0  43.08863   116.998
 -14   9  14 130.915 260.811   0  44.28896   117.598
 -14   9  15 4.02848 272.835   0  45.58048   118.161
 -14   9  15 19.9172 275.964   1  45.59199    56.245
 -14   9  16 380.881 288.567   1  46.96672    53.969
 -14   9  16 484.511 271.971   0  46.95786   118.695
 -14   9  17 63.1432 278.277   0  48.41616   119.203
 -14   9  17 106.306 303.459   1  48.42212    51.698
 -14   9  18 270.298 290.652   0  49.95085   119.688
 -14   9  18-14.8948 288.230   1  49.95369    49.433
 -14   9  19 13.8448 283.349   1  51.55740    47.172
 -14   9  19 75.3429 318.139   0  51.55789   120.153
 -14   9  20 6.05075 341.363   0  53.23369   120.599
 -14   9  21-290.585 330.207   0  54.97515   121.029
 -14   9  22 331.434 347.599   0  56.77964   121.443
 -14   9  23-162.982 398.908   0  58.64499   121.842
 -14   9  24-209.861 425.130   0  60.56946   122.227
 -14   9  25 352.418 465.670   0  62.55178   122.599
 -14  10   7-33.7433 179.934   0  38.94931   106.593
 -14  10   8 47.3766 177.290   0  39.52951   108.014
 -14  10   9 1010.92 222.427   0  40.23147   109.277
 -14  10  10 85.7546 216.862   0  41.05008   110.409
 -14  10  11-62.6054 236.702   0  41.97984   111.433
 -14  10  12 554.002 244.787   0  43.01506   112.369
 -14  10  13-50.9250 246.005   0  44.15001   113.231
 -14  10  14 292.371 255.063   0  45.37909   114.030
 -14  10  15 980.391 319.233   1  46.70426    53.865
 -14  10  15 408.705 289.743   0  46.69697   114.777
 -14  10  16 62.0674 267.128   1  48.10318    51.397
 -14  10  16 52.5005 289.035   0  48.09859   115.478
 -14  10  17 33.3559 273.745   1  49.58096    48.932
 -14  10  17-226.271 295.769   0  49.57932   116.139
 -14  10  18 0.00000 125.142   1  51.13340    46.472
 -14  10  18 315.921 343.728   0  51.13492   116.765
 -14  10  19 35.6172 326.926   0  52.76163   117.358
 -14  10  20 330.417 359.249   0  54.45613   117.921
 -14  10  21 82.6745 382.881   0  56.21557   118.458
 -14  10  22 185.493 410.147   0  58.03755   118.970
 -14  10  23-181.093 394.886   0  59.92012   119.460
 -14  10  24-138.695 455.780   0  61.86178   119.928
 -14  10  25-106.725 510.956   0  63.86143   120.376
 -14  11   5 58.2317 191.661   0  39.13178    98.927
 -14  11   6 81.8152 201.723   0  39.50619   100.785
 -14  11   7-34.4708 188.776   0  40.00706   102.470
 -14  11   8 276.454 224.241   0  40.63053   103.998
 -14  11   9 234.317 213.751   0  41.37205   105.390
 -14  11  10 17.8482 240.010   0  42.22660   106.663
 -14  11  11 151.592 224.835   0  43.18886   107.833
 -14  11  12 692.344 280.364   0  44.25339   108.914
 -14  11  13-11.0418 212.880   0  45.41477   109.917
 -14  11  14 546.767 286.780   0  46.66772   110.853
 -14  11  15 203.133 290.718   1  48.00977    51.123
 -14  11  15 89.1364 273.430   0  48.00721   111.729
 -14  11  16-23.1304 312.912   0  49.42855   112.551
 -14  11  17-69.6402 339.078   0  50.92742   113.326
 -14  11  18 141.315 318.135   0  52.49990   114.058
 -14  11  19 84.5281 350.458   0  54.14251   114.750
 -14  11  20-320.966 377.975   0  55.85220   115.407
 -14  11  21 81.0389 393.530   0  57.62638   116.030
 -14  11  22-56.0585 414.363   0  59.46290   116.622
 -14  11  23-50.5064 442.276   0  61.36002   117.186
 -14  11  24-79.8700 476.899   0  63.31645   117.724
 -14  12   2 298.784 228.660   0  39.81755    89.411
 -14  12   3 91.2553 205.182   0  39.85563    91.624
 -14  12   4 902.800 252.728   0  40.02304    93.706
 -14  12   5 120.476 211.167   0  40.31845    95.651
 -14  12   6-61.3098 221.379   0  40.73955    97.459
 -14  12   7 290.151 240.866   0  41.28316    99.136
 -14  12   8 112.422 234.279   0  41.94542   100.690
 -14  12   9-12.1628 253.112   0  42.72186   102.132
 -14  12  10 1201.79 311.792   0  43.60767   103.472
 -14  12  12 643.587 286.236   0  45.68707   105.886
 -14  12  13-23.4906 276.808   0  46.87044   106.977
 -14  12  14 0.00000 108.044   1  48.14288    50.880
 -14  12  14 327.345 293.639   0  48.14299   108.001
 -14  12  15 43.8529 313.168   0  49.50006   108.965
 -14  12  16-6.18432 324.349   0  50.93729   109.873
 -14  12  17 75.6289 305.270   0  52.45070   110.730
 -14  12  18 104.867 323.277   0  54.03669   111.542
 -14  12  19 58.3426 357.561   0  55.69209   112.310
 -14  12  20 64.9780 367.103   0  57.41412   113.038
 -14  12  21-199.446 399.494   0  59.20044   113.730
 -14  12  22-297.657 419.577   0  61.04915   114.387
 -14  12  23 113.056 477.412   0  62.95874   115.012
 -14  13   0-87.1812 235.058   0  41.25703    83.032
 -14  13   1 1307.44 293.861   0  41.09698    85.164
 -14  13   2 236.953 236.644   0  41.06307    87.245
 -14  13   3 342.949 233.812   0  41.15553    89.254
 -14  13   4 244.558 243.038   0  41.37368    91.176
 -14  13   5 291.395 243.165   0  41.71590    93.003
 -14  13   6 96.7908 239.526   0  42.17972    94.732
 -14  13   7 66.6834 264.700   0  42.76195    96.364
 -14  13   8 25.2314 271.584   0  43.45877    97.900
 -14  13   9-27.6043 264.112   0  44.26592    99.347
 -14  13  10 127.943 275.062   0  45.17882   100.708
 -14  13  11 11.3464 305.105   0  46.19273   101.991
 -14  13  12-11.5142 293.028   0  47.30285   103.200
 -14  13  13 89.1268 297.484   0  48.50449   104.342
 -14  13  14 233.623 316.170   0  49.79312   105.420
 -14  13  15 64.0923 340.774   0  51.16443   106.441
 -14  13  16-84.0485 348.894   0  52.61444   107.407
 -14  13  17 144.319 354.217   0  54.13952   108.323
 -14  13  18-98.0145 368.670   0  55.73639   109.192
 -14  13  19 19.1907 385.944   0  57.40215   110.016
 -14  13  20 114.173 385.009   0  59.13435   110.800
 -14  13  21-305.796 460.670   0  60.93087   111.544
 -14  13  22-66.3967 450.297   0  62.79007   112.253
 -14  14   0 61.6237 254.315   0  42.59475    81.689
 -14  14   1 184.866 252.764   0  42.49274    83.594
 -14  14   2 89.9435 282.676   0  42.51363    85.471
 -14  14   3-24.4502 230.913   0  42.65727    87.304
 -14  14   4 127.101 254.911   0  42.92265    89.080
 -14  14   5 1212.77 323.461   0  43.30799    90.791
 -14  14   6 102.397 262.927   0  43.81073    92.431
 -14  14   7 180.081 255.497   0  44.42774    94.000
 -14  14   8-15.3788 280.112   0  45.15534    95.496
 -14  14   9-54.4098 314.331   0  45.98949    96.920
 -14  14  10 54.7071 317.760   0  46.92592    98.275
 -14  14  11 42.8044 310.431   0  47.96022    99.564
 -14  14  12-67.0827 341.948   0  49.08798   100.790
 -14  14  13 78.8009 319.430   0  50.30488   101.955
 -14  14  14 69.9614 338.153   0  51.60678   103.064
 -14  14  15 16.8146 327.369   0  52.98976   104.119
 -14  14  16 220.694 343.478   0  54.45019   105.122
 -14  14  17 265.731 376.195   0  55.98478   106.077
 -14  14  18 172.861 405.502   0  57.59058   106.986
 -14  14  19-286.751 373.327   0  59.26500   107.851
 -14  14  20-283.689 421.000   0  61.00584   108.676
 -14  14  21 8.94736 464.425   0  62.81128   109.461
 -14  15  -1 364.849 263.430   0  44.29358    78.818
 -14  15   0 130.981 269.345   0  44.12773    80.535
 -14  15   1 16.6076 267.376   0  44.08093    82.254
 -14  15   2 96.4116 295.804   0  44.15350    83.961
 -14  15   3 169.797 287.203   0  44.34496    85.642
 -14  15   4 2591.55 413.627   0  44.65411    87.287
 -14  15   5-92.0479 297.014   0  45.07903    88.888
 -14  15   6 2153.02 402.221   0  45.61720    90.439
 -14  15   7 43.1528 309.728   0  46.26556    91.938
 -14  15   8 8.24826 331.833   0  47.02065    93.381
 -14  15   9-13.8058 322.627   0  47.87869    94.769
 -14  15  10 158.840 341.344   0  48.83571    96.101
 -14  15  11 156.122 334.604   0  49.88768    97.379
 -14  15  12 36.5732 347.932   0  51.03057    98.602
 -14  15  13-43.2990 369.017   0  52.26044    99.773
 -14  15  14-337.990 364.727   0  53.57353   100.894
 -14  15  15 169.252 366.324   0  54.96630   101.966
 -14  15  16 8.09453 400.885   0  56.43549   102.990
 -14  15  17 219.948 392.090   0  57.97814   103.970
 -14  15  18-108.420 400.588   0  59.59162   104.905
 -14  15  19-181.747 442.694   0  61.27364   105.799
 -14  15  20-29.0795 475.550   0  63.02227   106.652
 -14  16  -1 528.833 273.637   0  45.95153    77.951
 -14  16   0 223.570 304.433   0  45.84118    79.506
 -14  16   1 142.704 320.677   0  45.84652    81.071
 -14  16   2-41.3480 339.711   0  45.96754    82.633
 -14  16   3 3.85077 299.131   0  46.20353    84.182
 -14  16   4 1548.22 406.279   0  46.55313    85.711
 -14  16   5 359.383 339.769   0  47.01441    87.210
 -14  16   6-29.7486 309.164   0  47.58488    88.676
 -14  16   7 68.2499 330.771   0  48.26166    90.103
 -14  16   8 127.162 338.528   0  49.04148    91.489
 -14  16   9 5.75999 344.792   0  49.92088    92.833
 -14  16  10 189.633 351.420   0  50.89619    94.131
 -14  16  11 11.3589 361.577   0  51.96376    95.386
 -14  16  12 30.2940 383.892   0  53.11993    96.595
 -14  16  13 143.051 366.373   0  54.36115    97.759
 -14  16  14 354.491 362.858   0  55.68402    98.879
 -14  16  15 410.068 400.421   0  57.08539    99.955
 -14  16  16 148.607 393.649   0  58.56234   100.989
 -14  16  17 42.1541 404.222   0  60.11224   101.981
 -14  16  18 429.558 432.522   0  61.73278   102.932
 -14  17  -1 208.109 318.818   0  47.77898    77.144
 -14  17   0 32.7159 333.475   0  47.72110    78.563
 -14  17   1-64.2130 308.082   0  47.77546    79.997
 -14  17   2 69.2159 342.123   0  47.94177    81.435
 -14  17   3 145.065 330.179   0  48.21916    82.870
 -14  17   4 9.43879 340.790   0  48.60620    84.294
 -14  17   5 415.927 366.617   0  49.10096    85.700
 -14  17   6 221.240 332.780   0  49.70107    87.085
 -14  17   7 318.455 361.001   0  50.40380    88.442
 -14  17   8-127.493 350.817   0  51.20615    89.770
 -14  17   9-77.4923 343.742   0  52.10493    91.065
 -14  17  10 81.7685 389.506   0  53.09683    92.324
 -14  17  11-263.788 378.234   0  54.17854    93.548
 -14  17  12-57.5503 373.378   0  55.34676    94.735
 -14  17  13-37.1144 389.311   0  56.59831    95.883
 -14  17  14 88.3501 366.450   0  57.93019    96.994
 -14  17  15 68.3592 416.439   0  59.33957    98.066
 -14  17  16 36.2234 436.314   0  60.82389    99.099
 -14  17  17 373.500 440.161   0  62.38085   100.095
 -14  18  -2 132.753 348.621   0  49.88039    75.099
 -14  18  -1 38.3021 352.458   0  49.76321    76.377
 -14  18   0 545.003 393.678   0  49.75476    77.680
 -14  18   1 480.619 372.985   0  49.85509    79.000
 -14  18   2 268.772 370.333   0  50.06372    80.331
 -14  18   3 34.1858 375.548   0  50.37965    81.665
 -14  18   4 313.030 374.915   0  50.80145    82.996
 -14  18   5-223.051 349.028   0  51.32722    84.318
 -14  18   6-106.890 378.543   0  51.95473    85.627
 -14  18   7 134.146 377.970   0  52.68145    86.917
 -14  18   8-1.52627 409.829   0  53.50463    88.186
 -14  18   9 16.6843 379.329   0  54.42137    89.431
 -14  18  10 162.311 386.595   0  55.42869    90.649
 -14  18  11 44.1956 384.234   0  56.52362    91.838
 -14  18  12 155.280 441.259   0  57.70322    92.997
 -14  18  13 19.9404 426.792   0  58.96468    94.123
 -14  18  14-118.380 447.931   0  60.30532    95.217
 -14  18  15 25.7927 441.103   0  61.72270    96.278
 -14  19  -2-49.7695 378.601   0  51.96036    74.459
 -14  19  -1 368.562 389.102   0  51.89287    75.636
 -14  19   0 41.8683 343.928   0  51.93093    76.839
 -14  19   1 597.961 415.780   0  52.07438    78.062
 -14  19   2 20.3789 389.403   0  52.32259    79.298
 -14  19   3 364.742 403.894   0  52.67453    80.543
 -14  19   4 127.928 386.507   0  53.12875    81.790
 -14  19   5 63.2042 401.920   0  53.68347    83.035
 -14  19   6 119.605 389.450   0  54.33660    84.272
 -14  19   7 280.599 398.117   0  55.08580    85.499
 -14  19   8 130.489 442.885   0  55.92860    86.711
 -14  19   9 431.439 419.925   0  56.86236    87.906
 -14  19  10 640.516 464.388   0  57.88444    89.080
 -14  19  11-139.686 420.572   0  58.99218    90.232
 -14  19  12 7.93867 452.676   0  60.18301    91.359
 -14  19  13 513.257 435.301   0  61.45443    92.460
 -14  19  14-164.128 473.694   0  62.80413    93.533
 -14  20  -3 79.0099 382.147   0  54.30180    72.769
 -14  20  -2 164.071 391.315   0  54.17881    73.824
 -14  20  -1 279.653 397.334   0  54.15818    74.913
 -14  20   0 64.9249 415.131   0  54.23999    76.028
 -14  20   1-12.2579 417.381   0  54.42394    77.165
 -14  20   2 8.08514 414.013   0  54.70932    78.319
 -14  20   3 156.216 425.881   0  55.09507    79.483
 -14  20   4-27.6137 415.209   0  55.57979    80.655
 -14  20   5 124.374 423.674   0  56.16180    81.828
 -14  20   6 147.110 432.296   0  56.83918    83.000
 -14  20   7 83.7453 430.868   0  57.60981    84.167
 -14  20   8 165.420 451.904   0  58.47144    85.324
 -14  20   9 379.219 448.082   0  59.42175    86.470
 -14  20  10-323.561 452.609   0  60.45837    87.600
 -14  20  11-331.701 437.409   0  61.57898    88.713
 -14  21  -3-28.2682 391.618   0  56.60333    72.212
 -14  21  -2 288.622 389.723   0  56.52736    73.192
 -14  21  -1-216.358 447.101   0  56.55094    74.203
 -14  21   0 130.188 436.753   0  56.67401    75.241
 -14  21   1-25.3916 433.608   0  56.89614    76.301
 -14  21   2 32.0152 436.942   0  57.21660    77.380
 -14  21   3 48.2101 466.037   0  57.63432    78.473
 -14  21   4-139.409 423.235   0  58.14798    79.575
 -14  21   5 19.9292 435.313   0  58.75603    80.684
 -14  21   6 41.7842 465.926   0  59.45670    81.794
 -14  21   7-29.4490 467.116   0  60.24809    82.904
 -14  21   8 215.593 451.237   0  61.12820    84.009
 -14  21   9 355.813 493.867   0  62.09498    85.106
 -14  22  -4-71.7908 463.669   0  59.15900    70.771
 -14  22  -3-203.349 458.539   0  59.03070    71.648
 -14  22  -2-62.7882 466.839   0  58.99920    72.559
 -14  22  -1 29.9692 452.129   0  59.06460    73.501
 -14  22   0 456.621 457.352   0  59.22671    74.470
 -14  22   1 66.5171 446.359   0  59.48502    75.462
 -14  22   2-272.744 466.966   0  59.83880    76.474
 -14  22   3 89.9649 436.112   0  60.28701    77.501
 -14  22   4 45.5181 508.311   0  60.82843    78.540
 -14  22   5 337.728 468.199   0  61.46162    79.588
 -14  22   6 23.7724 475.039   0  62.18501    80.642
 -14  22   7-134.992 527.447   0  62.99690    81.697
 -14  23  -5 397.077 486.401   0  61.84015    69.476
 -14  23  -4-119.519 537.798   0  61.66219    70.258
 -14  23  -3-7.18515 498.363   0  61.57843    71.075
 -14  23  -2-42.5161 478.916   0  61.58912    71.925
 -14  23  -1 17.7429 484.274   0  61.69421    72.805
 -14  23   0 276.352 531.800   0  61.89343    73.712
 -14  23   1 148.760 503.142   0  62.18626    74.642
 -14  23   2 261.373 490.404   0  62.57194    75.592
 -14  23   3-49.6503 536.916   0  63.04953    76.560
 -13 -10  17-187.441 447.515   1  61.80880    73.897
 -13 -10  18 52.9776 458.690   1  62.39080    73.283
 -13 -10  19 36.6325 483.541   1  63.06265    72.672
 -13 -10  20 273.846 487.985   1  63.82284    72.062
 -13  -9  14-318.895 379.428   1  58.11461    74.364
 -13  -9  15 133.694 376.502   1  58.46979    73.734
 -13  -9  16-52.8029 409.798   1  58.92037    73.117
 -13  -9  17 189.792 391.298   1  59.46502    72.508
 -13  -9  18-93.0144 437.812   1  60.10219    71.902
 -13  -9  19-347.136 454.087   1  60.83020    71.295
 -13  -9  20-177.252 448.913   1  61.64723    70.683
 -13  -9  21 185.752 460.952   1  62.55137    70.063
 -13  -8  11 63.4291 344.890   1  55.10631    75.136
 -13  -8  12 63.3697 347.335   1  55.21595    74.438
 -13  -8  13-29.6995 357.025   1  55.42608    73.774
 -13  -8  14-28.0754 377.115   1  55.73594    73.133
 -13  -8  15 217.279 391.930   1  56.14444    72.507
 -13  -8  16 280.945 413.323   1  56.65018    71.891
 -13  -8  17-143.503 407.475   1  57.25153    71.279
 -13  -8  18 132.371 388.543   1  57.94659    70.665
 -13  -8  19 33.5543 413.595   1  58.73335    70.048
 -13  -8  20-175.028 437.180   1  59.60966    69.422
 -13  -8  21 92.7338 432.872   1  60.57329    68.786
 -13  -8  22 530.874 463.861   1  61.62203    68.136
 -13  -7   9 337.094 336.355   1  52.69563    75.653
 -13  -7  10 1.71052 347.083   1  52.64611    74.853
 -13  -7  11-136.429 317.230   1  52.70072    74.108
 -13  -7  12 120.338 360.074   1  52.85926    73.405
 -13  -7  13 20.4904 361.282   1  53.12105    72.733
 -13  -7  14 120.273 384.258   1  53.48506    72.081
 -13  -7  15 321.939 371.664   1  53.94986    71.443
 -13  -7  16 10.6565 363.032   1  54.51369    70.812
 -13  -7  17 117.789 415.949   1  55.17454    70.181
 -13  -7  18-111.091 377.064   1  55.93016    69.548
 -13  -7  19 10.5061 411.334   1  56.77814    68.906
 -13  -7  20 119.139 416.481   1  57.71598    68.255
 -13  -7  21 158.500 441.696   1  58.74116    67.591
 -13  -7  22 132.058 443.521   1  59.85112    66.911
 -13  -7  23-25.1646 489.390   1  61.04342    66.214
 -13  -6   7 614.647 355.825   1  50.65186    76.772
 -13  -6   8 21.3645 318.165   1  50.43330    75.779
 -13  -6   9 254.956 328.305   1  50.32172    74.880
 -13  -6  10 0.82717 325.188   1  50.31766    74.054
 -13  -6  11 215.050 346.752   1  50.42112    73.285
 -13  -6  12 44.1959 365.080   1  50.63163    72.557
 -13  -6  13 78.4408 372.130   1  50.94823    71.859
 -13  -6  14 70.1041 367.650   1  51.36950    71.181
 -13  -6  15-79.8779 379.189   1  51.89362    70.514
 -13  -6  16-84.2688 400.815   1  52.51843    69.853
 -13  -6  17 84.1965 361.657   1  53.24150    69.191
 -13  -6  18 275.297 422.420   1  54.06017    68.523
 -13  -6  19 203.669 394.070   1  54.97163    67.847
 -13  -6  20 135.231 431.514   1  55.97302    67.158
 -13  -6  21 271.093 458.952   1  57.06145    66.455
 -13  -6  22 393.509 456.422   1  58.23410    65.735
 -13  -6  23 114.398 468.058   1  59.48824    64.997
 -13  -6  24 243.063 450.075   1  60.82130    64.239
 -13  -5   6 605.860 326.875   1  48.60822    77.473
 -13  -5   7 185.402 294.902   1  48.32059    76.305
 -13  -5   8 101.783 302.349   1  48.14294    75.261
 -13  -5   9 229.998 314.408   1  48.07620    74.315
 -13  -5  10 216.111 317.307   1  48.12071    73.444
 -13  -5  11 31.6889 346.575   1  48.27623    72.632
 -13  -5  12 135.436 329.712   1  48.54197    71.862
 -13  -5  13 194.450 360.213   1  48.91659    71.123
 -13  -5  14 3.14212 382.422   1  49.39824    70.403
 -13  -5  15 751.222 394.319   1  49.98466    69.694
 -13  -5  16 201.532 364.876   1  50.67321    68.989
 -13  -5  17-59.1029 394.479   1  51.46101    68.282
 -13  -5  18 318.935 389.638   1  52.34494    67.569
 -13  -5  19-4.70007 432.146   1  53.32179    66.845
 -13  -5  20-372.339 370.061   1  54.38832    66.109
 -13  -5  21-6.66937 434.029   1  55.54131    65.357
 -13  -5  22 81.0360 407.999   1  56.77763    64.587
 -13  -5  23 34.5101 429.336   1  58.09433    63.798
 -13  -5  24 162.332 460.582   1  59.48861    62.988
 -13  -5  25-54.2653 476.306   1  60.95794    62.156
 -13  -4   8 689.842 330.634   1  45.98779    74.926
 -13  -4   9 23.5390 307.819   1  45.96912    73.917
 -13  -4  10 167.831 336.894   1  46.06554    72.987
 -13  -4  11-65.7031 336.902   1  46.27650    72.117
 -13  -4  12 209.700 366.308   1  46.60081    71.291
 -13  -4  13 264.351 320.033   1  47.03665    70.496
 -13  -4  14 1722.15 432.331   1  47.58171    69.720
 -13  -4  15 757.557 384.070   1  48.23319    68.955
 -13  -4  16 609.645 402.391   1  48.98795    68.193
 -13  -4  17-71.1404 382.592   1  49.84261    67.430
 -13  -4  18 93.1788 382.062   1  50.79360    66.659
 -13  -4  19 151.051 406.180   1  51.83727    65.878
 -13  -4  20 528.220 398.332   1  52.97002    65.083
 -13  -4  21 383.246 400.941   1  54.18830    64.272
 -13  -4  22 5.02717 396.343   1  55.48872    63.444
 -13  -4  23-31.2344 433.250   1  56.86810    62.595
 -13  -4  24-141.889 440.410   1  58.32349    61.726
 -13  -4  25-196.044 479.673   1  59.85223    60.834
 -13  -4  26 167.162 478.020   1  61.45194    59.919
 -13  -3  10 108.160 316.338   1  44.16426    72.649
 -13  -3  11 430.642 321.241   1  44.43409    71.709
 -13  -3  12 159.544 338.774   1  44.82022    70.813
 -13  -3  13-81.5277 340.431   1  45.32034    69.949
 -13  -3  14 1444.14 420.345   1  45.93154    69.104
 -13  -3  15-22.0206 377.213   1  46.65048    68.271
 -13  -3  16-80.5147 373.762   1  47.47348    67.440
 -13  -3  17-9.71546 379.061   1  48.39661    66.608
 -13  -3  18-199.446 394.381   1  49.41585    65.769
 -13  -3  19-58.8017 415.117   1  50.52715    64.919
 -13  -3  20 132.017 419.115   1  51.72653    64.056
 -13  -3  21-0.52614 403.580   1  53.01017    63.178
 -13  -3  22 46.7388 436.368   1  54.37444    62.281
 -13  -3  23 122.589 425.152   1  55.81598    61.366
 -13  -3  24 483.950 427.987   1  57.33171    60.429
 -13  -3  25 28.3615 464.103   1  58.91890    59.471
 -13  -3  26 80.9538 485.038   1  60.57512    58.488
 -13  -2  11 73.3410 320.555   1  42.76266    71.374
 -13  -2  12 122.154 340.951   1  43.21366    70.398
 -13  -2  13 81.9706 356.868   1  43.78072    69.452
 -13  -2  14 287.290 342.662   1  44.46035    68.527
 -13  -2  15 94.8407 364.226   1  45.24858    67.613
 -13  -2  16-67.8798 350.017   1  46.14117    66.703
 -13  -2  17 144.356 379.467   1  47.13368    65.791
 -13  -2  18-21.3388 381.986   1  48.22162    64.873
 -13  -2  19 195.928 394.329   1  49.40056    63.945
 -13  -2  20-283.957 384.356   1  50.66622    63.004
 -13  -2  21 12.7987 386.206   1  52.01450    62.049
 -13  -2  22-94.6810 398.512   1  53.44161    61.077
 -13  -2  23 56.9343 422.267   1  54.94406    60.086
 -13  -2  24 207.705 462.485   1  56.51869    59.075
 -13  -2  25 66.3767 459.016   1  58.16272    58.042
 -13  -2  26-2.44402 468.307   1  59.87376    56.986
 -13  -2  27 231.505 487.227   1  61.64977    55.904
 -13  -1  12 336.716 307.257   1  41.79557    70.013
 -13  -1  13 222.698 332.787   1  42.43168    68.976
 -13  -1  14 177.273 330.311   1  43.18131    67.959
 -13  -1  15 66.9431 346.075   1  44.03988    66.954
 -13  -1  16 265.475 358.000   1  45.00258    65.953
 -13  -1  17 97.6840 383.145   1  46.06447    64.951
 -13  -1  18 121.594 388.766   1  47.22066    63.944
 -13  -1  19 328.025 428.007   1  48.46637    62.928
 -13  -1  20 54.0811 396.459   1  49.79704    61.901
 -13  -1  21 160.651 372.846   1  51.20841    60.861
 -13  -1  22 149.409 394.426   1  52.69655    59.804
 -13  -1  23 145.528 424.145   1  54.25789    58.731
 -13  -1  24 208.352 423.041   1  55.88927    57.638
 -13  -1  25 33.2368 389.669   1  57.58791    56.525
 -13  -1  26-107.753 461.405   1  59.35145    55.388
 -13  -1  27-79.9713 463.468   1  61.17795    54.227
 -13   0  13 13.3429 321.690   1  41.28730    68.489
 -13   0  14 12.9633 324.663   1  42.10758    67.370
 -13   0  15 24.4770 345.434   1  43.03654    66.263
 -13   0  16-30.0478 344.845   1  44.06884    65.162
 -13   0  17 484.095 360.622   1  45.19909    64.060
 -13   0  18 1122.26 418.386   1  46.42204    62.955
 -13   0  19 127.509 383.141   1  47.73264    61.843
 -13   0  20 461.598 407.325   1  49.12614    60.721
 -13   0  21 90.0007 368.376   1  50.59815    59.587
 -13   0  22 299.720 377.824   1  52.14469    58.439
 -13   0  23 88.7523 391.106   1  53.76217    57.276
 -13   0  24 226.080 427.983   1  55.44745    56.094
 -13   0  25 26.2419 449.082   1  57.19783    54.894
 -13   0  26 74.8486 404.983   1  59.01104    53.671
 -13   0  27 169.828 442.682   1  60.88524    52.423
 -13   0  28-37.0901 473.542   1  62.81902    51.149
 -13   1  13-57.0600 316.664   1  40.36120    67.959
 -13   1  14 364.300 311.848   1  41.25163    66.729
 -13   1  15 498.067 342.050   1  42.24986    65.511
 -13   1  16-26.1000 348.406   1  43.35007    64.299
 -13   1  17 767.719 390.100   1  44.54651    63.089
 -13   1  18 969.672 397.850   1  45.83365    61.877
 -13   1  19-34.4263 386.939   1  47.20625    60.659
 -13   1  20-153.341 387.837   1  48.65944    59.434
 -13   1  21 151.581 364.494   1  50.18878    58.200
 -13   1  22 265.992 376.852   1  51.79029    56.953
 -13   1  23 47.0703 405.539   1  53.46045    55.693
 -13   1  24 266.455 420.402   1  55.19618    54.417
 -13   1  25-265.014 420.962   1  56.99490    53.123
 -13   1  26-31.6737 406.157   1  58.85445    51.807
 -13   1  27-89.5587 433.611   1  60.77316    50.467
 -13   1  28 134.219 468.889   1  62.74973    49.100
 -13   2  14 86.9697 314.313   1  40.62444    66.004
 -13   2  15 364.822 337.056   1  41.68954    64.666
 -13   2  16-37.0118 343.763   1  42.85475    63.335
 -13   2  17 60.4278 334.401   1  44.11406    62.007
 -13   2  18 155.899 372.997   1  45.46173    60.680
 -13   2  19 94.0996 353.810   1  46.89243    59.349
 -13   2  20 41.9152 360.278   1  48.40128    58.014
 -13   2  20 56.0736 325.991   0  48.39531   140.657
 -13   2  21 121.933 371.525   1  49.98385    56.671
 -13   2  21 192.581 302.804   0  49.98108   139.858
 -13   2  22 217.727 325.868   0  51.63684   139.190
 -13   2  22 23.8225 372.569   1  51.63623    55.319
 -13   2  23 112.137 339.361   0  53.35918   138.630
 -13   2  23 0.00000 361.159   1  53.35498    53.956
 -13   2  24 189.668 414.682   1  55.13718    52.578
 -13   2  24 25.4615 378.810   0  55.14513   138.160
 -13   2  25 75.8514 382.720   1  56.98038    51.183
 -13   2  25 229.235 424.549   0  56.99224   137.767
 -13   2  26 315.398 443.814   0  58.89852   137.437
 -13   2  26-421.200 415.948   1  58.88259    49.768
 -13   2  27 185.666 439.604   1  60.84227    48.329
 -13   2  27 1.80539 440.827   0  60.86243   137.163
 -13   2  28 383.015 510.397   0  62.88288   136.937
 -13   2  28 166.712 487.732   1  62.85833    46.863
 -13   2  29 41.0543 562.539   0  64.95921   136.751
 -13   3  14 99.6814 316.004   1  40.23470    65.164
 -13   3  15 87.7560 305.065   1  41.36298    63.698
 -13   3  16 121.157 329.103   1  42.58908    62.239
 -13   3  17-21.1020 281.273   0  43.89266   139.358
 -13   3  17 121.579 342.092   1  43.90682    60.785
 -13   3  18 83.6760 348.013   1  45.31039    59.334
 -13   3  18 9.84231 266.879   0  45.29893   138.385
 -13   3  19-61.5629 348.764   1  46.79445    57.883
 -13   3  19-50.1187 295.509   0  46.78594   137.588
 -13   3  20 4.78067 337.970   1  48.35416    56.430
 -13   3  20 176.870 296.787   0  48.34882   136.933
 -13   3  21 167.716 332.410   0  49.98323   136.395
 -13   3  21-9.90376 338.588   1  49.98520    54.972
 -13   3  22 192.259 373.580   1  51.68376    53.508
 -13   3  22 271.883 359.761   0  51.68536   135.953
 -13   3  23 160.904 358.976   0  53.45192   135.590
 -13   3  23 96.6352 371.425   1  53.44658    52.034
 -13   3  24 27.4048 365.794   1  55.27088    50.547
 -13   3  24-121.765 381.171   0  55.28011   135.293
 -13   3  25-86.6938 406.776   1  57.15439    49.045
 -13   3  25 208.294 434.176   0  57.16767   135.052
 -13   3  26-95.1062 422.839   1  59.09529    47.524
 -13   3  26-235.273 406.880   0  59.11278   134.858
 -13   3  27 192.634 440.026   1  61.09223    45.978
 -13   3  27-15.8706 439.905   0  61.11407   134.704
 -13   3  28-84.2854 478.122   1  63.14430    44.404
 -13   3  29-175.185 296.950   1  65.25101    42.796
 -13   4  14-3.44063 299.084   1  40.08813    64.178
 -13   4  15 92.9273 216.840   0  41.25635   136.455
 -13   4  15 75.2704 294.405   1  41.27472    62.574
 -13   4  16-14.1074 226.519   0  42.54050   135.537
 -13   4  16 35.8700 325.613   1  42.55653    60.979
 -13   4  17 62.3189 330.883   1  43.92733    59.391
 -13   4  17 30.7520 233.461   0  43.91394   134.801
 -13   4  18 134.931 263.174   0  45.37086   134.211
 -13   4  18 195.766 329.376   1  45.38135    57.809
 -13   4  19-99.2264 348.175   1  46.91333    56.229
 -13   4  19-92.9526 284.029   0  46.90596   133.739
 -13   4  20 127.500 299.683   0  48.51451   133.363
 -13   4  20 74.9938 347.195   1  48.51854    54.650
 -13   4  21 150.073 343.602   1  50.19280    53.070
 -13   4  21 13.0727 313.076   0  50.19231   133.065
 -13   4  22 55.6708 349.062   1  51.93250    51.486
 -13   4  22 371.535 303.572   0  51.93571   132.832
 -13   4  23 20.1244 387.606   1  53.73454    49.894
 -13   4  23-166.579 362.371   0  53.74161   132.652
 -13   4  24-65.5042 397.534   1  55.59634    48.292
 -13   4  24-113.860 360.475   0  55.60743   132.516
 -13   4  25-70.3553 361.735   1  57.51581    46.675
 -13   4  25 83.9649 409.013   0  57.53107   132.417
 -13   4  26 305.847 402.806   1  59.49133    45.038
 -13   4  26 115.665 427.114   0  59.51090   132.349
 -13   4  27-109.512 439.537   1  61.52174    43.378
 -13   4  27-161.288 470.607   0  61.54578   132.308
 -13   4  28-265.311 501.983   0  63.63496   132.289
 -13   5  13 101.023 191.259   0  39.02561   132.617
 -13   5  14 85.4265 184.685   0  40.16748   131.881
 -13   5  15 49.7950 205.094   0  41.40877   131.309
 -13   5  15 116.909 307.675   1  41.42598    61.265
 -13   5  16-77.3570 315.932   1  42.75751    59.525
 -13   5  16 100.670 219.678   0  42.74283   130.867
 -13   5  17 100.611 323.168   1  44.17534    57.794
 -13   5  17 293.404 259.187   0  44.16348   130.530
 -13   5  18 13.1892 255.620   0  45.66500   130.278
 -13   5  18 180.614 328.791   1  45.67381    56.072
 -13   5  19 314.668 288.756   0  47.24228   130.094
 -13   5  19-109.092 328.588   1  47.24781    54.355
 -13   5  20-21.8884 338.098   1  48.89281    52.643
 -13   5  20-95.0143 296.867   0  48.89075   129.967
 -13   5  21 321.761 308.323   0  50.60641   129.885
 -13   5  21 24.7808 360.046   1  50.60481    50.932
 -13   5  22-27.2193 335.914   0  52.38582   129.840
 -13   5  22-132.107 366.737   1  52.38041    49.220
 -13   5  23 90.1605 371.389   1  54.21671    47.502
 -13   5  23 34.5981 346.190   0  54.22609   129.825
 -13   5  24 30.6379 366.216   0  56.12484   129.836
 -13   5  24-247.806 365.488   1  56.11134    45.775
 -13   5  25-67.0403 371.264   1  58.06240    44.033
 -13   5  25-188.024 408.866   0  58.08017   129.867
 -13   5  26-301.041 436.967   0  60.09067   129.915
 -13   5  27-50.8979 460.583   0  62.15536   129.977
 -13   5  28-0.67403 525.492   0  64.27372   130.051
 -13   6  10-67.3241 152.444   0  36.39738   127.959
 -13   6  11 24.1468 156.043   0  37.25648   127.491
 -13   6  12 148.104 184.595   0  38.23342   127.141
 -13   6  13-41.3208 200.804   0  39.32096   126.889
 -13   6  14-2.85952 202.408   0  40.51192   126.719
 -13   6  15 239.236 321.754   1  41.81464    59.738
 -13   6  15-4.25307 220.317   0  41.79939   126.616
 -13   6  16 104.741 244.737   0  43.17684   126.568
 -13   6  16 114.157 309.484   1  43.18940    57.843
 -13   6  17 138.793 313.450   1  44.64783    55.961
 -13   6  17 58.8757 249.437   0  44.63823   126.566
 -13   6  18-66.9232 259.352   0  46.17806   126.600
 -13   6  18 376.108 330.619   1  46.18448    54.089
 -13   6  19 18.2832 290.816   0  47.79142   126.665
 -13   6  19-101.328 314.836   1  47.79445    52.227
 -13   6  20-246.511 329.340   1  49.47343    50.371
 -13   6  20-15.0342 314.226   0  49.47397   126.753
 -13   6  21-210.835 337.702   1  51.21766    48.520
 -13   6  21-86.2730 332.944   0  51.22194   126.860
 -13   6  22 193.877 343.553   0  53.03213   126.981
 -13   6  22-36.3624 326.577   1  53.02394    46.670
 -13   6  23 325.443 313.448   1  54.88961    44.815
 -13   6  23 110.976 370.332   0  54.90185   127.114
 -13   6  24 5.95958 405.400   0  56.82894   127.256
 -13   6  24 101.166 316.696   1  56.81250    42.953
 -13   6  25 97.8060 442.501   0  58.81172   127.404
 -13   6  26 387.791 477.288   0  60.84896   127.557
 -13   6  27 8.46873 482.362   0  62.93989   127.713
 -13   7   8 329.497 144.907   0  35.34375   120.416
 -13   7   9 284.464 164.102   0  36.00423   120.767
 -13   7  10-40.4212 174.532   0  36.79335   121.064
 -13   7  11 244.364 171.768   0  37.70426   121.334
 -13   7  12-56.3604 197.670   0  38.72979   121.593
 -13   7  13-20.2456 207.028   0  39.86272   121.850
 -13   7  14-30.9129 214.949   0  41.09599   122.109
 -13   7  15-102.208 233.529   0  42.42285   122.372
 -13   7  15-104.340 279.618   1  42.43538    57.960
 -13   7  16 35.7730 250.149   0  43.83699   122.638
 -13   7  16 220.264 312.512   1  43.84671    55.901
 -13   7  17-55.7414 305.617   1  45.33927    53.855
 -13   7  17-234.604 238.774   0  45.33261   122.908
 -13   7  18 358.737 336.200   1  46.90786    51.823
 -13   7  18 334.126 293.000   0  46.90447   123.179
 -13   7  19-182.939 308.767   0  48.54792   123.451
 -13   7  19 51.0504 282.932   1  48.54784    49.804
 -13   7  20 120.114 315.680   0  50.25887   123.722
 -13   7  20-240.733 347.612   1  50.25513    47.794
 -13   7  21-3.62099 304.786   1  52.02625    45.791
 -13   7  21-145.837 336.009   0  52.03379   123.991
 -13   7  22-32.7138 342.107   0  53.86974   124.256
 -13   7  22 258.936 325.360   1  53.85823    43.790
 -13   7  23 73.8969 378.722   0  55.76424   124.518
 -13   7  24 239.523 404.331   0  57.71536   124.775
 -13   7  25 173.029 438.122   0  59.72161   125.026
 -13   7  26-171.832 451.540   0  61.78196   125.273
 -13   7  27-90.4026 491.419   0  63.89585   125.513
 -13   8   6 150.080 151.264   0  34.87089   111.033
 -13   8   7 130.915 146.026   0  35.31516   112.432
 -13   8   8 1033.37 205.493   0  35.89657   113.586
 -13   8   9 127.859 177.897   0  36.60948   114.560
 -13   8  10 369.086 207.781   0  37.44750   115.401
 -13   8  11-14.0330 210.627   0  38.40376   116.146
 -13   8  12-17.7844 205.484   0  39.47117   116.818
 -13   8  13 107.888 197.816   0  40.64268   117.435
 -13   8  14-131.354 235.040   0  41.91145   118.009
 -13   8  15 272.348 285.715   1  43.28012    55.898
 -13   8  15 47.1835 255.724   0  43.27101   118.547
 -13   8  16 75.1617 276.621   1  44.72155    53.660
 -13   8  16-39.6716 260.147   0  44.71534   119.057
 -13   8  17-29.9681 278.447   0  46.23893   119.541
 -13   8  17 99.4133 272.288   1  46.24202    51.437
 -13   8  18 152.817 285.351   0  47.83684   120.003
 -13   8  18 206.508 303.607   1  47.83661    49.232
 -13   8  19-42.2370 308.743   1  49.50096    47.040
 -13   8  19-61.2659 330.354   0  49.50472   120.445
 -13   8  20 253.231 322.444   0  51.23874   120.867
 -13   8  20 57.9113 282.608   1  51.23129    44.862
 -13   8  21 70.3251 356.440   0  53.03566   121.272
 -13   8  22-105.416 368.996   0  54.89273   121.660
 -13   8  23 18.6239 389.889   0  56.80775   122.032
 -13   8  24-15.1183 413.319   0  58.77896   122.389
 -13   8  25 358.477 426.005   0  60.80510   122.731
 -13   8  26 504.403 480.965   0  62.88533   123.060
 -13   9   3 48.3540 147.159   0  34.92494    98.047
 -13   9   4-9.52317 154.181   0  34.99923   100.744
 -13   9   5-34.7904 151.293   0  35.21770   103.065
 -13   9   6 171.886 162.935   0  35.57804   105.056
 -13   9   7 219.286 179.475   0  36.07658   106.770
 -13   9   8 49.1009 173.501   0  36.70846   108.256
 -13   9   9 1495.08 257.577   0  37.46791   109.560
 -13   9  10 27.6493 212.566   0  38.34856   110.717
 -13   9  11 552.593 237.779   0  39.34366   111.755
 -13   9  12-20.4974 206.283   0  40.44634   112.698
 -13   9  13 209.485 248.793   0  41.64984   113.561
 -13   9  14 165.362 264.271   0  42.94764   114.358
 -13   9  15 40.2573 264.559   0  44.33361   115.099
 -13   9  15 211.830 261.976   1  44.33867    53.510
 -13   9  16 611.245 310.898   1  45.80419    51.076
 -13   9  16 315.339 284.719   0  45.80207   115.792
 -13   9  17 15.6359 272.253   1  47.34684    48.660
 -13   9  17-67.3467 298.601   0  47.34788   116.442
 -13   9  18 253.482 319.119   0  48.96640   117.054
 -13   9  18 157.146 307.193   1  48.96200    46.262
 -13   9  19-4.00684 333.014   0  50.65359   117.631
 -13   9  20 86.1874 363.205   0  52.40591   118.178
 -13   9  21 35.6656 365.489   0  54.22037   118.695
 -13   9  22-110.040 392.011   0  56.09448   119.185
 -13   9  23 84.1227 421.878   0  58.02625   119.651
 -13   9  24 44.6392 424.513   0  60.01413   120.093
 -13   9  25 22.9949 451.729   0  62.05706   120.514
 -13  10   1 364.645 191.525   0  35.87217    87.958
 -13  10   2 174.902 171.870   0  35.72309    90.970
 -13  10   3 229.727 187.032   0  35.71605    93.745
 -13  10   4 490.334 184.027   0  35.85110    96.264
 -13  10   5 29.3233 186.498   0  36.12687    98.529
 -13  10   6 199.748 194.037   0  36.54061   100.557
 -13  10   7 1389.37 275.339   0  37.08834   102.371
 -13  10   8 73.8835 208.072   0  37.76511   103.998
 -13  10   9 140.439 220.659   0  38.56518   105.464
 -13  10  10 169.575 226.777   0  39.48232   106.793
 -13  10  11 297.154 232.617   0  40.51005   108.005
 -13  10  12 17.6960 235.923   0  41.64183   109.117
 -13  10  13 828.707 285.872   0  42.87125   110.143
 -13  10  14-19.0983 251.775   0  44.19221   111.094
 -13  10  14 39.4266 248.934   1  44.19541    53.414
 -13  10  15 47.7744 284.143   0  45.59896   111.979
 -13  10  15 123.494 277.583   1  45.59943    50.747
 -13  10  16 163.950 286.739   0  47.08620   112.806
 -13  10  16 164.462 249.103   1  47.08371    48.096
 -13  10  17 50.2527 323.262   0  48.64916   113.581
 -13  10  17 0.00000 111.693   1  48.64348    45.463
 -13  10  18-254.020 334.992   0  50.28354   114.309
 -13  10  19 112.289 329.669   0  51.98560   114.993
 -13  10  20-180.485 383.620   0  53.75210   115.639
 -13  10  21-19.5487 375.209   0  55.58030   116.248
 -13  10  22 41.3406 408.808   0  57.46796   116.823
 -13  10  23 193.663 413.338   0  59.41331   117.367
 -13  10  24 51.9247 466.308   0  61.41501   117.882
 -13  10  25-8.62000 482.753   0  63.47219   118.370
 -13  11   0 3.61450 187.287   0  37.01216    82.757
 -13  11   1 41.0923 190.245   0  36.78919    85.493
 -13  11   2 2031.30 294.863   0  36.70429    88.119
 -13  11   3 27.5772 204.682   0  36.75827    90.599
 -13  11   4 781.244 240.307   0  36.95062    92.915
 -13  11   5 50.6115 208.150   0  37.27951    95.058
 -13  11   6 597.613 229.125   0  37.74187    97.031
 -13  11   7-13.0885 227.714   0  38.33361    98.844
 -13  11   8 289.333 245.467   0  39.04979   100.509
 -13  11   9-8.19700 255.549   0  39.88484   102.041
 -13  11  10 182.163 244.787   0  40.83280   103.454
 -13  11  11 121.315 246.127   0  41.88754   104.761
 -13  11  12 437.668 263.770   0  43.04292   105.974
 -13  11  13-86.5854 273.587   0  44.29297   107.102
 -13  11  14 277.964 255.360   1  45.63017    50.462
 -13  11  14 567.600 303.872   0  45.63201   108.155
 -13  11  15 0.00000 106.759   1  47.05013    47.549
 -13  11  15 205.780 295.958   0  47.05471   109.140
 -13  11  16 208.779 313.407   0  48.55618   110.063
 -13  11  17-10.6787 329.391   0  50.13202   110.930
 -13  11  18-4.68901 358.213   0  51.77828   111.745
 -13  11  19-35.2175 378.746   0  53.49153   112.512
 -13  11  20-35.1745 386.203   0  55.26882   113.236
 -13  11  21 339.541 408.959   0  57.10767   113.918
 -13  11  22-4.10736 401.907   0  59.00607   114.562
 -13  11  23 178.657 415.852   0  60.96248   115.171
 -13  11  24-64.4388 465.887   0  62.97577   115.747
 -13  12   0 1828.91 285.112   0  38.10408    81.225
 -13  12   1 175.423 219.415   0  37.94584    83.609
 -13  12   2 478.658 236.577   0  37.92242    85.929
 -13  12   3 162.710 229.922   0  38.03404    88.158
 -13  12   4 32.9072 245.624   0  38.27970    90.280
 -13  12   5 14.2221 230.655   0  38.65723    92.284
 -13  12   6 278.931 224.994   0  39.16342    94.167
 -13  12   7 336.728 256.274   0  39.79416    95.931
 -13  12   8 72.6206 256.636   0  40.54465    97.580
 -13  12   9 118.777 265.818   0  41.40960    99.123
 -13  12  10 46.4989 271.124   0  42.38338   100.566
 -13  12  11-76.5043 264.806   0  43.46027   101.917
 -13  12  12 341.094 290.360   0  44.63459   103.183
 -13  12  13 1416.63 361.516   0  45.90082   104.371
 -13  12  14-22.9042 310.096   0  47.25373   105.488
 -13  12  15-8.92875 320.076   0  48.68844   106.539
 -13  12  16 89.3778 348.706   0  50.20047   107.528
 -13  12  17-188.599 347.114   0  51.78577   108.461
 -13  12  18 83.0633 340.170   0  53.44075   109.340
 -13  12  19 121.707 370.310   0  55.16230   110.170
 -13  12  20 25.4826 394.292   0  56.94775   110.954
 -13  12  21-31.5867 384.963   0  58.79488   111.694
 -13  12  22 265.626 446.058   0  60.70191   112.394
 -13  12  23 99.8478 472.553   0  62.66753   113.056
 -13  13   0 370.735 239.036   0  39.42067    79.971
 -13  13   1 2295.36 342.894   0  39.32439    82.078
 -13  13   2-49.6886 253.990   0  39.35910    84.151
 -13  13   3 190.442 260.522   0  39.52452    86.169
 -13  13   4 16.4802 245.777   0  39.81929    88.116
 -13  13   5 203.068 264.329   0  40.24102    89.983
 -13  13   6 164.650 255.970   0  40.78647    91.764
 -13  13   7 461.624 275.506   0  41.45163    93.458
 -13  13   8 356.777 279.202   0  42.23191    95.064
 -13  13   9 102.508 268.037   0  43.12234    96.585
 -13  13  10 235.292 295.530   0  44.11771    98.025
 -13  13  11 1.50100 294.296   0  45.21275    99.387
 -13  13  12 266.931 317.236   0  46.40221   100.675
 -13  13  13 2.46428 291.171   0  47.68108   101.894
 -13  13  14 559.719 351.563   0  49.04457   103.047
 -13  13  15-17.3149 316.103   0  50.48823   104.138
 -13  13  16 109.492 365.402   0  52.00799   105.171
 -13  13  17 145.119 373.655   0  53.60018   106.149
 -13  13  18 44.7866 352.110   0  55.26155   107.074
 -13  13  19-38.5278 400.777   0  56.98928   107.950
 -13  13  20-153.186 418.930   0  58.78101   108.780
 -13  13  21-341.204 446.916   0  60.63477   109.565
 -13  13  22-74.4535 453.611   0  62.54902   110.308
 -13  14   0 19.5311 260.922   0  40.94421    78.887
 -13  14   1 16.8712 274.190   0  40.90654    80.773
 -13  14   2 31.2903 251.020   0  40.99566    82.643
 -13  14   3 9.98872 277.194   0  41.21088    84.480
 -13  14   4 148.889 265.115   0  41.55061    86.274
 -13  14   5 1269.47 334.330   0  42.01235    88.013
 -13  14   6 133.633 275.833   0  42.59291    89.692
 -13  14   7 155.225 282.486   0  43.28844    91.307
 -13  14   8 35.1666 298.594   0  44.09466    92.856
 -13  14   9 107.339 294.982   0  45.00693    94.338
 -13  14  10 69.6575 302.431   0  46.02047    95.755
 -13  14  11 32.7596 308.002   0  47.13047    97.107
 -13  14  12 1684.11 401.534   0  48.33217    98.396
 -13  14  13 23.5443 342.150   0  49.62099    99.624
 -13  14  14 88.3277 357.855   0  50.99261   100.794
 -13  14  15 14.6415 363.270   0  52.44301   101.907
 -13  14  16-27.2010 364.562   0  53.96851   102.965
 -13  14  17 120.216 354.317   0  55.56581   103.972
 -13  14  18 32.2776 402.126   0  57.23200   104.928
 -13  14  19 4.75487 418.397   0  58.96457   105.837
 -13  14  20 342.616 424.054   0  60.76142   106.700
 -13  14  21 333.792 469.852   0  62.62086   107.519
 -13  15   0 43.0316 294.132   0  42.65715    77.910
 -13  15   1 177.293 283.617   0  42.67446    79.615
 -13  15   2 29.0979 285.570   0  42.81414    81.315
 -13  15   3 377.885 307.112   0  43.07526    83.000
 -13  15   4 223.548 290.455   0  43.45603    84.657
 -13  15   5 75.0142 296.953   0  43.95399    86.280
 -13  15   6 150.335 292.460   0  44.56602    87.861
 -13  15   7 88.6523 308.204   0  45.28851    89.396
 -13  15   8 74.7581 315.783   0  46.11747    90.881
 -13  15   9 72.9724 311.566   0  47.04868    92.315
 -13  15  10 13.7252 338.963   0  48.07775    93.697
 -13  15  11 526.851 345.432   0  49.20034    95.026
 -13  15  12 175.349 360.785   0  50.41215    96.301
 -13  15  13 363.250 375.482   0  51.70905    97.525
 -13  15  14 275.754 376.550   0  53.08716    98.696
 -13  15  15-240.158 363.999   0  54.54286    99.817
 -13  15  16 9.31817 352.140   0  56.07287   100.888
 -13  15  17 513.583 411.357   0  57.67425   101.911
 -13  15  18 455.916 413.971   0  59.34441   102.887
 -13  15  19-3.15288 425.723   0  61.08115   103.817
 -13  15  20 59.2028 472.388   0  62.88266   104.703
 -13  16   0 33.4183 322.874   0  44.54293    77.004
 -13  16   1 23.3311 321.851   0  44.61150    78.557
 -13  16   2-14.6923 316.712   0  44.79803    80.114
 -13  16   3 650.133 334.128   0  45.10135    81.666
 -13  16   4 295.175 311.771   0  45.51965    83.204
 -13  16   5 226.801 323.082   0  46.05048    84.721
 -13  16   6-59.0953 307.291   0  46.69090    86.210
 -13  16   7-4.27153 317.287   0  47.43755    87.667
 -13  16   8 224.949 338.962   0  48.28675    89.087
 -13  16   9-64.6227 326.648   0  49.23467    90.468
 -13  16  10-60.0607 364.172   0  50.27737    91.808
 -13  16  11 229.563 362.309   0  51.41089    93.105
 -13  16  12 99.2612 385.948   0  52.63141    94.358
 -13  16  13 172.938 373.656   0  53.93524    95.566
 -13  16  14 107.919 387.623   0  55.31889    96.730
 -13  16  15 683.760 403.565   0  56.77917    97.848
 -13  16  16-94.1587 404.043   0  58.31316    98.922
 -13  16  17 473.514 428.406   0  59.91825    99.951
 -13  16  18 153.319 425.651   0  61.59221   100.936
 -13  17  -1-170.239 325.948   0  46.58451    74.740
 -13  17   0 205.788 341.395   0  46.58650    76.144
 -13  17   1 205.553 332.712   0  46.70275    77.568
 -13  17   2 82.2897 351.655   0  46.93262    79.002
 -13  17   3 55.1679 327.152   0  47.27483    80.439
 -13  17   4 21.4304 342.832   0  47.72754    81.872
 -13  17   5 58.8955 346.738   0  48.28842    83.292
 -13  17   6 941.164 379.605   0  48.95470    84.696
 -13  17   7 50.2827 358.019   0  49.72329    86.078
 -13  17   8 202.152 371.849   0  50.59085    87.434
 -13  17   9 10.7908 383.179   0  51.55391    88.761
 -13  17  10-23.2304 382.325   0  52.60893    90.055
 -13  17  11 29.2034 380.074   0  53.75240    91.316
 -13  17  12-34.4065 375.348   0  54.98088    92.539
 -13  17  13-68.3320 427.826   0  56.29110    93.726
 -13  17  14-5.18729 410.456   0  57.68000    94.873
 -13  17  15 237.672 443.071   0  59.14474    95.981
 -13  17  16 74.8431 450.234   0  60.68278    97.049
 -13  17  17-152.263 483.595   0  62.29184    98.077
 -13  18  -1 55.6450 377.378   0  48.72430    74.026
 -13  18   0 90.4757 368.397   0  48.77465    75.316
 -13  18   1 242.314 381.359   0  48.93524    76.629
 -13  18   2 84.8600 376.951   0  49.20528    77.957
 -13  18   3 111.422 366.279   0  49.58343    79.293
 -13  18   4 290.139 376.503   0  50.06791    80.630
 -13  18   5 83.9535 371.246   0  50.65650    81.964
 -13  18   6 198.824 377.700   0  51.34664    83.289
 -13  18   7 90.5546 373.554   0  52.13551    84.600
 -13  18   8 407.951 400.116   0  53.02009    85.893
 -13  18   9 2.65501 410.555   0  53.99728    87.165
 -13  18  10 199.691 392.701   0  55.06391    88.413
 -13  18  11-124.247 449.087   0  56.21687    89.633
 -13  18  12 0.00000 425.057   0  57.45312    90.824
 -13  18  13 126.395 439.014   0  58.76979    91.983
 -13  18  14-3.70233 436.880   0  60.16418    93.109
 -13  18  15 130.424 471.042   0  61.63383    94.201
 -13  19  -2-48.0529 374.982   0  51.01199    72.155
 -13  19  -1-28.5439 364.088   0  51.00063    73.318
 -13  19   0-2.96802 379.399   0  51.09610    74.510
 -13  19   1 702.069 342.673   0  51.29799    75.726
 -13  19   2 119.703 356.737   0  51.60540    76.960
 -13  19   3-148.238 382.312   0  52.01699    78.206
 -13  19   4 266.343 404.506   0  52.53104    79.459
 -13  19   5 35.2776 393.370   0  53.14548    80.714
 -13  19   6 161.910 389.444   0  53.85797    81.966
 -13  19   7-87.1477 363.805   0  54.66596    83.210
 -13  19   8-124.809 402.623   0  55.56674    84.443
 -13  19   9 64.7924 442.930   0  56.55753    85.661
 -13  19  10-42.3388 439.104   0  57.63556    86.861
 -13  19  11-4.83766 455.287   0  58.79806    88.040
 -13  19  12 27.3095 459.901   0  60.04239    89.195
 -13  19  13 260.487 491.835   0  61.36603    90.323
 -13  20  -2 343.977 428.258   0  53.36950    71.537
 -13  20  -1 101.856 407.251   0  53.40385    72.613
 -13  20   0 331.763 398.756   0  53.54155    73.719
 -13  20   1-55.1571 390.312   0  53.78205    74.850
 -13  20   2 476.172 420.727   0  54.12443    76.001
 -13  20   3 76.9663 402.390   0  54.56736    77.167
 -13  20   4-78.6001 420.428   0  55.10922    78.343
 -13  20   5-180.190 420.853   0  55.74810    79.526
 -13  20   6-56.1958 453.624   0  56.48188    80.710
 -13  20   7 201.088 417.418   0  57.30827    81.891
 -13  20   8 135.237 439.326   0  58.22486    83.066
 -13  20   9 187.097 461.625   0  59.22920    84.232
 -13  20  10-35.3412 460.110   0  60.31883    85.384
 -13  20  11 62.2260 517.141   0  61.49137    86.520
 -13  21  -3-170.194 447.411   0  55.87204    69.943
 -13  21  -2-71.8150 450.676   0  55.84895    70.910
 -13  21  -1-72.0544 443.287   0  55.92622    71.910
 -13  21   0 3.47592 418.905   0  56.10357    72.940
 -13  21   1 46.2660 395.222   0  56.38038    73.995
 -13  21   2 142.527 430.279   0  56.75570    75.071
 -13  21   3 88.4693 417.405   0  57.22828    76.165
 -13  21   4-21.2176 426.936   0  57.79661    77.271
 -13  21   5-38.6415 468.787   0  58.45895    78.387
 -13  21   6-83.0125 464.139   0  59.21338    79.507
 -13  21   7 80.1991 453.693   0  60.05785    80.630
 -13  21   8 11.6638 503.077   0  60.99027    81.749
 -13  21   9 465.414 465.416   0  62.00848    82.864
 -13  22  -4-110.972 477.146   0  58.50095    68.511
 -13  22  -3-127.198 457.769   0  58.42375    69.375
 -13  22  -2 115.063 481.964   0  58.44405    70.274
 -13  22  -1 122.891 444.668   0  58.56176    71.206
 -13  22   0-132.471 466.019   0  58.77654    72.167
 -13  22   1 13.2629 510.333   0  59.08772    73.154
 -13  22   2 195.362 493.944   0  59.49436    74.164
 -13  22   3-59.8120 463.000   0  59.99530    75.191
 -13  22   4 335.866 481.054   0  60.58915    76.234
 -13  22   5 39.5696 495.691   0  61.27433    77.287
 -13  22   6 178.378 500.118   0  62.04914    78.349
 -13  23  -5 173.415 505.110   0  61.25079    67.217
 -13  23  -4-195.929 461.699   0  61.12243    67.986
 -13  23  -3 71.5142 457.544   0  61.08886    68.791
 -13  23  -2 51.0695 445.590   0  61.15018    69.630
 -13  23  -1 58.6635 506.058   0  61.30622    70.501
 -13  23   0-21.5203 504.587   0  61.55656    71.400
 -13  23   1-402.410 507.574   0  61.90053    72.326
 -13  23   2 10.9254 515.302   0  62.33725    73.273
 -12 -11  18-84.4507 445.398   1  62.17220    73.437
 -12 -11  19 121.883 469.826   1  62.85411    72.862
 -12 -11  20 196.752 486.105   1  63.62436    72.284
 -12 -10  15-172.105 377.839   1  58.13350    73.637
 -12 -10  16 85.0493 380.642   1  58.59480    73.076
 -12 -10  17-13.9441 404.924   1  59.15035    72.518
 -12 -10  18 30.9771 410.753   1  59.79856    71.959
 -12 -10  19-226.431 428.501   1  60.53770    71.396
 -12 -10  20 143.061 457.632   1  61.36588    70.825
 -12 -10  21-203.188 474.091   1  62.28115    70.244
 -12  -9  12-258.392 324.558   1  54.75351    73.982
 -12  -9  13 251.910 335.982   1  54.97431    73.407
 -12  -9  14 214.980 340.835   1  55.29531    72.848
 -12  -9  15-49.7718 374.092   1  55.71535    72.296
 -12  -9  16-31.2477 388.784   1  56.23299    71.747
 -12  -9  17 356.423 401.550   1  56.84648    71.196
 -12  -9  18 42.5024 413.521   1  57.55389    70.639
 -12  -9  19 110.057 439.790   1  58.35312    70.073
 -12  -9  20 1.72444 458.223   1  59.24196    69.496
 -12  -9  21 82.2683 459.250   1  60.21812    68.904
 -12  -9  22 62.4956 458.298   1  61.27932    68.297
 -12  -9  23 700.762 487.363   1  62.42332    67.673
 -12  -8  10-130.281 325.455   1  52.06062    74.017
 -12  -8  11 159.181 326.960   1  52.12551    73.401
 -12  -8  12 481.128 344.817   1  52.29509    72.814
 -12  -8  13-54.2026 361.804   1  52.56864    72.246
 -12  -8  14 517.000 347.027   1  52.94503    71.688
 -12  -8  15 70.7826 393.930   1  53.42275    71.135
 -12  -8  16-210.064 369.488   1  53.99997    70.580
 -12  -8  17-10.6051 347.288   1  54.67455    70.020
 -12  -8  18-44.3475 404.926   1  55.44416    69.450
 -12  -8  19-176.385 398.635   1  56.30630    68.868
 -12  -8  20 341.159 429.165   1  57.25838    68.271
 -12  -8  21 104.974 437.972   1  58.29779    67.657
 -12  -8  22 556.776 469.141   1  59.42191    67.025
 -12  -8  23 208.925 483.816   1  60.62822    66.373
 -12  -8  24 159.500 435.398   1  61.91430    65.700
 -12  -7   8 36.2253 276.216   1  49.71816    74.476
 -12  -7   9 69.9549 318.293   1  49.61562    73.753
 -12  -7  10 88.3724 343.022   1  49.62172    73.085
 -12  -7  11 36.7877 345.233   1  49.73642    72.457
 -12  -7  12-41.7180 336.485   1  49.95918    71.857
 -12  -7  13 32.1566 365.805   1  50.28896    71.273
 -12  -7  14 51.9790 371.980   1  50.72422    70.699
 -12  -7  15 84.0704 345.539   1  51.26303    70.126
 -12  -7  16 155.172 367.507   1  51.90312    69.549
 -12  -7  17-75.0258 388.204   1  52.64190    68.964
 -12  -7  18-180.983 382.490   1  53.47660    68.367
 -12  -7  19-155.777 425.519   1  54.40429    67.755
 -12  -7  20 115.223 376.545   1  55.42199    67.127
 -12  -7  21-278.570 422.351   1  56.52672    66.479
 -12  -7  22 486.821 458.074   1  57.71554    65.812
 -12  -7  23 120.466 477.266   1  58.98565    65.122
 -12  -7  24 163.457 449.185   1  60.33440    64.410
 -12  -7  25-258.339 463.947   1  61.75933    63.675
 -12  -6   5 449.837 306.243   1  48.14949    76.710
 -12  -6   6 44.9602 303.719   1  47.75851    75.629
 -12  -6   7 638.179 350.897   1  47.47755    74.684
 -12  -6   8 261.984 295.361   1  47.30809    73.841
 -12  -6   9 3.35170 312.879   1  47.25103    73.078
 -12  -6  10 192.953 324.398   1  47.30670    72.374
 -12  -6  11-7.08446 326.791   1  47.47479    71.712
 -12  -6  12 67.0316 323.706   1  47.75439    71.077
 -12  -6  13 274.642 333.094   1  48.14403    70.460
 -12  -6  14 35.1171 364.083   1  48.64174    69.850
 -12  -6  15 732.999 384.953   1  49.24508    69.241
 -12  -6  16 60.9756 367.982   1  49.95126    68.627
 -12  -6  17 427.964 369.733   1  50.75720    68.003
 -12  -6  18 87.8742 385.591   1  51.65965    67.365
 -12  -6  19-13.1913 400.572   1  52.65523    66.712
 -12  -6  20 4.19564 398.222   1  53.74054    66.040
 -12  -6  21 170.056 389.426   1  54.91225    65.348
 -12  -6  22-187.660 454.382   1  56.16711    64.634
 -12  -6  23 287.072 420.019   1  57.50204    63.898
 -12  -6  24 276.086 455.548   1  58.91420    63.138
 -12  -6  25 44.8758 450.281   1  60.40095    62.354
 -12  -5   6 2149.71 384.440   1  45.39067    75.368
 -12  -5   7-18.5446 316.439   1  45.14957    74.345
 -12  -5   8 1174.99 346.405   1  45.02464    73.434
 -12  -5   9 305.574 310.943   1  45.01664    72.610
 -12  -5  10 278.827 288.018   1  45.12561    71.849
 -12  -5  11-26.9902 306.232   1  45.35090    71.132
 -12  -5  12-1.56561 339.686   1  45.69115    70.445
 -12  -5  13 1489.16 414.341   1  46.14440    69.776
 -12  -5  14 779.573 369.214   1  46.70810    69.115
 -12  -5  15 407.406 372.886   1  47.37927    68.455
 -12  -5  16 200.338 378.837   1  48.15454    67.788
 -12  -5  17 56.3814 389.810   1  49.03030    67.111
 -12  -5  18 148.769 374.903   1  50.00276    66.420
 -12  -5  19 26.5849 355.195   1  51.06810    65.712
 -12  -5  20-106.826 397.493   1  52.22252    64.986
 -12  -5  21-285.215 393.499   1  53.46233    64.238
 -12  -5  22-69.4119 403.480   1  54.78398    63.469
 -12  -5  23-16.4383 440.166   1  56.18419    62.677
 -12  -5  24 257.359 431.911   1  57.65990    61.861
 -12  -5  25 3.67930 496.794   1  59.20837    61.020
 -12  -5  26-25.5399 480.560   1  60.82718    60.153
 -12  -4   8-16.7107 308.695   1  42.87938    73.212
 -12  -4   9 358.218 304.058   1  42.92432    72.309
 -12  -4  10 84.9834 307.409   1  43.09058    71.473
 -12  -4  11 75.4076 317.842   1  43.37703    70.685
 -12  -4  12 200.121 331.819   1  43.78180    69.930
 -12  -4  13 697.576 348.663   1  44.30229    69.193
 -12  -4  14 452.865 360.537   1  44.93535    68.465
 -12  -4  15-9.61014 365.159   1  45.67734    67.738
 -12  -4  16 206.690 361.683   1  46.52429    67.006
 -12  -4  17 174.149 369.173   1  47.47200    66.263
 -12  -4  18 140.717 374.204   1  48.51618    65.506
 -12  -4  19 83.7597 386.349   1  49.65254    64.732
 -12  -4  20-129.488 392.165   1  50.87689    63.940
 -12  -4  21 208.142 390.586   1  52.18522    63.127
 -12  -4  22 68.4403 403.637   1  53.57375    62.293
 -12  -4  23 112.963 415.184   1  55.03898    61.436
 -12  -4  24 69.1508 434.218   1  56.57773    60.556
 -12  -4  25 24.4058 439.039   1  58.18718    59.651
 -12  -4  26 112.394 443.273   1  59.86485    58.720
 -12  -4  27 153.195 463.898   1  61.60864    57.761
 -12  -3  10 352.477 310.195   1  41.21581    71.212
 -12  -3  11 94.3995 320.751   1  41.56740    70.339
 -12  -3  12 390.910 322.711   1  42.04038    69.499
 -12  -3  13-153.027 328.859   1  42.63148    68.680
 -12  -3  14 942.198 378.408   1  43.33683    67.871
 -12  -3  15 171.084 336.206   1  44.15211    67.063
 -12  -3  16-53.9312 357.241   1  45.07270    66.251
 -12  -3  17-195.975 354.805   1  46.09381    65.430
 -12  -3  18 193.566 387.517   1  47.21064    64.595
 -12  -3  19 251.459 385.812   1  48.41848    63.745
 -12  -3  20 77.2335 378.543   1  49.71277    62.877
 -12  -3  21 432.121 383.701   1  51.08925    61.989
 -12  -3  22 51.0383 386.093   1  52.54392    61.081
 -12  -3  23-27.8398 387.923   1  54.07315    60.152
 -12  -3  24 6.10732 442.881   1  55.67370    59.199
 -12  -3  25 153.984 440.356   1  57.34269    58.222
 -12  -3  26 158.167 440.308   1  59.07765    57.221
 -12  -3  27 262.959 483.439   1  60.87653    56.192
 -12  -2  11 26.4437 296.893   1  39.93795    70.057
 -12  -2  12-21.8981 316.501   1  40.48246    69.120
 -12  -2  13 125.137 325.766   1  41.14700    68.204
 -12  -2  14-31.2313 331.696   1  41.92691    67.301
 -12  -2  15-64.9586 333.081   1  42.81715    66.400
 -12  -2  16 19.7937 348.407   1  43.81246    65.496
 -12  -2  17-19.7265 353.905   1  44.90749    64.584
 -12  -2  18 367.197 378.731   1  46.09695    63.660
 -12  -2  19 28.4457 369.559   1  47.37575    62.723
 -12  -2  20 286.472 382.971   1  48.73906    61.770
 -12  -2  21 11.6024 389.470   1  50.18237    60.798
 -12  -2  22 13.5300 352.895   1  51.70159    59.808
 -12  -2  23-174.376 396.357   1  53.29299    58.798
 -12  -2  24-350.997 401.086   1  54.95330    57.766
 -12  -2  25 12.9507 423.954   1  56.67968    56.711
 -12  -2  26-190.427 455.199   1  58.46972    55.632
 -12  -2  27-26.9634 455.636   1  60.32143    54.526
 -12  -2  28-40.7460 475.237   1  62.23326    53.393
 -12  -1  12 464.670 297.903   1  39.12465    68.757
 -12  -1  13 151.520 301.509   1  39.86459    67.734
 -12  -1  14 124.571 322.130   1  40.72035    66.723
 -12  -1  15-0.37634 314.642   1  41.68619    65.716
 -12  -1  16-5.46638 342.533   1  42.75620    64.709
 -12  -1  17 136.298 332.892   1  43.92453    63.695
 -12  -1  18 1187.16 412.239   1  45.18548    62.673
 -12  -1  19-107.473 375.842   1  46.53364    61.638
 -12  -1  20-262.435 381.469   1  47.96397    60.590
 -12  -1  21-8.93479 385.961   1  49.47185    59.527
 -12  -1  22 177.308 392.237   1  51.05308    58.447
 -12  -1  23 47.5863 406.850   1  52.70396    57.348
 -12  -1  24-150.507 414.269   1  54.42126    56.230
 -12  -1  25-52.0760 447.422   1  56.20219    55.091
 -12  -1  26 7.44183 461.715   1  58.04446    53.928
 -12  -1  27 189.284 432.293   1  59.94621    52.740
 -12  -1  28 180.587 504.522   1  61.90600    51.524
 -12   0  12 670.833 314.757   1  37.98388    68.376
 -12   0  13 200.004 315.308   1  38.80002    67.233
 -12   0  14-30.7263 305.553   1  39.73169    66.103
 -12   0  15 131.359 310.194   1  40.77244    64.980
 -12   0  16 468.809 348.720   1  41.91583    63.858
 -12   0  17 5.12166 346.175   1  43.15556    62.732
 -12   0  18 497.669 297.561   0  44.47970   146.955
 -12   0  18 810.396 397.256   1  44.48560    61.601
 -12   0  19-97.2085 355.945   1  45.90036    60.461
 -12   0  19-16.3117 281.635   0  45.89706   145.466
 -12   0  20 3.68306 289.867   0  47.39420   144.214
 -12   0  20-64.5937 354.061   1  47.39465    59.310
 -12   0  21-155.019 331.707   0  48.96642   143.157
 -12   0  21 11.8886 366.059   1  48.96379    58.146
 -12   0  22 154.298 310.897   0  50.60954   142.261
 -12   0  22 6.64053 382.617   1  50.60362    56.969
 -12   0  23 47.8071 392.208   1  52.31049    55.776
 -12   0  23-23.7965 360.380   0  52.31988   141.497
 -12   0  24 60.0396 392.189   1  54.08126    54.565
 -12   0  24 133.846 391.375   0  54.09430   140.846
 -12   0  25 152.159 405.502   1  55.91328    53.335
 -12   0  25 95.4564 389.114   0  55.93013   140.288
 -12   0  26 18.7620 452.326   0  57.82522   139.810
 -12   0  26 170.106 415.154   1  57.80438    52.083
 -12   0  27-16.3439 458.947   0  59.77784   139.399
 -12   0  27 68.6654 420.123   1  59.75287    50.806
 -12   0  28 109.441 462.059   0  61.78676   139.047
 -12   0  28 105.854 497.719   1  61.75749    49.502
 -12   0  29 284.243 507.889   1  63.81742    48.166
 -12   0  29 39.7351 527.244   0  63.85116   138.745
 -12   1  13 546.685 305.693   1  37.96817    66.666
 -12   1  14 502.074 316.320   1  38.97429    65.407
 -12   1  15 73.9987 308.709   1  40.08779    64.156
 -12   1  15 122.944 194.837   0  40.07415   147.856
 -12   1  16-18.6505 235.320   0  41.29014   145.786
 -12   1  16-41.8948 312.783   1  41.30178    62.910
 -12   1  17 602.776 339.617   1  42.60963    61.663
 -12   1  17 278.553 250.293   0  42.60031   144.094
 -12   1  18 284.703 261.752   0  43.99842   142.701
 -12   1  18 233.247 337.610   1  44.00512    60.414
 -12   1  19 173.622 267.583   0  45.47868   141.545
 -12   1  19 131.444 367.755   1  45.48253    59.159
 -12   1  20 568.468 333.621   0  47.03590   140.581
 -12   1  20 556.025 367.388   1  47.03665    57.898
 -12   1  21 170.933 312.162   0  48.66538   139.774
 -12   1  21 157.312 338.753   1  48.66284    56.627
 -12   1  22 150.349 323.678   0  50.36305   139.096
 -12   1  22 69.2537 394.036   1  50.35702    55.346
 -12   1  23 385.828 368.715   1  52.11566    54.052
 -12   1  23 112.956 344.741   0  52.12535   138.524
 -12   1  24 167.030 391.676   0  53.94928   138.040
 -12   1  24 17.4930 383.025   1  53.93576    52.742
 -12   1  25 173.721 398.794   1  55.81485    51.415
 -12   1  25 155.121 374.878   0  55.83234   137.631
 -12   1  26 157.661 413.139   0  57.77256   137.285
 -12   1  26 285.305 414.671   1  57.75093    50.067
 -12   1  27-284.658 446.508   1  59.74250    48.696
 -12   1  27 37.7753 431.857   0  59.76841   136.992
 -12   1  28 6.47625 453.974   1  61.78846    47.297
 -12   1  28-176.966 477.581   0  61.81882   136.745
 -12   1  29-32.8027 521.772   0  63.92316   136.537
 -12   2  13 626.894 326.906   1  37.38192    65.997
 -12   2  13 409.186 194.246   0  37.36390   146.543
 -12   2  14-112.481 189.134   0  38.44294   144.176
 -12   2  14 13.9767 306.174   1  38.45940    64.599
 -12   2  15 225.010 222.080   0  39.62741   142.290
 -12   2  15 61.4860 312.314   1  39.64191    63.212
 -12   2  16 56.0919 225.773   0  40.91005   140.772
 -12   2  16 65.0150 317.053   1  40.92226    61.831
 -12   2  17 36.3871 336.335   1  42.29363    60.455
 -12   2  17 102.464 236.556   0  42.28400   139.540
 -12   2  18-92.6782 260.560   0  43.74293   138.534
 -12   2  18 190.720 347.986   1  43.74970    59.079
 -12   2  19-62.5408 292.606   0  45.28107   137.708
 -12   2  19-5.24574 348.717   1  45.28476    57.703
 -12   2  20 37.2809 326.214   1  46.89364    56.323
 -12   2  20 0.00000 311.693   0  46.89326   137.027
 -12   2  21 2.60317 322.828   1  48.57185    54.939
 -12   2  21 16.4220 329.251   0  48.57495   136.465
 -12   2  22 91.2588 345.978   0  50.32219   135.999
 -12   2  22-37.7648 355.715   1  50.31542    53.547
 -12   2  23 253.794 352.827   1  52.12102    52.145
 -12   2  23 36.8016 343.293   0  52.13161   135.612
 -12   2  24 60.4709 399.560   0  54.00040   135.292
 -12   2  24 58.3312 378.973   1  53.98583    50.730
 -12   2  25-67.1482 384.579   0  55.92626   135.027
 -12   2  25 96.7791 345.547   1  55.90757    49.300
 -12   2  26 301.525 377.171   1  57.88444    47.850
 -12   2  26-164.833 428.189   0  57.90741   134.808
 -12   2  27 124.346 439.335   1  59.91513    46.377
 -12   2  27-97.9610 436.265   0  59.94251   134.628
 -12   2  28-127.152 457.623   0  62.03070   134.482
 -12   2  28-264.291 445.482   1  61.99877    44.877
 -12   2  29-201.187 502.532   1  64.13491    43.343
 -12   2  29-93.4711 519.975   0  64.17157   134.364
 -12   3  11 127.488 156.912   0  35.07970   144.344
 -12   3  12 451.423 195.529   0  35.99690   141.754
 -12   3  13 114.629 171.708   0  37.03249   139.753
 -12   3  14 671.205 306.437   1  38.19521    63.644
 -12   3  14 669.544 230.491   0  38.17846   138.184
 -12   3  15 106.936 208.556   0  39.42698   136.940
 -12   3  15 70.8219 301.708   1  39.44152    62.111
 -12   3  16-21.2332 327.122   1  40.78264    60.588
 -12   3  16-60.7072 229.354   0  40.77065   135.948
 -12   3  17 215.455 321.959   1  42.21172    59.073
 -12   3  17-6.73940 248.897   0  42.20255   135.153
 -12   3  18 7.31259 259.029   0  43.71637   134.515
 -12   3  18 21.8895 332.475   1  43.72248    57.564
 -12   3  19 217.745 276.347   0  45.30646   134.001
 -12   3  19 22.3940 331.866   1  45.30928    56.058
 -12   3  20-94.3416 308.869   0  46.96779   133.587
 -12   3  20-68.1152 339.824   1  46.96713    54.553
 -12   3  21-9.71742 351.354   1  48.69169    53.048
 -12   3  21-57.9824 345.724   0  48.69600   133.255
 -12   3  22-15.2331 317.275   0  50.48733   132.989
 -12   3  22 165.942 355.014   1  50.47921    51.538
 -12   3  23-110.819 364.595   0  52.33863   132.778
 -12   3  23 254.812 364.358   1  52.32654    50.022
 -12   3  24 92.6294 397.225   1  54.23110    48.496
 -12   3  24 16.4071 379.469   0  54.24730   132.612
 -12   3  25-115.990 357.364   1  56.19081    46.956
 -12   3  25-128.957 427.553   0  56.21125   132.483
 -12   3  26 70.6938 379.451   1  58.20409    45.397
 -12   3  26-113.465 440.832   0  58.22892   132.385
 -12   3  27-52.1301 422.651   1  60.26983    43.816
 -12   3  27-6.17786 481.752   0  60.29918   132.313
 -12   3  28 32.7010 485.682   0  62.42138   132.262
 -12   3  28-300.467 441.039   1  62.38736    42.206
 -12   4   9 604.733 154.021   0  33.29234   140.368
 -12   4  10-7.57321 139.777   0  34.02014   137.866
 -12   4  11 120.457 157.888   0  34.88004   135.989
 -12   4  12 150.926 171.567   0  35.86388   134.553
 -12   4  13-6.32178 180.587   0  36.96327   133.443
 -12   4  14-10.1317 204.752   0  38.16995   132.581
 -12   4  14-54.0068 286.649   1  38.18611    62.508
 -12   4  15 74.4103 275.782   1  39.48970    60.820
 -12   4  15 456.990 219.610   0  39.47600   131.911
 -12   4  16 510.450 261.057   0  40.87398   131.391
 -12   4  16 370.329 315.035   1  40.88493    59.146
 -12   4  17 138.809 250.628   0  42.35707   130.991
 -12   4  17 79.9297 337.885   1  42.36500    57.484
 -12   4  18-0.36755 347.421   1  43.92379    55.833
 -12   4  18 46.6229 277.627   0  43.91909   130.684
 -12   4  19 60.5337 293.817   0  45.55457   130.454
 -12   4  19 21.4245 328.509   1  45.55582    54.190
 -12   4  20 320.842 302.369   0  47.25871   130.284
 -12   4  20-40.9076 288.861   1  47.25634    52.553
 -12   4  21-53.8030 352.397   1  49.02121    50.919
 -12   4  21 175.756 323.463   0  49.02736   130.164
 -12   4  22 48.2218 328.725   0  50.85701   130.082
 -12   4  22-39.6032 369.171   1  50.84693    49.285
 -12   4  23-4.87026 340.543   1  52.73057    47.648
 -12   4  23 115.562 351.055   0  52.74474   130.033
 -12   4  24 77.7523 339.989   1  54.66978    46.003
 -12   4  24 116.039 408.167   0  54.68816   130.009
 -12   4  25-260.567 397.056   0  56.68542   130.007
 -12   4  25-28.3663 363.335   1  56.66270    44.345
 -12   4  26-210.021 438.004   0  58.73517   130.021
 -12   4  26-223.806 389.896   1  58.70797    42.670
 -12   4  27-91.3111 466.298   0  60.83649   130.048
 -12   4  28-42.6544 501.973   0  62.98894   130.087
 -12   5   7 59.9094 109.028   0  32.07225   133.079
 -12   5   8 772.179 154.161   0  32.58385   131.468
 -12   5   9 415.932 161.077   0  33.24028   130.257
 -12   5  10 1478.75 216.570   0  34.03416   129.336
 -12   5  11 122.874 165.663   0  34.95734   128.637
 -12   5  12 516.921 218.895   0  36.00131   128.113
 -12   5  13 545.327 218.137   0  37.15749   127.726
 -12   5  14 70.8839 280.193   1  38.43226    61.156
 -12   5  14 17.3969 206.674   0  38.41758   127.450
 -12   5  15 623.873 261.846   0  39.77369   127.263
 -12   5  15 711.163 325.538   1  39.78573    59.303
 -12   5  16 408.507 268.139   0  41.21854   127.145
 -12   5  16 10.5810 311.855   1  41.22765    57.469
 -12   5  17 1710.39 395.482   1  42.75142    55.652
 -12   5  17 1216.08 324.039   0  42.74547   127.084
 -12   5  18 306.525 275.744   0  44.34857   127.068
 -12   5  18 166.783 314.425   1  44.35114    53.850
 -12   5  19 939.836 337.463   0  46.02259   127.087
 -12   5  19 1080.36 376.552   1  46.02160    52.062
 -12   5  20 64.8885 323.816   1  47.75828    50.285
 -12   5  20 20.8272 307.293   0  47.76300   127.133
 -12   5  21 45.5028 307.522   1  49.55730    48.515
 -12   5  21 273.653 326.517   0  49.56591   127.201
 -12   5  22 74.9164 344.610   1  51.41542    46.749
 -12   5  22 63.6629 341.940   0  51.42805   127.285
 -12   5  23 93.8167 348.233   0  53.34674   127.382
 -12   5  23-6.88483 330.180   1  53.32995    44.982
 -12   5  24-3.57979 332.285   1  55.29876    43.209
 -12   5  24 85.0471 381.025   0  55.31984   127.487
 -12   5  25-51.4313 291.545   1  57.32021    41.425
 -12   5  25 286.839 418.972   0  57.34573   127.600
 -12   5  26-377.363 396.226   0  59.42324   127.716
 -12   5  27-130.389 488.688   0  61.55167   127.836
 -12   6   5 758.787 128.719   0  31.47712   120.941
 -12   6   6 240.910 113.154   0  31.75149   121.463
 -12   6   7 29.6701 128.231   0  32.18009   121.754
 -12   6   8 1108.71 182.966   0  32.75752   121.933
 -12   6   9 398.986 159.151   0  33.47697   122.065
 -12   6  10 414.638 180.543   0  34.33060   122.188
 -12   6  11 62.7681 178.704   0  35.31001   122.318
 -12   6  12 227.400 187.134   0  36.40654   122.465
 -12   6  13 31.3861 198.432   0  37.61167   122.630
 -12   6  14 59.8745 211.218   0  38.91720   122.814
 -12   6  14 129.005 261.721   1  38.92956    59.554
 -12   6  15 613.580 305.557   1  40.32503    57.527
 -12   6  15 513.367 259.949   0  40.31546   123.013
 -12   6  16 668.337 311.794   1  41.80593    55.522
 -12   6  16 308.899 258.198   0  41.79941   123.225
 -12   6  17 466.930 275.514   0  43.36269   123.447
 -12   6  17 1003.77 330.014   1  43.36594    53.540
 -12   6  18 186.618 287.875   0  44.99966   123.675
 -12   6  18 14.2903 307.374   1  44.99945    51.578
 -12   6  19 259.392 294.542   0  46.70539   123.906
 -12   6  19 164.439 296.837   1  46.70153    49.635
 -12   6  20-26.2301 336.481   0  48.47562   124.139
 -12   6  20 71.9333 286.532   1  48.46796    47.708
 -12   6  21 169.609 318.591   1  50.29511    45.792
 -12   6  21 92.4101 348.684   0  50.30673   124.371
 -12   6  22 223.861 338.951   0  52.19572   124.600
 -12   6  22 238.841 298.545   1  52.18000    43.884
 -12   6  23 294.073 376.116   0  54.14014   124.826
 -12   6  23 12.4835 322.995   1  54.12020    41.976
 -12   6  24 51.0217 413.665   0  56.13808   125.047
 -12   6  25 369.411 403.107   0  58.18814   125.263
 -12   6  26 29.6296 448.309   0  60.28935   125.472
 -12   6  27 32.1009 458.584   0  62.44121   125.676
 -12   7   3 147.822 114.895   0  31.53845   105.140
 -12   7   4 74.2077 122.094   0  31.56532   108.146
 -12   7   5 187.847 129.980   0  31.75040   110.419
 -12   7   6-34.5434 135.988   0  32.09126   112.153
 -12   7   7 9.15333 130.824   0  32.58351   113.505
 -12   7   8 75.7443 155.323   0  33.22118   114.589
 -12   7   9-21.4512 168.729   0  33.99708   115.489
 -12   7  10 683.840 213.282   0  34.90316   116.261
 -12   7  11 100.666 186.868   0  35.93098   116.941
 -12   7  12 8.26244 203.599   0  37.07201   117.556
 -12   7  13 224.537 217.254   0  38.31792   118.123
 -12   7  14 344.018 262.234   1  39.67006    57.666
 -12   7  14 239.837 236.673   0  39.66080   118.652
 -12   7  15 75.5483 262.339   1  41.09968    55.452
 -12   7  15 143.105 264.919   0  41.09330   119.151
 -12   7  16 4.64235 263.150   0  42.60872   119.623
 -12   7  16-9.39943 265.051   1  42.61197    53.266
 -12   7  17-250.168 274.660   0  44.20105   120.072
 -12   7  17 39.3505 281.853   1  44.20097    51.106
 -12   7  18 369.997 294.728   1  45.86138    48.972
 -12   7  18 223.826 303.695   0  45.86499   120.501
 -12   7  19 27.7470 308.577   1  47.58860    46.863
 -12   7  19 47.8130 324.143   0  47.59592   120.909
 -12   7  20 144.656 319.203   0  49.38987   121.299
 -12   7  20 402.055 306.329   1  49.37870    44.773
 -12   7  21 112.683 333.670   0  51.24350   121.671
 -12   7  21 90.2228 297.849   1  51.22833    42.699
 -12   7  22-42.0534 368.746   0  53.15407   122.026
 -12   7  23-20.8185 410.285   0  55.11937   122.364
 -12   7  24 52.7693 408.648   0  57.13771   122.687
 -12   7  25 569.248 428.550   0  59.20787   122.994
 -12   7  26 24.2161 442.326   0  61.32910   123.286
 -12   8   0-4.24230 134.972   0  32.62349    85.550
 -12   8   1 2035.43 212.374   0  32.25288    90.140
 -12   8   2 502.932 160.832   0  32.03541    94.272
 -12   8   3 1319.26 193.516   0  31.97386    97.855
 -12   8   4 241.610 149.633   0  32.06902   100.890
 -12   8   5 0.00000 138.351   0  32.31967   103.430
 -12   8   6 96.3834 151.835   0  32.72261   105.554
 -12   8   7 258.870 170.542   0  33.27293   107.342
 -12   8   8 925.290 219.208   0  33.96432   108.865
 -12   8   9 861.868 219.573   0  34.78942   110.182
 -12   8  10 179.530 183.824   0  35.74024   111.338
 -12   8  11 338.130 203.989   0  36.80852   112.367
 -12   8  12-2.91361 212.067   0  37.98602   113.296
 -12   8  13 21.7243 241.281   0  39.26476   114.143
 -12   8  14 187.300 250.314   0  40.63723   114.922
 -12   8  14 35.4175 253.903   1  40.64270    55.454
 -12   8  15 87.2963 249.199   0  42.09650   115.644
 -12   8  15 1.47311 257.597   1  42.09903    53.039
 -12   8  16-32.8766 260.505   1  43.63562    50.654
 -12   8  16-170.174 272.212   0  43.63626   116.316
 -12   8  17 121.618 257.386   1  45.24688    48.302
 -12   8  17-66.9665 262.503   0  45.25089   116.944
 -12   8  18 154.484 310.728   0  46.93544   117.533
 -12   8  18 25.6240 296.096   1  46.92787    45.981
 -12   8  19 165.269 280.347   1  48.67432    43.688
 -12   8  19 279.125 347.065   0  48.68562   118.086
 -12   8  20-75.4497 325.751   0  50.49776   118.606
 -12   8  21 171.297 364.682   0  52.36880   119.096
 -12   8  22 59.1911 366.673   0  54.29624   119.557
 -12   8  23-135.555 429.255   0  56.27810   119.992
 -12   8  24 556.542 409.583   0  58.31288   120.403
 -12   8  25 177.038 458.845   0  60.39959   120.790
 -12   8  26 311.073 506.771   0  62.53764   121.155
 -12   9   1 996.410 206.958   0  32.83853    86.496
 -12   9   2 482.800 176.812   0  32.69199    89.972
 -12   9   3 412.694 181.614   0  32.69899    93.135
 -12   9   4 1.05606 158.117   0  32.85942    95.962
 -12   9   5 539.797 188.958   0  33.17133    98.461
 -12   9   6 12.6708 174.435   0  33.63097   100.660
 -12   9   7 896.884 221.187   0  34.23309   102.598
 -12   9   8 5.49387 200.048   0  34.97128   104.312
 -12   9   9 3348.65 348.578   0  35.83825   105.839
 -12   9  10 300.410 222.042   0  36.82627   107.210
 -12   9  11 294.413 210.359   0  37.92741   108.450
 -12   9  12 68.7785 238.498   0  39.13386   109.579
 -12   9  13-31.4338 232.249   0  40.43812   110.615
 -12   9  14-62.9827 260.213   0  41.83316   111.570
 -12   9  14 106.330 230.727   1  41.83424    52.873
 -12   9  15 601.419 283.137   1  43.31060    50.236
 -12   9  15 809.252 305.264   0  43.31248   112.454
 -12   9  16 207.015 299.952   0  44.87023   113.275
 -12   9  16 84.4277 261.028   1  44.86516    47.634
 -12   9  17-35.3802 315.920   0  46.50119   114.040
 -12   9  17 165.591 265.228   1  46.49273    45.068
 -12   9  18-84.4557 307.757   0  48.20076   114.754
 -12   9  19 245.077 339.942   0  49.96500   115.423
 -12   9  20 75.9044 351.579   0  51.79053   116.049
 -12   9  21 86.2405 383.397   0  53.67455   116.636
 -12   9  22 32.4151 381.706   0  55.61481   117.187
 -12   9  23 130.199 431.710   0  57.60953   117.704
 -12   9  24 179.524 432.388   0  59.65743   118.190
 -12   9  25-113.860 459.383   0  61.75769   118.647
 -12  10   1 409.310 187.321   0  33.70214    84.012
 -12  10   2 2028.42 265.523   0  33.62474    86.992
 -12  10   3 52.7379 181.370   0  33.69724    89.785
 -12  10   4-62.7868 183.226   0  33.91877    92.365
 -12  10   5 249.727 207.010   0  34.28680    94.726
 -12  10   6 219.904 205.896   0  34.79725    96.875
 -12  10   7 134.353 208.983   0  35.44476    98.827
 -12  10   8 2103.94 304.329   0  36.22298   100.602
 -12  10   9 1250.74 279.600   0  37.12490   102.220
 -12  10  10 246.157 233.903   0  38.14317   103.699
 -12  10  11-43.6910 239.809   0  39.27033   105.057
 -12  10  12-45.2647 256.432   0  40.49910   106.309
 -12  10  13 174.561 251.475   0  41.82250   107.466
 -12  10  14 159.721 270.085   0  43.23401   108.539
 -12  10  14 140.402 249.000   1  43.23020    49.868
 -12  10  15 265.184 302.268   0  44.72765   109.537
 -12  10  15 437.623 260.866   1  44.72086    46.982
 -12  10  16-101.874 308.334   0  46.29799   110.466
 -12  10  17-5.08836 316.733   0  47.94023   111.334
 -12  10  18 120.551 345.016   0  49.65015   112.145
 -12  10  19 46.2155 347.165   0  51.42411   112.904
 -12  10  20 67.8163 361.670   0  53.25904   113.615
 -12  10  21-41.2530 393.217   0  55.15239   114.281
 -12  10  22-13.6055 410.453   0  57.10214   114.906
 -12  10  23-61.6182 425.278   0  59.10674   115.492
 -12  10  24 13.9221 456.708   0  61.16509   116.042
 -12  11   1 50.4221 210.953   0  34.82555    82.154
 -12  11   2 352.790 197.613   0  34.81416    84.752
 -12  11   3 446.641 225.271   0  34.94808    87.236
 -12  11   4 220.769 224.177   0  35.22585    89.582
 -12  11   5 436.828 237.394   0  35.64454    91.781
 -12  11   6 14.2897 239.866   0  36.19991    93.831
 -12  11   7-42.7330 232.429   0  36.88667    95.735
 -12  11   8 127.181 229.576   0  37.69870    97.502
 -12  11   9 213.453 250.339   0  38.62939    99.141
 -12  11  10-190.009 256.797   0  39.67186   100.664
 -12  11  11 50.7109 271.767   0  40.81920   102.080
 -12  11  12 123.677 263.649   0  42.06470   103.399
 -12  11  13-20.8192 272.633   0  43.40194   104.630
 -12  11  13 26.2798 227.599   1  43.39553    49.567
 -12  11  14-48.7091 306.321   0  44.82493   105.779
 -12  11  15 179.976 324.351   0  46.32819   106.854
 -12  11  16 95.7434 312.844   0  47.90676   107.860
 -12  11  17-267.009 336.708   0  49.55623   108.802
 -12  11  18 426.384 388.924   0  51.27275   109.686
 -12  11  19-23.6325 407.308   0  53.05300   110.515
 -12  11  20 160.878 381.893   0  54.89419   111.292
 -12  11  21-294.919 407.495   0  56.79403   112.022
 -12  11  22-297.437 389.641   0  58.75073   112.707
 -12  11  23 30.1155 463.364   0  60.76293   113.351
 -12  11  24 75.8329 449.296   0  62.82974   113.955
 -12  12   1 769.242 257.108   0  36.18781    80.659
 -12  12   2 33.7526 229.776   0  36.23842    82.955
 -12  12   3 762.121 267.622   0  36.42912    85.182
 -12  12   4 323.849 251.946   0  36.75801    87.322
 -12  12   5 183.067 240.569   0  37.22197    89.362
 -12  12   6 627.251 263.356   0  37.81674    91.296
 -12  12   7 129.602 250.035   0  38.53722    93.124
 -12  12   8 41.0157 249.421   0  39.37763    94.847
 -12  12   9 76.7728 260.201   0  40.33182    96.469
 -12  12  10 4.71093 265.655   0  41.39346    97.995
 -12  12  11 419.449 281.779   0  42.55622    99.430
 -12  12  12-88.0230 305.202   0  43.81397   100.780
 -12  12  13 1279.14 349.205   0  45.16085   102.050
 -12  12  14-170.954 309.162   0  46.59144   103.244
 -12  12  15 67.4718 327.270   0  48.10071   104.368
 -12  12  16-33.8030 335.447   0  49.68417   105.426
 -12  12  17-139.915 356.786   0  51.33781   106.421
 -12  12  18-71.3204 358.076   0  53.05813   107.358
 -12  12  19 42.2496 375.940   0  54.84212   108.239
 -12  12  20 15.7257 401.891   0  56.68729   109.068
 -12  12  21 11.8629 429.262   0  58.59158   109.848
 -12  12  22-290.111 445.211   0  60.55343   110.582
 -12  12  23-264.446 454.330   0  62.57169   111.272
 -12  13   1-54.1733 235.246   0  37.76706    79.383
 -12  13   2 311.016 236.663   0  37.87518    81.437
 -12  13   3 82.8073 251.756   0  38.11784    83.451
 -12  13   4 3285.53 406.368   0  38.49288    85.409
 -12  13   5 51.4699 266.566   0  38.99708    87.301
 -12  13   6 997.262 301.850   0  39.62630    89.120
 -12  13   7 65.5152 267.620   0  40.37571    90.861
 -12  13   8 122.583 271.751   0  41.23996    92.523
 -12  13   9 50.2127 285.917   0  42.21338    94.105
 -12  13  10 157.497 307.437   0  43.29021    95.610
 -12  13  11 84.0979 283.710   0  44.46471    97.040
 -12  13  12 857.896 356.724   0  45.73130    98.395
 -12  13  13 1307.82 382.903   0  47.08472    99.681
 -12  13  14 1231.55 399.483   0  48.52003   100.898
 -12  13  15 43.9783 335.791   0  50.03272   102.050
 -12  13  16 115.180 374.105   0  51.61871   103.140
 -12  13  17 102.742 391.228   0  53.27438   104.171
 -12  13  18-230.116 367.436   0  54.99659   105.144
 -12  13  19 265.211 436.753   0  56.78263   106.064
 -12  13  20 203.389 425.999   0  58.63029   106.932
 -12  13  21 279.216 442.037   0  60.53777   107.750
 -12  13  22 32.1956 463.864   0  62.50371   108.522
 -12  14   0 192.218 267.828   0  39.51112    76.386
 -12  14   1 165.226 290.238   0  39.54195    78.245
 -12  14   2-80.4539 256.394   0  39.70300    80.100
 -12  14   3 388.788 274.414   0  39.99295    81.934
 -12  14   4 156.266 284.352   0  40.40950    83.736
 -12  14   5 838.166 321.753   0  40.94945    85.494
 -12  14   6 120.942 279.703   0  41.60887    87.202
 -12  14   7-133.187 276.785   0  42.38325    88.854
 -12  14   8 180.843 305.970   0  43.26768    90.447
 -12  14   9 143.872 288.699   0  44.25702    91.979
 -12  14  10 290.369 317.875   0  45.34604    93.448
 -12  14  11 172.526 318.829   0  46.52957    94.855
 -12  14  12 1675.54 407.007   0  47.80260    96.201
 -12  14  13 240.120 351.965   0  49.16040    97.484
 -12  14  14 997.145 408.218   0  50.59854    98.708
 -12  14  15-12.9013 341.940   0  52.11295    99.873
 -12  14  16-79.7298 368.704   0  53.69999   100.980
 -12  14  17 214.074 380.158   0  55.35642   102.032
 -12  14  18 292.490 435.464   0  57.07942   103.030
 -12  14  19-94.8168 464.177   0  58.86661   103.976
 -12  14  20 519.362 434.337   0  60.71603   104.872
 -12  14  21-88.1612 438.139   0  62.62615   105.719
 -12  15   0 22.0925 284.378   0  41.40807    75.514
 -12  15   1 122.685 286.117   0  41.49271    77.198
 -12  15   2-0.35770 305.505   0  41.70224    78.886
 -12  15   3 251.647 287.604   0  42.03514    80.568
 -12  15   4 47.4912 308.272   0  42.48906    82.232
 -12  15   5 10.2276 327.852   0  43.06091    83.870
 -12  15   6 661.630 326.057   0  43.74701    85.474
 -12  15   7 295.799 309.058   0  44.54319    87.039
 -12  15   8 163.238 323.607   0  45.44500    88.561
 -12  15   9 503.576 329.234   0  46.44780    90.036
 -12  15  10 23.1784 350.531   0  47.54688    91.462
 -12  15  11 237.549 349.163   0  48.73762    92.838
 -12  15  12 531.085 356.810   0  50.01555    94.161
 -12  15  13 35.5927 374.761   0  51.37643    95.432
 -12  15  14-99.6304 374.659   0  52.81631    96.650
 -12  15  15 213.644 381.530   0  54.33158    97.815
 -12  15  16 53.9672 390.022   0  55.91898    98.929
 -12  15  17 78.1765 422.047   0  57.57563    99.991
 -12  15  18 264.438 408.394   0  59.29908   101.003
 -12  15  19 120.969 413.354   0  61.08722   101.966
 -12  16   0 405.430 348.358   0  43.46751    74.675
 -12  16   1 219.594 332.665   0  43.60169    76.211
 -12  16   2-32.2746 335.140   0  43.85559    77.759
 -12  16   3 42.0637 340.604   0  44.22757    79.309
 -12  16   4 177.725 327.117   0  44.71529    80.852
 -12  16   5 372.703 353.182   0  45.31583    82.382
 -12  16   6 1015.46 359.320   0  46.02576    83.891
 -12  16   7 211.382 338.207   0  46.84131    85.373
 -12  16   8 230.220 356.790   0  47.75844    86.824
 -12  16   9-134.393 347.487   0  48.77299    88.240
 -12  16  10-8.53889 349.402   0  49.88078    89.618
 -12  16  11-20.6190 365.513   0  51.07766    90.955
 -12  16  12-30.5098 397.605   0  52.35968    92.249
 -12  16  13 102.966 373.504   0  53.72308    93.499
 -12  16  14 59.5447 388.529   0  55.16434    94.703
 -12  16  15 391.303 413.609   0  56.68028    95.860
 -12  16  16 349.833 424.833   0  58.26804    96.971
 -12  16  17 224.244 427.407   0  59.92508    98.035
 -12  16  18 374.982 453.380   0  61.64927    99.052
 -12  17  -1-7.56858 342.071   0  45.60990    72.472
 -12  17   0-15.6606 344.013   0  45.67388    73.856
 -12  17   1-95.1115 336.754   0  45.85369    75.266
 -12  17   2 124.171 355.060   0  46.14827    76.693
 -12  17   3 299.589 366.613   0  46.55595    78.128
 -12  17   4 429.359 355.413   0  47.07447    79.565
 -12  17   5 289.218 358.658   0  47.70108    80.997
 -12  17   6 127.318 359.550   0  48.43267    82.418
 -12  17   7-59.2117 365.295   0  49.26580    83.822
 -12  17   8 78.3841 384.484   0  50.19685    85.205
 -12  17   9 81.3771 354.041   0  51.22212    86.561
 -12  17  10-204.183 385.937   0  52.33788    87.889
 -12  17  11 18.5556 383.421   0  53.54049    89.184
 -12  17  12 92.0392 390.189   0  54.82642    90.444
 -12  17  13-63.9025 441.451   0  56.19238    91.666
 -12  17  14 253.029 404.667   0  57.63528    92.849
 -12  17  15-105.840 429.391   0  59.15233    93.992
 -12  17  16 204.011 441.826   0  60.74104    95.093
 -12  18  -1 138.571 340.948   0  47.90344    71.776
 -12  18   0 352.991 376.452   0  48.01405    73.050
 -12  18   1 379.429 368.090   0  48.23595    74.351
 -12  18   2 17.8855 395.511   0  48.56800    75.673
 -12  18   3 41.5938 376.332   0  49.00852    77.007
 -12  18   4 474.632 378.729   0  49.55538    78.350
 -12  18   5 169.476 361.617   0  50.20604    79.693
 -12  18   6 269.905 400.623   0  50.95765    81.033
 -12  18   7-66.3608 406.152   0  51.80714    82.363
 -12  18   8-97.9922 371.803   0  52.75129    83.680
 -12  18   9 173.418 378.334   0  53.78679    84.978
 -12  18  10-43.3248 418.537   0  54.91036    86.254
 -12  18  11 421.093 423.484   0  56.11879    87.505
 -12  18  12-15.3174 427.132   0  57.40901    88.727
 -12  18  13 202.038 459.637   0  58.77812    89.919
 -12  18  14 107.863 454.690   0  60.22344    91.076
 -12  18  15-201.192 510.999   0  61.74255    92.198
 -12  19  -2 165.966 394.099   0  50.27725    69.930
 -12  19  -1-45.9291 394.167   0  50.32335    71.075
 -12  19   0 827.353 424.768   0  50.47720    72.253
 -12  19   1 9.10550 381.411   0  50.73810    73.459
 -12  19   2-212.232 390.655   0  51.10487    74.687
 -12  19   3 322.040 405.238   0  51.57587    75.933
 -12  19   4 16.3123 432.834   0  52.14913    77.189
 -12  19   5 110.833 422.054   0  52.82230    78.453
 -12  19   6 181.518 403.503   0  53.59283    79.717
 -12  19   7-26.7276 388.411   0  54.45797    80.978
 -12  19   8-1.13936 435.531   0  55.41485    82.232
 -12  19   9-101.950 419.305   0  56.46057    83.473
 -12  19  10 147.573 415.244   0  57.59225    84.698
 -12  19  11 38.7053 439.597   0  58.80709    85.903
 -12  19  12 260.434 457.590   0  60.10241    87.086
 -12  19  13 395.556 462.494   0  61.47571    88.243
 -12  20  -2-52.2521 422.369   0  52.77038    69.307
 -12  20  -1 53.5237 408.019   0  52.86058    70.367
 -12  20   0 230.666 393.922   0  53.05471    71.461
 -12  20   1-61.9835 414.436   0  53.35196    72.583
 -12  20   2 1.11199 412.840   0  53.75117    73.729
 -12  20   3 137.316 413.006   0  54.25078    74.894
 -12  20   4 39.8965 424.048   0  54.84895    76.073
 -12  20   5 50.3717 432.495   0  55.54358    77.263
 -12  20   6-84.8097 452.519   0  56.33236    78.458
 -12  20   7-10.2115 422.580   0  57.21286    79.654
 -12  20   8 196.840 417.274   0  58.18254    80.847
 -12  20   9-111.640 441.685   0  59.23889    82.032
 -12  20  10 232.419 473.449   0  60.37939    83.207
 -12  20  11 89.5331 490.214   0  61.60161    84.366
 -12  21  -3 210.099 417.201   0  55.34609    67.718
 -12  21  -2 34.3441 424.772   0  55.37670    68.668
 -12  21  -1 143.143 424.596   0  55.50816    69.654
 -12  21   0-41.7278 448.975   0  55.74000    70.672
 -12  21   1-50.4693 469.009   0  56.07140    71.719
 -12  21   2 151.195 464.084   0  56.50120    72.791
 -12  21   3 101.299 456.033   0  57.02797    73.883
 -12  21   4-109.520 435.272   0  57.65001    74.992
 -12  21   5-139.732 407.616   0  58.36544    76.114
 -12  21   6 110.260 446.058   0  59.17221    77.244
 -12  21   7 282.421 457.604   0  60.06817    78.378
 -12  21   8 575.718 454.785   0  61.05112    79.513
 -12  21   9-67.8953 491.754   0  62.11887    80.645
 -12  22  -4 180.451 448.733   0  58.04346    66.284
 -12  22  -3-66.2967 437.967   0  58.01812    67.131
 -12  22  -2 174.881 441.954   0  58.09070    68.015
 -12  22  -1 69.1990 401.567   0  58.26096    68.934
 -12  22   0 118.469 471.085   0  58.52838    69.885
 -12  22   1 42.2731 474.732   0  58.89212    70.864
 -12  22   2 316.093 501.273   0  59.35110    71.869
 -12  22   3-156.680 457.199   0  59.90398    72.895
 -12  22   4 343.467 472.361   0  60.54924    73.939
 -12  22   5-57.5614 473.533   0  61.28521    74.998
 -12  22   6-376.397 493.937   0  62.11007    76.067
 -12  23  -5-112.581 491.854   0  60.85744    64.984
 -12  23  -4-176.972 510.697   0  60.77935    65.735
 -12  23  -3 39.5771 488.906   0  60.79643    66.524
 -12  23  -2-94.8568 520.363   0  60.90862    67.350
 -12  23  -1-194.598 502.744   0  61.11563    68.208
 -12  23   0 158.180 509.459   0  61.41688    69.098
 -12  23   1 122.969 501.215   0  61.81157    70.016
 -12  23   2 256.250 517.270   0  62.29869    70.958
 -11 -12  19-81.2475 480.184   1  62.81865    73.189
 -11 -12  20 443.855 484.816   1  63.59781    72.633
 -11 -11  16 142.714 375.430   1  58.44920    73.197
 -11 -11  17-6.83060 393.395   1  59.01467    72.677
 -11 -11  18-70.9244 420.477   1  59.67280    72.154
 -11 -11  19 113.887 426.335   1  60.42179    71.624
 -11 -11  20 17.6305 424.727   1  61.25976    71.084
 -11 -11  21-384.839 454.886   1  62.18473    70.533
 -11 -11  22 44.8038 471.217   1  63.19471    69.969
 -11 -10  13 393.298 298.098   1  54.70915    73.227
 -11 -10  14 10.0768 346.963   1  55.04068    72.734
 -11 -10  15 404.255 369.040   1  55.47144    72.243
 -11 -10  16 78.6268 382.196   1  55.99994    71.749
 -11 -10  17 69.0630 389.609   1  56.62439    71.248
 -11 -10  18 112.732 382.023   1  57.34280    70.738
 -11 -10  19 88.0781 413.460   1  58.15302    70.215
 -11 -10  20-296.235 389.366   1  59.05280    69.677
 -11 -10  21 369.651 448.386   1  60.03981    69.123
 -11 -10  22-76.0082 455.588   1  61.11173    68.551
 -11 -10  23 413.337 458.524   1  62.26631    67.960
 -11  -9  11 526.378 322.487   1  51.74240    72.878
 -11  -9  12 12.9256 312.091   1  51.92273    72.396
 -11  -9  13 65.0537 315.051   1  52.20749    71.920
 -11  -9  14 577.005 371.521   1  52.59548    71.446
 -11  -9  15-104.814 360.386   1  53.08512    70.967
 -11  -9  16-106.988 375.563   1  53.67448    70.479
 -11  -9  17 346.921 375.296   1  54.36139    69.980
 -11  -9  18 203.261 373.864   1  55.14341    69.465
 -11  -9  19-16.9013 403.873   1  56.01800    68.934
 -11  -9  20 222.841 377.957   1  56.98250    68.385
 -11  -9  21 386.983 434.540   1  58.03422    67.815
 -11  -9  22 236.828 452.127   1  59.17052    67.224
 -11  -9  23 297.838 461.664   1  60.38881    66.611
 -11  -9  24 5.76200 453.505   1  61.68666    65.975
 -11  -8   8-40.6755 300.823   1  49.19938    73.321
 -11  -8   9 284.532 291.735   1  49.10632    72.777
 -11  -8  10 123.363 326.659   1  49.12274    72.266
 -11  -8  11-95.5200 359.559   1  49.24856    71.776
 -11  -8  12 79.5218 341.644   1  49.48316    71.298
 -11  -8  13 2.93209 327.122   1  49.82542    70.823
 -11  -8  14 240.335 345.249   1  50.27370    70.344
 -11  -8  15-62.8267 357.900   1  50.82600    69.858
 -11  -8  16 162.526 352.314   1  51.47992    69.359
 -11  -8  17-74.8218 368.340   1  52.23278    68.844
 -11  -8  18 245.353 381.819   1  53.08170    68.311
 -11  -8  19 389.145 414.380   1  54.02367    67.758
 -11  -8  20 197.159 407.201   1  55.05561    67.184
 -11  -8  21-108.051 424.573   1  56.17447    66.586
 -11  -8  22 207.145 403.817   1  57.37725    65.965
 -11  -8  23-121.245 452.494   1  58.66109    65.320
 -11  -8  24 304.309 461.406   1  60.02328    64.649
 -11  -8  25 152.295 538.618   1  61.46135    63.954
 -11  -7   6 198.871 285.253   1  47.10801    73.816
 -11  -7   7 223.289 278.543   1  46.83474    73.124
 -11  -7   8 27.5540 312.556   1  46.67418    72.506
 -11  -7   9 77.8303 303.749   1  46.62722    71.940
 -11  -7  10 128.257 301.228   1  46.69414    71.409
 -11  -7  11-107.829 322.818   1  46.87455    70.900
 -11  -7  12 33.3582 340.088   1  47.16745    70.402
 -11  -7  13 283.863 334.248   1  47.57127    69.905
 -11  -7  14 93.0226 329.990   1  48.08389    69.403
 -11  -7  15 309.709 344.741   1  48.70273    68.890
 -11  -7  16-89.6698 354.080   1  49.42488    68.363
 -11  -7  17-49.8378 369.608   1  50.24711    67.817
 -11  -7  18 47.3008 356.075   1  51.16603    67.250
 -11  -7  19-127.776 384.725   1  52.17815    66.662
 -11  -7  20 265.741 380.321   1  53.27995    66.049
 -11  -7  21 10.6519 406.174   1  54.46799    65.413
 -11  -7  22 91.5018 432.486   1  55.73895    64.751
 -11  -7  23-87.2474 440.984   1  57.08968    64.063
 -11  -7  24-156.551 431.848   1  58.51727    63.349
 -11  -7  25 45.1322 456.012   1  60.01904    62.608
 -11  -7  26 182.148 496.044   1  61.59261    61.840
 -11  -6   4 133.487 261.802   1  45.42869    75.309
 -11  -6   5 1102.89 304.855   1  44.96481    74.278
 -11  -6   6 503.662 278.825   1  44.61517    73.402
 -11  -6   7 194.486 278.687   1  44.38188    72.641
 -11  -6   8 57.0982 286.444   1  44.26638    71.964
 -11  -6   9 114.460 275.555   1  44.26940    71.347
 -11  -6  10 50.5040 299.900   1  44.39093    70.771
 -11  -6  11 63.8496 309.734   1  44.63019    70.218
 -11  -6  12 126.196 315.589   1  44.98570    69.677
 -11  -6  13-12.5187 322.925   1  45.45533    69.138
 -11  -6  14-57.8924 351.951   1  46.03637    68.593
 -11  -6  15-46.8887 335.687   1  46.72562    68.037
 -11  -6  16 365.625 324.076   1  47.51954    67.464
 -11  -6  17 4.92101 372.615   1  48.41433    66.871
 -11  -6  18 120.257 364.513   1  49.40602    66.257
 -11  -6  19-183.148 367.803   1  50.49063    65.620
 -11  -6  20-109.915 388.376   1  51.66423    64.958
 -11  -6  21 99.2616 379.177   1  52.92297    64.270
 -11  -6  22 105.648 407.377   1  54.26324    63.557
 -11  -6  23-96.7368 409.464   1  55.68165    62.818
 -11  -6  24-85.7432 463.612   1  57.17507    62.051
 -11  -6  25 212.861 435.354   1  58.74072    61.257
 -11  -6  26 166.481 493.177   1  60.37611    60.436
 -11  -5   6 675.482 295.820   1  42.24298    73.273
 -11  -5   7 814.380 290.639   1  42.05334    72.415
 -11  -5   8 127.992 293.419   1  41.98694    71.654
 -11  -5   9 681.131 295.793   1  42.04426    70.962
 -11  -5  10 278.067 309.738   1  42.22488    70.316
 -11  -5  11 73.2985 298.266   1  42.52753    69.698
 -11  -5  12-119.042 321.487   1  42.95013    69.094
 -11  -5  13 542.565 347.115   1  43.48986    68.493
 -11  -5  14 289.612 328.888   1  44.14332    67.887
 -11  -5  15 1151.51 408.398   1  44.90661    67.269
 -11  -5  16-88.4613 360.826   1  45.77550    66.635
 -11  -5  17 210.066 358.154   1  46.74557    65.981
 -11  -5  18-6.72094 360.538   1  47.81228    65.306
 -11  -5  19 433.466 361.494   1  48.97115    64.607
 -11  -5  20 176.837 394.688   1  50.21782    63.884
 -11  -5  21 282.969 383.413   1  51.54811    63.135
 -11  -5  22 168.604 424.016   1  52.95813    62.360
 -11  -5  23-93.6666 401.341   1  54.44429    61.560
 -11  -5  24 37.3327 432.847   1  56.00333    60.732
 -11  -5  25 192.493 456.000   1  57.63235    59.878
 -11  -5  26 730.205 480.033   1  59.32886    58.995
 -11  -5  27-72.8628 473.696   1  61.09071    58.084
 -11  -4   8 860.726 297.135   1  39.84945    71.533
 -11  -4   9 929.681 305.917   1  39.96575    70.744
 -11  -4  10 67.8820 280.599   1  40.21022    70.008
 -11  -4  11-22.4114 306.070   1  40.58092    69.305
 -11  -4  12-45.0677 323.405   1  41.07505    68.619
 -11  -4  13 1735.60 387.656   1  41.68899    67.938
 -11  -4  14 287.854 328.457   1  42.41855    67.254
 -11  -4  15 5.46458 344.571   1  43.25905    66.558
 -11  -4  16 10.9400 334.334   1  44.20555    65.848
 -11  -4  17-34.0292 373.576   1  45.25295    65.119
 -11  -4  18 121.349 332.885   1  46.39618    64.369
 -11  -4  19 34.2065 351.320   1  47.63026    63.597
 -11  -4  20-4.20500 381.436   1  48.95046    62.801
 -11  -4  21-23.2947 375.630   1  50.35231    61.980
 -11  -4  22-37.8913 378.204   1  51.83170    61.135
 -11  -4  23-97.1328 395.587   1  53.38489    60.265
 -11  -4  24-32.9049 431.645   1  55.00854    59.368
 -11  -4  25 67.1071 469.193   1  56.69973    58.446
 -11  -4  26-266.258 469.626   1  58.45596    57.496
 -11  -4  27 108.970 462.661   1  60.27513    56.517
 -11  -3   9 60.2295 265.472   1  38.05048    70.654
 -11  -3  10 240.927 291.097   1  38.36363    69.811
 -11  -3  11 257.108 310.224   1  38.80696    69.005
 -11  -3  12 304.493 317.761   1  39.37677    68.219
 -11  -3  13 657.810 333.801   1  40.06859    67.441
 -11  -3  14 131.674 317.904   1  40.87731    66.662
 -11  -3  15 98.6763 329.887   1  41.79745    65.874
 -11  -3  16-17.6184 334.760   1  42.82331    65.073
 -11  -3  17 28.0689 349.036   1  43.94918    64.255
 -11  -3  18 104.262 367.385   1  45.16944    63.418
 -11  -3  19 188.774 371.049   1  46.47869    62.560
 -11  -3  20 12.2380 373.374   1  47.87189    61.681
 -11  -3  21 415.895 379.649   1  49.34433    60.780
 -11  -3  22 213.276 404.883   1  50.89177    59.855
 -11  -3  23 121.513 394.318   1  52.51039    58.907
 -11  -3  24-275.347 428.524   1  54.19683    57.934
 -11  -3  25 96.9276 434.621   1  55.94820    56.936
 -11  -3  26 46.5674 423.635   1  57.76205    55.912
 -11  -3  27 13.3364 473.577   1  59.63641    54.860
 -11  -3  28 263.376 492.662   1  61.56970    53.779
 -11  -2  10 1187.83 324.364   1  36.70409    69.684
 -11  -2  11 296.461 289.595   1  37.22420    68.759
 -11  -2  12 119.034 278.048   1  37.87326    67.857
 -11  -2  13 267.500 288.147   1  38.64580    66.966
 -11  -2  14 292.120 296.436   1  39.53579    66.077
 -11  -2  15 376.099 318.606   1  40.53692    65.182
 -11  -2  16 63.9503 312.469   1  41.64278    64.276
 -11  -2  17 53.5687 341.721   1  42.84704    63.357
 -11  -2  18-54.0125 335.442   1  44.14364    62.421
 -11  -2  19 88.7156 357.830   1  45.52685    61.468
 -11  -2  20-1.32039 375.662   1  46.99137    60.496
 -11  -2  21 699.688 402.909   1  48.53238    59.504
 -11  -2  22 75.7140 375.346   1  50.14554    58.492
 -11  -2  23 49.6002 405.494   1  51.82706    57.458
 -11  -2  24-57.4694 388.232   1  53.57361    56.402
 -11  -2  25-65.0252 416.573   1  55.38241    55.323
 -11  -2  26 5.66576 446.663   1  57.25112    54.219
 -11  -2  27 115.713 427.036   1  59.17789    53.088
 -11  -2  28 192.777 482.535   1  61.16131    51.928
 -11  -2  29 838.685 478.490   1  63.20043    50.737
 -11  -1  11 526.962 294.660   1  35.85267    68.527
 -11  -1  12 619.897 307.884   1  36.58349    67.495
 -11  -1  13 17.2653 279.757   1  37.43840    66.477
 -11  -1  14 559.330 341.743   1  38.41045    65.463
 -11  -1  15 42.7799 295.067   1  39.49252    64.447
 -11  -1  16 31.1293 308.042   1  40.67755    63.425
 -11  -1  17 370.406 338.774   1  41.95873    62.392
 -11  -1  18 687.479 373.585   1  43.32962    61.348
 -11  -1  19 24.7576 352.704   1  44.78426    60.289
 -11  -1  19-151.392 273.246   0  44.78668   145.172
 -11  -1  20 313.711 291.296   0  46.32257   143.951
 -11  -1  20 372.057 355.599   1  46.31722    59.215
 -11  -1  21-71.1239 349.692   1  47.92363    58.125
 -11  -1  21 1.18997 329.061   0  47.93212   142.914
 -11  -1  22 107.988 330.404   0  49.61102   142.031
 -11  -1  22 62.0235 371.645   1  49.59919    57.018
 -11  -1  23 112.051 378.230   1  51.34015    55.892
 -11  -1  23 43.1934 344.151   0  51.35551   141.276
 -11  -1  24 25.7175 356.112   0  53.16239   140.626
 -11  -1  24 6.04363 393.587   1  53.14334    54.746
 -11  -1  25 180.382 400.536   0  55.02900   140.067
 -11  -1  25 31.1164 405.085   1  55.00610    53.579
 -11  -1  26-59.5841 461.829   1  56.92625    52.389
 -11  -1  26 278.592 398.034   0  56.95317   139.583
 -11  -1  27 3.49773 460.585   0  58.93321   139.164
 -11  -1  27 13.2277 423.556   1  58.90212    51.173
 -11  -1  28-157.298 467.188   1  60.93249    49.929
 -11  -1  28-231.524 466.061   0  60.96791   138.799
 -11  -1  29 111.584 482.967   0  63.05649   138.483
 -11  -1  29 357.665 476.446   1  63.01657    48.654
 -11   0  12 3667.73 430.728   1  35.52654    67.092
 -11   0  13 248.295 289.108   1  36.46387    65.933
 -11   0  14 618.651 221.542   0  37.50661   150.275
 -11   0  14 1158.08 363.678   1  37.51708    64.782
 -11   0  15 43.7918 307.078   1  38.67835    63.634
 -11   0  15 13.4984 222.370   0  38.66968   147.764
 -11   0  16 114.989 309.163   1  39.94011    62.483
 -11   0  16 6.78646 217.371   0  39.93357   145.722
 -11   0  17 41.9357 260.990   0  41.29107   144.046
 -11   0  17 97.2699 328.791   1  41.29515    61.327
 -11   0  18 129.716 279.371   0  42.73545   142.661
 -11   0  18 297.567 340.297   1  42.73680    60.163
 -11   0  19 23.2529 349.195   1  44.25901    58.990
 -11   0  19 149.632 271.759   0  44.26061   141.509
 -11   0  20-64.0727 359.177   1  45.85630    57.806
 -11   0  20-4.15609 298.061   0  45.86108   140.545
 -11   0  21 49.6795 349.004   1  47.52386    56.610
 -11   0  21 171.417 318.265   0  47.53202   139.734
 -11   0  22 77.9731 347.443   0  49.26922   139.049
 -11   0  22 154.817 331.456   1  49.25751    55.401
 -11   0  23 85.2914 350.112   0  51.06907   138.467
 -11   0  23 163.974 349.976   1  51.05364    54.177
 -11   0  24-23.5281 393.002   1  52.90924    52.936
 -11   0  24 99.5263 366.779   0  52.92855   137.972
 -11   0  25 37.0677 433.642   0  54.84517   137.549
 -11   0  25 60.0804 392.784   1  54.82184    51.676
 -11   0  26-19.8823 447.587   1  56.78948    50.394
 -11   0  26 254.000 414.689   0  56.81698   137.186
 -11   0  27 232.216 440.206   0  58.84250   136.874
 -11   0  27-106.458 419.251   1  58.81067    49.088
 -11   0  28-332.085 417.772   1  60.88441    47.754
 -11   0  28 146.754 475.097   0  60.92071   136.606
 -11   0  29 42.4309 481.862   0  63.05104   136.376
 -11   0  29 91.0196 485.502   1  63.01011    46.388
 -11   1  11 56.2292 147.276   0  33.80877   153.917
 -11   1  12 1906.10 250.895   0  34.70522   149.971
 -11   1  12 2333.43 370.376   1  34.72030    66.605
 -11   1  13 403.148 285.754   1  35.73814    65.294
 -11   1  13 440.056 198.900   0  35.72438   146.912
 -11   1  14 40.8293 193.316   0  36.85768   144.501
 -11   1  14 11.4359 292.994   1  36.86968    63.995
 -11   1  15 2140.38 385.303   1  38.10658    62.702
 -11   1  15 1443.15 276.634   0  38.09669   142.578
 -11   1  16 51.5079 217.415   0  39.43341   141.027
 -11   1  16-4.11510 304.207   1  39.44085    61.413
 -11   1  17 134.264 231.086   0  40.86039   139.766
 -11   1  17 92.5764 323.887   1  40.86510    60.123
 -11   1  18 675.740 366.168   1  42.37256    58.832
 -11   1  18 640.582 281.666   0  42.37084   138.734
 -11   1  19-11.6427 271.137   0  43.95866   137.884
 -11   1  19-123.197 338.832   1  43.95717    57.537
 -11   1  20-35.9929 348.189   1  45.61356    56.236
 -11   1  20 38.7992 310.619   0  45.61845   137.180
 -11   1  21-55.2087 309.770   0  47.34552   136.595
 -11   1  21 93.2596 343.110   1  47.33706    54.928
 -11   1  22 242.180 370.052   0  49.13585   136.107
 -11   1  22 787.652 389.533   1  49.12364    53.611
 -11   1  23 342.947 372.275   1  50.96992    52.282
 -11   1  23 214.067 373.142   0  50.98602   135.698
 -11   1  24 49.2159 379.836   0  52.89324   135.354
 -11   1  24-12.4074 390.026   1  52.87311    50.940
 -11   1  25 146.519 389.574   1  54.83094    49.581
 -11   1  25 217.124 428.921   0  54.85525   135.065
 -11   1  26-192.194 379.123   1  56.84169    48.202
 -11   1  26 279.299 396.620   0  56.87031   134.820
 -11   1  27-264.396 405.249   1  58.90408    46.800
 -11   1  27 44.8840 461.435   0  58.93716   134.614
 -11   1  28 72.6471 438.340   1  61.01733    45.370
 -11   1  28 117.541 480.556   0  61.05501   134.440
 -11   1  29-220.681 485.237   1  63.18107    43.908
 -11   1  29 35.9721 493.045   0  63.22350   134.294
 -11   1  30 589.946 559.663   1  65.39536    42.408
 -11   2   8 254.810 114.408   0  31.07340   161.287
 -11   2   9 33.0351 122.914   0  31.63413   154.109
 -11   2  10-30.6346 134.009   0  32.34173   149.101
 -11   2  11 2342.44 249.859   0  33.18788   145.427
 -11   2  12 29.6170 172.428   0  34.16357   142.648
 -11   2  13 965.964 231.521   0  35.25956   140.503
 -11   2  13 1723.69 354.071   1  35.27430    64.520
 -11   2  14 0.69495 193.506   0  36.46667   138.824
 -11   2  14 193.250 279.473   1  36.47934    63.061
 -11   2  15 651.719 314.833   1  37.78640    61.615
 -11   2  15 663.133 249.749   0  37.77614   137.495
 -11   2  16 298.864 289.495   1  39.18731    60.177
 -11   2  16-32.4399 228.384   0  39.17978   136.435
 -11   2  17 49.6620 252.400   0  40.67008   135.584
 -11   2  17 29.9553 316.837   1  40.67463    58.746
 -11   2  18 54.5818 316.176   1  42.24164    57.319
 -11   2  18 162.605 268.200   0  42.24030   134.898
 -11   2  19-41.3139 304.010   1  43.88239    55.894
 -11   2  19 62.8688 274.838   0  43.88446   134.342
 -11   2  20 287.502 329.698   1  45.59171    54.470
 -11   2  20 249.347 310.514   0  45.59737   133.891
 -11   2  21 165.513 355.756   1  47.36512    53.043
 -11   2  21-132.308 325.519   0  47.37453   133.524
 -11   2  22-57.5181 348.861   1  49.19884    51.612
 -11   2  22 198.293 337.413   0  49.21215   133.225
 -11   2  23 223.970 369.676   1  51.08973    50.174
 -11   2  23 72.8138 345.960   0  51.10708   132.982
 -11   2  24 109.810 385.370   0  53.05676   132.784
 -11   2  24 206.347 351.892   1  53.03523    48.725
 -11   2  25 59.1050 423.486   0  55.05916   132.623
 -11   2  25 305.574 365.800   1  55.03333    47.261
 -11   2  26 74.4397 359.587   1  57.08253    45.780
 -11   2  26-10.9659 435.624   0  57.11280   132.493
 -11   2  27-39.2231 404.392   0  59.21663   132.388
 -11   2  27 6.35750 415.156   1  59.18180    44.275
 -11   2  28-31.8651 470.533   0  61.37010   132.304
 -11   2  28-296.139 432.231   1  61.33055    42.743
 -11   2  29-87.4331 534.919   0  63.57306   132.238
 -11   2  29 96.9512 344.962   1  63.52865    41.176
 -11   3   7 112.314 108.068   0  30.01424   152.720
 -11   3   8 157.506 108.079   0  30.50062   146.627
 -11   3   9 1617.92 189.072   0  31.14111   142.508
 -11   3  10-0.44425 134.144   0  31.92743   139.549
 -11   3  11 40.2453 153.332   0  32.85027   137.350
 -11   3  12 98.4031 177.047   0  33.89989   135.680
 -11   3  13 56.9424 185.229   0  35.06652   134.398
 -11   3  13 18.4701 280.678   1  35.08131    63.569
 -11   3  14 98.5014 218.143   0  36.34069   133.405
 -11   3  14 215.961 279.665   1  36.35313    61.942
 -11   3  15 284.777 217.811   0  37.71347   132.633
 -11   3  15 240.077 284.122   1  37.72323    60.332
 -11   3  16-39.7443 237.838   0  39.17667   132.031
 -11   3  16-38.8225 287.562   1  39.18348    58.738
 -11   3  17 96.1741 297.308   1  40.72652    57.157
 -11   3  17 112.351 243.353   0  40.72290   131.563
 -11   3  18 512.689 277.029   0  42.34557   131.199
 -11   3  18 335.413 337.240   1  42.34579    55.587
 -11   3  19 77.4069 320.683   1  44.03559    54.027
 -11   3  19 43.2982 284.210   0  44.03896   130.918
 -11   3  20 218.610 304.681   0  45.79809   130.703
 -11   3  20 150.346 311.497   1  45.79098    52.472
 -11   3  21 694.192 327.682   1  47.60775    50.921
 -11   3  21 910.442 367.162   0  47.61875   130.541
 -11   3  22 83.7092 366.197   1  49.48239    49.370
 -11   3  22-79.4310 339.744   0  49.49742   130.420
 -11   3  23 440.668 361.701   0  51.43121   130.332
 -11   3  23 271.538 360.015   1  51.41203    47.816
 -11   3  24-135.486 401.085   0  53.41782   130.271
 -11   3  24 137.933 348.619   1  53.39435    46.254
 -11   3  25-27.0343 376.822   1  55.42759    44.680
 -11   3  25-33.0794 402.336   0  55.45547   130.231
 -11   3  26 129.658 377.648   1  57.51049    43.088
 -11   3  26 382.014 460.864   0  57.54291   130.208
 -11   3  27 202.093 396.253   1  59.64224    41.474
 -11   3  27 253.698 460.314   0  59.67933   130.199
 -11   3  28 437.960 545.954   0  61.86438   130.201
 -11   4   5 63.9008 62.7545   0  29.03083   145.537
 -11   4   6 2643.01 172.895   0  29.26758   139.959
 -11   4   7 1148.90 148.387   0  29.67086   136.473
 -11   4   8 1246.14 169.576   0  30.23463   134.056
 -11   4   9 2727.26 241.448   0  30.95096   132.301
 -11   4  10 370.799 157.464   0  31.81063   130.998
 -11   4  11 2223.75 262.170   0  32.80367   130.023
 -11   4  12 46.2121 168.535   0  33.91986   129.293
 -11   4  13 188.391 185.504   0  35.14919   128.751
 -11   4  13 35.9686 266.320   1  35.16307    62.404
 -11   4  14 700.221 298.483   1  36.49340    60.598
 -11   4  14 323.474 212.744   0  36.48211   128.354
 -11   4  15 233.066 219.636   0  37.90977   128.069
 -11   4  15 256.896 282.541   1  37.91818    58.816
 -11   4  16 627.710 290.796   0  39.42414   127.872
 -11   4  16 802.913 313.806   1  39.42942    57.057
 -11   4  17 2248.01 371.565   0  41.01807   127.744
 -11   4  17 2887.30 413.182   1  41.01999    55.319
 -11   4  18 201.251 313.621   1  42.68362    53.599
 -11   4  18 32.0789 272.243   0  42.68525   127.670
 -11   4  19 214.258 295.719   0  44.42023   127.636
 -11   4  19 208.787 312.420   1  44.41489    51.895
 -11   4  20 39.7415 323.874   1  46.20915    50.203
 -11   4  20-91.5495 301.861   0  46.21835   127.635
 -11   4  21 156.197 324.506   0  48.07569   127.658
 -11   4  21-88.0638 313.464   1  48.06249    48.521
 -11   4  22 90.6311 305.364   1  49.97168    46.844
 -11   4  22 22.4845 362.052   0  49.98901   127.699
 -11   4  23-5.39073 356.458   0  51.95569   127.754
 -11   4  23-158.289 346.552   1  51.93411    45.167
 -11   4  24 82.2856 386.936   0  53.97368   127.819
 -11   4  24 8.36756 363.177   1  53.94773    43.485
 -11   4  25-72.4510 432.330   0  56.04146   127.892
 -11   4  25 45.1948 338.654   1  56.01102    41.793
 -11   4  26 53.8236 442.581   0  58.15799   127.968
 -11   4  26 0.47994 212.971   1  58.12292    40.084
 -11   4  27 74.3096 472.346   0  60.32269   128.048
 -11   4  28-195.354 536.298   0  62.53540   128.130
 -11   5   3 20.8912 55.6487   0  28.74279   124.080
 -11   5   4 1137.89 117.180   0  28.71272   124.699
 -11   5   5 1433.80 142.473   0  28.85526   124.697
 -11   5   6 69.4449 98.7610   0  29.16809   124.475
 -11   5   7 3148.09 221.514   0  29.64628   124.205
 -11   5   8 2393.05 222.380   0  30.28273   123.961
 -11   5   9 1964.14 229.472   0  31.06867   123.772
 -11   5  10 139.477 167.343   0  31.99426   123.649
 -11   5  11 438.285 181.358   0  33.04917   123.590
 -11   5  12 17.7771 182.934   0  34.22303   123.588
 -11   5  13 1320.44 263.543   0  35.50586   123.636
 -11   5  13 1619.51 322.979   1  35.51789    60.985
 -11   5  14-19.5205 266.764   1  36.89754    58.991
 -11   5  14 170.820 213.537   0  36.88827   123.724
 -11   5  15 2302.80 367.822   1  38.36789    57.028
 -11   5  15 1829.43 312.092   0  38.36166   123.844
 -11   5  16 162.442 292.302   1  39.92126    55.095
 -11   5  16 408.024 254.933   0  39.91829   123.989
 -11   5  17 2774.28 403.507   1  41.55084    53.190
 -11   5  17 2697.46 393.626   0  41.55135   124.151
 -11   5  18 249.526 283.366   0  43.25486   124.325
 -11   5  18-73.5551 285.484   1  43.25071    51.312
 -11   5  19 270.249 290.504   0  45.02372   124.508
 -11   5  19 97.3630 303.613   1  45.01577    49.457
 -11   5  20 32.4379 298.762   1  46.84169    47.621
 -11   5  20 103.253 318.100   0  46.85359   124.694
 -11   5  21 2.62429 278.342   1  48.72487    45.800
 -11   5  21 115.968 340.205   0  48.74084   124.882
 -11   5  22 92.6628 323.403   1  50.66235    43.989
 -11   5  22 90.4028 367.176   0  50.68252   125.069
 -11   5  23 324.385 293.535   1  52.65179    42.181
 -11   5  23 219.595 377.209   0  52.67627   125.252
 -11   5  24 275.869 332.417   1  54.69137    40.370
 -11   5  24 81.1999 374.649   0  54.72029   125.432
 -11   5  25 149.718 429.029   0  56.81328   125.606
 -11   5  26 133.244 430.245   0  58.95442   125.774
 -11   5  27 83.6948 469.941   0  61.14331   125.936
 -11   6   0 87.3432 88.7642   0  29.63189    88.562
 -11   6   1 41.0690 85.9115   0  29.16887    96.240
 -11   6   2 10.8113 85.4055   0  28.87160   102.395
 -11   6   3 201.417 102.985   0  28.74474   106.921
 -11   6   4 16.9792 100.760   0  28.79035   110.111
 -11   6   5 1416.89 166.955   0  29.00769   112.348
 -11   6   6 1519.33 185.196   0  29.39329   113.948
 -11   6   7 62.1525 125.513   0  29.94121   115.136
 -11   6   8 898.045 184.105   0  30.64358   116.060
 -11   6   9-29.0034 147.887   0  31.49113   116.817
 -11   6  10 454.636 178.435   0  32.47375   117.464
 -11   6  11 39.4140 201.098   0  33.58109   118.040
 -11   6  12 104.541 192.014   0  34.80291   118.567
 -11   6  13 21.8599 243.511   1  36.13881    59.276
 -11   6  13 29.8769 206.999   0  36.12950   119.059
 -11   6  14 635.571 243.762   0  37.55181   119.523
 -11   6  14 497.935 272.155   1  37.55824    57.083
 -11   6  15 1213.87 331.881   1  39.06492    54.928
 -11   6  15 1266.74 297.056   0  39.06162   119.964
 -11   6  16 1219.37 324.022   0  40.65162   120.385
 -11   6  16 1114.34 313.469   1  40.65157    52.810
 -11   6  17 538.087 301.694   1  42.31176    50.729
 -11   6  17 536.871 289.551   0  42.31536   120.787
 -11   6  18 139.531 269.738   1  44.03996    48.682
 -11   6  18 218.437 301.008   0  44.04726   121.170
 -11   6  19 414.404 305.729   1  45.83140    46.666
 -11   6  19 930.583 352.034   0  45.84257   121.536
 -11   6  20 132.094 294.101   1  47.68209    44.676
 -11   6  20 17.0593 327.576   0  47.69725   121.884
 -11   6  21 37.3693 316.873   1  49.58871    42.707
 -11   6  21 236.382 360.607   0  49.60799   122.215
 -11   6  22-43.5239 363.160   0  51.57210   122.529
 -11   6  22-44.1643 273.149   1  51.54857    40.751
 -11   6  23 885.381 417.776   0  53.58748   122.826
 -11   6  24 138.823 398.153   0  55.65253   123.108
 -11   6  25 377.190 439.670   0  57.76618   123.374
 -11   6  26 254.261 439.860   0  59.92780   123.625
 -11   6  27 33.6965 467.016   0  62.13718   123.861
 -11   7   1 2797.33 211.804   0  29.34656    89.096
 -11   7   2 62.9007 124.059   0  29.12581    94.046
 -11   7   3 626.909 146.328   0  29.07497    98.208
 -11   7   4 148.107 134.452   0  29.19482   101.604
 -11   7   5 96.1364 133.659   0  29.48348   104.342
 -11   7   6 10.1335 141.555   0  29.93650   106.556
 -11   7   7 28.8427 163.178   0  30.54725   108.369
 -11   7   8 239.171 158.028   0  31.30741   109.881
 -11   7   9 289.856 171.533   0  32.20757   111.170
 -11   7  10 1172.55 238.899   0  33.23769   112.290
 -11   7  11 361.766 208.223   0  34.38768   113.281
 -11   7  12 2.50729 228.402   0  35.64769   114.172
 -11   7  13 320.912 257.833   1  37.01426    57.239
 -11   7  13 383.595 233.734   0  37.00844   114.982
 -11   7  14 143.673 228.814   0  38.46138   115.725
 -11   7  14 174.953 254.719   1  38.46424    54.832
 -11   7  15-3.13137 245.662   0  39.99876   116.412
 -11   7  15 148.682 240.494   1  39.99843    52.471
 -11   7  16 70.5354 270.026   1  41.61000    50.155
 -11   7  16-87.5914 264.193   0  41.61372   117.050
 -11   7  17 35.4872 295.747   0  43.30025   117.643
 -11   7  17 91.1853 264.297   1  43.29296    47.885
 -11   7  18 32.6423 264.551   1  45.04214    45.657
 -11   7  18 36.4694 293.710   0  45.05317   118.197
 -11   7  19-84.0266 284.977   1  46.85314    43.468
 -11   7  19 41.4725 322.430   0  46.86806   118.715
 -11   7  20 179.063 334.699   0  48.74121   119.199
 -11   7  20 101.919 280.468   1  48.72227    41.310
 -11   7  21-9.47630 353.201   0  50.66959   119.653
 -11   7  22 9.62341 382.744   0  52.65077   120.077
 -11   7  23-139.930 414.687   0  54.68285   120.474
 -11   7  24 107.975 410.248   0  56.76447   120.845
 -11   7  25 64.5845 409.576   0  58.89473   121.192
 -11   7  26 257.925 475.033   0  61.07319   121.517
 -11   8   1 6802.55 339.604   0  29.84375    85.178
 -11   8   2 3286.62 266.073   0  29.69994    89.236
 -11   8   3 3626.33 274.950   0  29.72349    92.867
 -11   8   4 293.060 158.750   0  29.91404    96.042
 -11   8   5 973.126 203.564   0  30.26874    98.787
 -11   8   6 44.3694 167.864   0  30.78244   101.152
 -11   8   7 3283.37 308.646   0  31.44814   103.197
 -11   8   8 50.5697 174.411   0  32.25742   104.978
 -11   8   9 6705.52 423.007   0  33.20102   106.545
 -11   8  10 938.243 245.217   0  34.26928   107.937
 -11   8  11 3130.66 348.195   0  35.45256   109.186
 -11   8  12 153.228 219.529   0  36.74158   110.315
 -11   8  13 48.4170 236.385   0  38.12764   111.345
 -11   8  13 82.1583 227.851   1  38.12929    54.830
 -11   8  14 28.8054 220.387   1  39.60141    52.193
 -11   8  14 344.322 251.101   0  39.60274   112.289
 -11   8  15 93.8514 268.819   0  41.15969   113.158
 -11   8  15 57.8160 237.678   1  41.15514    49.607
 -11   8  16 285.942 246.864   1  42.78415    47.076
 -11   8  16 543.936 312.786   0  42.79210   113.960
 -11   8  17-137.857 285.131   0  44.49441   114.704
 -11   8  17-13.7136 268.757   1  44.48288    44.598
 -11   8  18 10.2032 313.070   0  46.26182   115.394
 -11   8  18 31.1323 261.578   1  46.24654    42.171
 -11   8  19 0.00000 107.838   1  48.07109    39.790
 -11   8  19 408.103 316.991   0  48.09026   116.036
 -11   8  20 59.3901 344.031   0  49.97631   116.633
 -11   8  21 434.495 368.028   0  51.91723   117.189
 -11   8  22 44.0129 382.310   0  53.91079   117.707
 -11   8  23 57.6297 413.305   0  55.95534   118.190
 -11   8  24 95.1624 419.156   0  58.04968   118.640
 -11   8  25 33.4341 420.132   0  60.19310   119.059
 -11   8  26-358.132 461.691   0  62.38531   119.449
 -11   9   1 1558.64 237.626   0  30.64633    82.643
 -11   9   2 916.910 210.112   0  30.57758    86.054
 -11   9   3 1077.89 224.577   0  30.67195    89.216
 -11   9   4 101.178 176.028   0  30.92809    92.099
 -11   9   5-15.3377 190.357   0  31.34244    94.699
 -11   9   6 114.310 187.194   0  31.90945    97.031
 -11   9   7 2909.26 315.663   0  32.62203    99.122
 -11   9   8 102.857 200.979   0  33.47197   101.001
 -11   9   9 2539.02 322.061   0  34.45039   102.695
 -11   9  10 133.068 230.780   0  35.54819   104.231
 -11   9  11 416.201 238.002   0  36.75638   105.629
 -11   9  12 2099.24 342.490   0  38.06633   106.908
 -11   9  13-11.4686 226.874   1  39.46690    52.000
 -11   9  13 62.2303 246.145   0  39.46999   108.083
 -11   9  14 367.676 253.726   0  40.95996   109.165
 -11   9  14 53.4062 233.915   1  40.95389    49.106
 -11   9  15-6.09447 279.578   0  42.52962   110.165
 -11   9  15-35.6115 245.519   1  42.52035    46.272
 -11   9  16 200.989 263.364   1  44.16042    43.500
 -11   9  16 120.407 291.711   0  44.17309   111.090
 -11   9  17 237.918 316.995   0  45.88523   111.949
 -11   9  17 0.00000 96.9243   1  45.86899    40.790
 -11   9  18 572.486 340.449   0  47.66162   112.746
 -11   9  19 364.625 356.589   0  49.49852   113.487
 -11   9  20 272.012 378.059   0  51.39283   114.176
 -11   9  21 220.957 374.136   0  53.34201   114.817
 -11   9  22 310.233 411.645   0  55.34409   115.414
 -11   9  23-2.90155 421.284   0  57.39759   115.970
 -11   9  24 102.251 465.580   0  59.50151   116.487
 -11   9  25-68.0217 464.605   0  61.65530   116.969
 -11  10   1 197.991 190.904   0  31.73341    80.801
 -11  10   2 52.5022 204.542   0  31.73605    83.728
 -11  10   3 1293.85 252.752   0  31.89629    86.508
 -11  10   4 106.725 199.609   0  32.21201    89.111
 -11  10   5-38.8744 207.685   0  32.67919    91.527
 -11  10   6 318.825 222.588   0  33.29218    93.756
 -11  10   7 399.919 226.294   0  34.04402    95.806
 -11  10   8 731.355 252.144   0  34.92692    97.692
 -11  10   9 561.542 265.474   0  35.93258    99.427
 -11  10  10 659.584 224.175   0  37.05255   101.026
 -11  10  11 80.4911 235.615   0  38.27855   102.502
 -11  10  12 84.6410 259.226   0  39.60269   103.867
 -11  10  13 78.6100 222.053   1  41.00930    48.681
 -11  10  13 248.867 267.455   0  41.01759   105.132
 -11  10  14-73.9454 218.565   1  42.50523    45.497
 -11  10  14-51.1938 275.081   0  42.51648   106.306
 -11  10  15 0.00000 86.5399   1  44.07887    42.378
 -11  10  15 197.770 297.812   0  44.09329   107.397
 -11  10  16 141.759 305.482   0  45.74264   108.411
 -11  10  17 92.9888 323.017   0  47.45982   109.355
 -11  10  18 156.871 354.262   0  49.24078   110.234
 -11  10  19 102.463 370.559   0  51.08210   111.053
 -11  10  20 630.386 408.961   0  52.98095   111.816
 -11  10  21 119.574 409.284   0  54.93503   112.527
 -11  10  22 64.9713 417.049   0  56.94258   113.190
 -11  10  23-117.132 432.420   0  59.00232   113.807
 -11  10  24-268.901 432.054   0  61.11341   114.383
 -11  11   1 63.3242 214.512   0  33.08002    79.335
 -11  11   2 380.920 232.979   0  33.14920    81.891
 -11  11   3 3868.48 372.126   0  33.36961    84.359
 -11  11   4 430.841 246.266   0  33.73862    86.716
 -11  11   5 1337.56 285.933   0  34.25200    88.948
 -11  11   6 42.2917 238.228   0  34.90417    91.050
 -11  11   7 892.122 272.900   0  35.68855    93.022
 -11  11   8 340.804 252.078   0  36.59782    94.868
 -11  11   9 34.9260 246.634   0  37.62438    96.594
 -11  11  10 31.0438 260.618   0  38.76050    98.207
 -11  11  11 35.8101 276.836   0  39.99866    99.714
 -11  11  12 188.196 280.205   0  41.33168   101.123
 -11  11  13 786.419 331.510   0  42.75285   102.439
 -11  11  14 107.917 298.323   0  44.25605   103.670
 -11  11  15-115.319 319.547   0  45.83575   104.821
 -11  11  16 69.9452 330.482   0  47.48703   105.897
 -11  11  17 142.288 347.677   0  49.20562   106.904
 -11  11  18-20.4420 360.904   0  50.98782   107.844
 -11  11  19-267.477 352.919   0  52.83052   108.723
 -11  11  20 26.4708 404.723   0  54.73116   109.545
 -11  11  21 117.741 426.667   0  56.68766   110.312
 -11  11  22 110.423 449.317   0  58.69848   111.029
 -11  11  23 16.5377 468.106   0  60.76252   111.697
 -11  12   1 1975.12 321.887   0  34.65976    78.083
 -11  12   2 617.698 258.888   0  34.79002    80.347
 -11  12   3 56.4447 254.901   0  35.06472    82.561
 -11  12   4 460.923 266.801   0  35.48095    84.705
 -11  12   5 70.9718 252.350   0  36.03446    86.767
 -11  12   6 2014.93 334.545   0  36.71989    88.740
 -11  12   7 112.751 246.095   0  37.53111    90.618
 -11  12   8 28.7460 267.591   0  38.46140    92.401
 -11  12   9 274.848 288.347   0  39.50385    94.090
 -11  12  10 49.8338 289.299   0  40.65147    95.687
 -11  12  11 119.517 274.257   0  41.89750    97.195
 -11  12  12 1136.84 347.843   0  43.23544    98.618
 -11  12  13 1461.10 378.526   0  44.65927    99.958
 -11  12  14 476.991 334.779   0  46.16345   101.221
 -11  12  15 477.917 347.354   0  47.74297   102.409
 -11  12  16 124.786 339.395   0  49.39341   103.526
 -11  12  17 147.343 375.770   0  51.11086   104.575
 -11  12  18-164.990 370.440   0  52.89199   105.560
 -11  12  19 368.401 395.370   0  54.73399   106.485
 -11  12  20 41.0270 414.678   0  56.63456   107.351
 -11  12  21 264.653 404.987   0  58.59187   108.163
 -11  12  22-10.7712 439.687   0  60.60456   108.923
 -11  13   1 785.977 288.399   0  36.44686    76.960
 -11  13   2 519.850 280.098   0  36.63262    78.988
 -11  13   3 22.6583 219.645   0  36.95599    80.991
 -11  13   4 968.841 293.305   0  37.41391    82.953
 -11  13   5-43.1356 261.936   0  38.00225    84.862
 -11  13   6 1466.03 340.855   0  38.71598    86.710
 -11  13   7 640.619 307.350   0  39.54945    88.491
 -11  13   8-15.6943 291.214   0  40.49659    90.201
 -11  13   9-12.2947 271.887   0  41.55116    91.838
 -11  13  10 107.042 297.636   0  42.70690    93.401
 -11  13  11 1037.82 350.187   0  43.95774    94.890
 -11  13  12 1070.00 359.549   0  45.29788    96.307
 -11  13  13 166.742 337.533   0  46.72192    97.653
 -11  13  14-4.02166 353.613   0  48.22488    98.928
 -11  13  15 58.8072 343.280   0  49.80226   100.135
 -11  13  16 8.92465 372.167   0  51.45008   101.276
 -11  13  17-9.91652 373.891   0  53.16484   102.354
 -11  13  18-71.9742 393.610   0  54.94353   103.370
 -11  13  19-110.380 420.304   0  56.78365   104.327
 -11  13  20-115.306 447.809   0  58.68315   105.227
 -11  13  21-6.32899 446.119   0  60.64044   106.073
 -11  14   1 517.373 283.338   0  38.41758    75.915
 -11  14   2 258.994 276.152   0  38.65354    77.750
 -11  14   3 54.6813 285.207   0  39.02043    79.576
 -11  14   4 1099.02 352.061   0  39.51521    81.380
 -11  14   5 227.931 292.384   0  40.13393    83.153
 -11  14   6 415.545 300.814   0  40.87195    84.885
 -11  14   7 238.926 293.928   0  41.72413    86.570
 -11  14   8 171.143 310.385   0  42.68502    88.203
 -11  14   9-113.471 311.986   0  43.74902    89.781
 -11  14  10-3.27650 314.387   0  44.91057    91.300
 -11  14  11 13.6205 347.488   0  46.16426    92.759
 -11  14  12 469.826 347.119   0  47.50491    94.156
 -11  14  13 156.897 347.859   0  48.92772    95.492
 -11  14  14 249.576 357.793   0  50.42825    96.767
 -11  14  15 120.960 395.321   0  52.00247    97.980
 -11  14  16 110.014 387.104   0  53.64682    99.132
 -11  14  17 199.688 326.557   0  55.35819   100.226
 -11  14  18 178.593 414.881   0  57.13391   101.261
 -11  14  19-34.9357 440.430   0  58.97175   102.240
 -11  14  20 653.915 455.238   0  60.86994   103.165
 -11  15   0-86.9909 281.019   0  40.39646    73.263
 -11  15   1 59.4056 293.166   0  40.55101    74.922
 -11  15   2 64.8482 308.120   0  40.83231    76.595
 -11  15   3 55.9470 315.521   0  41.23821    78.270
 -11  15   4 33.6432 292.797   0  41.76574    79.938
 -11  15   5-4.24382 310.351   0  42.41123    81.588
 -11  15   6 838.840 341.431   0  43.17042    83.213
 -11  15   7 182.956 319.488   0  44.03868    84.807
 -11  15   8 948.504 370.372   0  45.01114    86.364
 -11  15   9-14.2133 347.500   0  46.08282    87.878
 -11  15  10 169.362 335.230   0  47.24879    89.347
 -11  15  11 214.152 367.662   0  48.50424    90.768
 -11  15  12 44.5630 369.589   0  49.84460    92.137
 -11  15  13-104.700 386.217   0  51.26559    93.454
 -11  15  14 113.787 381.470   0  52.76328    94.717
 -11  15  15 306.048 370.966   0  54.33412    95.925
 -11  15  16 408.710 354.086   0  55.97493    97.079
 -11  15  17 276.758 425.482   0  57.68297    98.179
 -11  15  18-155.669 457.876   0  59.45589    99.224
 -11  15  19-152.549 457.408   0  61.29178   100.217
 -11  16   0 102.714 320.671   0  42.62782    72.448
 -11  16   1 82.6789 318.297   0  42.82932    73.963
 -11  16   2 85.6484 312.170   0  43.15166    75.499
 -11  16   3 19.5408 311.290   0  43.59272    77.044
 -11  16   4 389.540 315.179   0  44.14964    78.592
 -11  16   5 533.930 353.138   0  44.81904    80.132
 -11  16   6 1009.62 393.853   0  45.59706    81.660
 -11  16   7 107.608 362.348   0  46.47956    83.167
 -11  16   8 34.1649 356.356   0  47.46219    84.649
 -11  16   9 37.4451 365.980   0  48.54055    86.100
 -11  16  10 41.0720 365.223   0  49.71028    87.516
 -11  16  11 185.188 395.222   0  50.96714    88.893
 -11  16  12 61.0001 386.877   0  52.30709    90.228
 -11  16  13 244.406 382.543   0  53.72638    91.518
 -11  16  14 114.922 423.351   0  55.22154    92.762
 -11  16  15 239.252 402.707   0  56.78943    93.959
 -11  16  16-4.22355 430.540   0  58.42728    95.106
 -11  16  17-83.9050 459.388   0  60.13269    96.203
 -11  16  18-15.8084 458.005   0  61.90366    97.251
 -11  17   0 625.686 364.627   0  44.99339    71.637
 -11  17   1 134.210 357.546   0  45.23772    73.030
 -11  17   2 106.888 354.738   0  45.59744    74.446
 -11  17   3 199.232 365.597   0  46.07043    75.879
 -11  17   4 425.075 376.246   0  46.65405    77.319
 -11  17   5 139.345 358.292   0  47.34518    78.762
 -11  17   6 112.464 391.774   0  48.14036    80.199
 -11  17   7-73.7463 355.587   0  49.03589    81.625
 -11  17   8-16.3316 387.505   0  50.02794    83.035
 -11  17   9 211.116 394.948   0  51.11260    84.423
 -11  17  10 221.141 377.006   0  52.28605    85.784
 -11  17  11-331.108 386.411   0  53.54456    87.115
 -11  17  12 2.78395 421.577   0  54.88460    88.411
 -11  17  13-243.083 410.382   0  56.30287    89.671
 -11  17  14 30.9557 451.274   0  57.79634    90.890
 -11  17  15-14.2028 431.370   0  59.36230    92.067
 -11  17  16 79.1345 402.839   0  60.99833    93.201
 -11  18  -1-16.7432 373.105   0  47.30891    69.572
 -11  18   0 71.2134 361.706   0  47.48070    70.827
 -11  18   1-116.640 392.959   0  47.76433    72.114
 -11  18   2-282.324 372.909   0  48.15831    73.427
 -11  18   3 464.522 404.591   0  48.66063    74.759
 -11  18   4 85.8133 369.623   0  49.26884    76.105
 -11  18   5 49.1852 410.352   0  49.98011    77.458
 -11  18   6 190.308 414.233   0  50.79136    78.813
 -11  18   7-123.352 371.853   0  51.69928    80.163
 -11  18   8 46.1241 407.582   0  52.70050    81.503
 -11  18   9-18.6650 362.837   0  53.79159    82.829
 -11  18  10-68.2943 434.699   0  54.96921    84.135
 -11  18  11 390.717 415.937   0  56.23010    85.418
 -11  18  12 212.490 412.130   0  57.57119    86.673
 -11  18  13 215.108 429.845   0  58.98960    87.898
 -11  18  14 50.3194 450.932   0  60.48274    89.088
 -11  18  15 177.943 455.875   0  62.04825    90.242
 -11  19  -2 744.493 425.433   0  49.76284    67.734
 -11  19  -1-69.8162 392.100   0  49.86725    68.857
 -11  19   0 588.541 378.879   0  50.07991    70.018
 -11  19   1 225.240 393.709   0  50.39982    71.212
 -11  19   2-39.5157 426.011   0  50.82551    72.433
 -11  19   3 46.3919 411.348   0  51.35510    73.676
 -11  19   4 550.472 396.914   0  51.98634    74.937
 -11  19   5 32.6210 385.294   0  52.71667    76.208
 -11  19   6-193.760 397.865   0  53.54335    77.486
 -11  19   7 303.717 439.161   0  54.46348    78.764
 -11  19   8 163.189 403.845   0  55.47408    80.039
 -11  19   9 29.0278 468.526   0  56.57217    81.304
 -11  19  10 40.0563 430.845   0  57.75482    82.556
 -11  19  11 312.029 468.231   0  59.01922    83.790
 -11  19  12-457.118 471.999   0  60.36272    85.002
 -11  19  13 448.514 488.294   0  61.78286    86.189
 -11  20  -2-30.5539 404.248   0  52.38636    67.089
 -11  20  -1 139.698 396.242   0  52.53286    68.131
 -11  20   0 191.918 405.904   0  52.78347    69.209
 -11  20   1 15.5752 398.589   0  53.13717    70.320
 -11  20   2-45.1213 436.728   0  53.59254    71.459
 -11  20   3-135.339 430.445   0  54.14783    72.623
 -11  20   4 27.1885 438.165   0  54.80099    73.805
 -11  20   5 461.984 419.723   0  55.54975    75.002
 -11  20   6-26.3111 454.503   0  56.39168    76.208
 -11  20   7 430.011 440.206   0  57.32422    77.419
 -11  20   8 287.692 448.546   0  58.34478    78.631
 -11  20   9 305.082 497.508   0  59.45078    79.838
 -11  20  10-3.25982 471.966   0  60.63968    81.036
 -11  20  11 82.8869 465.446   0  61.90908    82.220
 -11  21  -3 327.304 449.638   0  55.02932    65.496
 -11  21  -2 178.062 438.959   0  55.11406    66.426
 -11  21  -1-98.2753 431.085   0  55.29984    67.394
 -11  21   0-26.8083 427.200   0  55.58597    68.399
 -11  21   1-145.699 478.353   0  55.97143    69.436
 -11  21   2-139.357 447.118   0  56.45490    70.501
 -11  21   3 58.4629 439.385   0  57.03475    71.592
 -11  21   4 535.075 478.408   0  57.70916    72.703
 -11  21   5-104.462 457.160   0  58.47611    73.830
 -11  21   6-245.061 461.323   0  59.33345    74.970
 -11  21   7 144.327 447.494   0  60.27897    76.117
 -11  21   8-32.7277 473.862   0  61.31041    77.268
 -11  22  -4 285.040 462.165   0  57.78950    64.054
 -11  22  -3 12.6662 474.421   0  57.81644    64.880
 -11  22  -2 27.3019 473.500   0  57.94146    65.746
 -11  22  -1 138.962 490.959   0  58.16415    66.649
 -11  22   0 15.4114 488.690   0  58.48382    67.587
 -11  22   1 14.2866 522.401   0  58.89948    68.557
 -11  22   2 243.522 518.857   0  59.40989    69.555
 -11  22   3 85.3817 485.057   0  60.01360    70.578
 -11  22   4 151.439 461.697   0  60.70896    71.624
 -11  22   5 284.540 465.639   0  61.49421    72.687
 -11  23  -5 362.824 475.695   0  60.66230    62.743
 -11  23  -4 107.902 491.895   0  60.63490    63.473
 -11  23  -3 239.111 508.458   0  60.70280    64.243
 -11  23  -2-31.9971 482.066   0  60.86583    65.050
 -11  23  -1-182.797 522.969   0  61.12352    65.894
 -11  23   0 152.023 551.217   0  61.47517    66.771
 -11  23   1-49.4444 512.623   0  61.91986    67.680
 -10 -13  20-285.192 502.002   1  63.74330    73.123
 -10 -13  21 466.943 515.684   1  64.61658    72.572
 -10 -12  17-173.012 403.423   1  59.05874    73.008
 -10 -12  18 75.6359 424.935   1  59.72556    72.505
 -10 -12  19 142.451 419.123   1  60.48309    71.995
 -10 -12  20 9.87716 480.135   1  61.32942    71.476
 -10 -12  21 33.7314 441.329   1  62.26257    70.944
 -10 -12  22 249.339 470.659   1  63.28054    70.398
 -10 -11  14-10.2543 335.253   1  54.97375    72.831
 -10 -11  15-114.474 346.149   1  55.41430    72.381
 -10 -11  16-228.552 389.617   1  55.95254    71.926
 -10 -11  17 139.970 366.061   1  56.58664    71.460
 -10 -11  18 67.3483 395.109   1  57.31459    70.982
 -10 -11  19-174.722 373.522   1  58.13422    70.490
 -10 -11  20 297.378 414.656   1  59.04323    69.981
 -10 -11  21 430.647 435.756   1  60.03931    69.455
 -10 -11  22-109.904 478.081   1  61.12011    68.909
 -10 -11  23 536.840 463.269   1  62.28337    68.344
 -10 -10  12-28.9342 312.420   1  51.74509    72.205
 -10 -10  13 288.570 296.174   1  52.04039    71.803
 -10 -10  14 505.486 322.681   1  52.43906    71.393
 -10 -10  15 272.418 359.358   1  52.93945    70.972
 -10 -10  16 197.849 350.636   1  53.53959    70.537
 -10 -10  17 51.2069 383.306   1  54.23724    70.086
 -10 -10  18 152.826 391.209   1  55.02995    69.615
 -10 -10  19 241.758 404.178   1  55.91510    69.125
 -10 -10  20 106.796 403.690   1  56.89001    68.613
 -10 -10  21-159.843 437.615   1  57.95198    68.078
 -10 -10  22-97.8269 462.239   1  59.09833    67.521
 -10 -10  23 69.6759 454.243   1  60.32646    66.939
 -10 -10  24 538.885 436.362   1  61.63392    66.334
 -10  -9   9 149.460 306.240   1  48.79832    72.052
 -10  -9  10 28.8424 275.723   1  48.82514    71.680
 -10  -9  11-95.1166 316.852   1  48.96183    71.311
 -10  -9  12 48.3523 355.381   1  49.20771    70.939
 -10  -9  13-17.3527 337.556   1  49.56158    70.557
 -10  -9  14 60.2401 317.132   1  50.02174    70.160
 -10  -9  15 228.555 354.965   1  50.58610    69.747
 -10  -9  16 28.7920 365.101   1  51.25219    69.313
 -10  -9  17 0.93442 354.193   1  52.01726    68.858
 -10  -9  18 57.6180 368.726   1  52.87836    68.378
 -10  -9  19-116.978 389.915   1  53.83242    67.875
 -10  -9  20 109.817 390.996   1  54.87632    67.345
 -10  -9  21 206.989 378.401   1  56.00694    66.790
 -10  -9  22-89.5126 401.572   1  57.22126    66.209
 -10  -9  23 23.7319 443.019   1  58.51638    65.601
 -10  -9  24-11.7010 491.018   1  59.88960    64.966
 -10  -9  25 266.295 482.277   1  61.33839    64.304
 -10  -8   7-64.0407 279.986   1  46.39839    71.768
 -10  -8   8 152.934 253.627   1  46.24743    71.373
 -10  -8   9 16.7243 293.690   1  46.21090    70.999
 -10  -8  10 480.669 296.921   1  46.28903    70.634
 -10  -8  11-332.213 291.745   1  46.48137    70.269
 -10  -8  12-62.0831 305.019   1  46.78682    69.896
 -10  -8  13 463.081 318.552   1  47.20371    69.509
 -10  -8  14 146.878 342.044   1  47.72982    69.105
 -10  -8  15 136.202 343.108   1  48.36248    68.678
 -10  -8  16 400.980 353.239   1  49.09864    68.227
 -10  -8  17 530.164 355.504   1  49.93498    67.750
 -10  -8  18 127.924 377.826   1  50.86802    67.246
 -10  -8  19 36.5017 357.333   1  51.89418    66.715
 -10  -8  20-13.6743 387.249   1  53.00986    66.155
 -10  -8  21 34.3397 421.917   1  54.21157    65.567
 -10  -8  22 0.00000 420.907   1  55.49592    64.950
 -10  -8  23-58.0119 466.111   1  56.85973    64.305
 -10  -8  24-244.085 470.185   1  58.30005    63.632
 -10  -8  25 100.062 481.833   1  59.81418    62.930
 -10  -8  26 301.171 490.468   1  61.39975    62.199
 -10  -7   5 283.559 261.556   1  44.39312    72.066
 -10  -7   6 137.020 258.685   1  44.05108    71.526
 -10  -7   7 154.086 259.779   1  43.82663    71.054
 -10  -7   8 422.912 277.362   1  43.72121    70.627
 -10  -7   9 5.58294 273.673   1  43.73551    70.226
 -10  -7  10-81.6919 301.615   1  43.86942    69.836
 -10  -7  11 75.1128 308.685   1  44.12209    69.446
 -10  -7  12 40.2004 303.389   1  44.49190    69.048
 -10  -7  13 535.462 327.321   1  44.97658    68.633
 -10  -7  14-62.3356 327.341   1  45.57326    68.198
 -10  -7  15 161.316 337.584   1  46.27861    67.738
 -10  -7  16-72.6789 274.444   1  47.08892    67.252
 -10  -7  17-13.0584 350.246   1  48.00024    66.738
 -10  -7  18 402.438 355.786   1  49.00850    66.194
 -10  -7  19 98.3365 376.665   1  50.10958    65.620
 -10  -7  20 146.521 383.917   1  51.29944    65.017
 -10  -7  21 43.3219 387.711   1  52.57417    64.384
 -10  -7  22 72.9155 386.520   1  53.93007    63.721
 -10  -7  23 45.5746 431.657   1  55.36370    63.029
 -10  -7  24 109.065 453.978   1  56.87189    62.308
 -10  -7  25-43.4566 470.513   1  58.45184    61.557
 -10  -7  27 32.9631 508.896   1  61.81736    59.966
 -10  -6   4 453.460 236.220   1  42.27854    72.617
 -10  -6   5 136.743 247.753   1  41.85299    71.849
 -10  -6   6 589.805 272.796   1  41.54889    71.207
 -10  -6   7-10.9773 255.371   1  41.36841    70.654
 -10  -6   8 43.4328 281.399   1  41.31289    70.159
 -10  -6   9 81.8550 275.458   1  41.38272    69.699
 -10  -6  10 138.965 308.184   1  41.57739    69.254
 -10  -6  11 83.5895 285.416   1  41.89548    68.813
 -10  -6  12 89.6643 318.035   1  42.33473    68.364
 -10  -6  13 544.425 322.846   1  42.89212    67.899
 -10  -6  14-77.2082 346.660   1  43.56403    67.412
 -10  -6  15 56.1267 317.848   1  44.34635    66.901
 -10  -6  16 80.3713 341.921   1  45.23465    66.361
 -10  -6  17 118.366 339.615   1  46.22429    65.793
 -10  -6  18 811.905 394.697   1  47.31057    65.194
 -10  -6  19 286.790 363.381   1  48.48886    64.565
 -10  -6  20 207.787 371.881   1  49.75467    63.906
 -10  -6  21 61.5127 388.337   1  51.10371    63.216
 -10  -6  22 39.6004 387.633   1  52.53201    62.497
 -10  -6  23-57.0001 405.880   1  54.03589    61.748
 -10  -6  24-159.621 425.288   1  55.61206    60.970
 -10  -6  25 196.467 384.784   1  57.25761    60.162
 -10  -6  26 182.483 492.653   1  58.96999    59.325
 -10  -5   6 242.215 254.894   1  39.16788    71.193
 -10  -5   7-48.7762 260.620   1  39.03591    70.524
 -10  -5   8 122.517 255.317   1  39.03524    69.929
 -10  -5   9 77.7683 273.862   1  39.16587    69.380
 -10  -5  10 137.717 272.075   1  39.42671    68.854
 -10  -5  11 61.6875 297.134   1  39.81562    68.336
 -10  -5  12 441.860 303.546   1  40.32951    67.813
 -10  -5  13-109.459 316.851   1  40.96451    67.275
 -10  -5  14 44.8706 309.166   1  41.71610    66.718
 -10  -5  15-21.2161 343.375   1  42.57932    66.135
 -10  -5  16-21.2281 325.684   1  43.54894    65.526
 -10  -5  17 361.389 339.191   1  44.61962    64.888
 -10  -5  18 2.53655 366.335   1  45.78605    64.220
 -10  -5  19 127.887 346.806   1  47.04307    63.522
 -10  -5  20 136.898 367.864   1  48.38577    62.795
 -10  -5  21-8.10632 355.633   1  49.80958    62.038
 -10  -5  22 548.524 386.145   1  51.31026    61.252
 -10  -5  23-51.0388 385.650   1  52.88403    60.438
 -10  -5  24 69.2157 437.795   1  54.52748    59.594
 -10  -5  25 250.684 437.959   1  56.23766    58.722
 -10  -5  26 434.097 477.357   1  58.01206    57.820
 -10  -5  27-215.400 454.276   1  59.84859    56.889
 -10  -5  28 158.848 491.586   1  61.74557    55.927
 -10  -4   8 263.538 260.410   1  36.90421    69.895
 -10  -4   9 917.497 295.672   1  37.10134    69.231
 -10  -4  10 312.603 277.416   1  37.43402    68.599
 -10  -4  11 213.167 274.649   1  37.89922    67.981
 -10  -4  12 337.833 301.679   1  38.49285    67.361
 -10  -4  13 776.974 336.585   1  39.21003    66.731
 -10  -4  14-46.3693 310.858   1  40.04525    66.082
 -10  -4  15 511.350 332.197   1  40.99264    65.411
 -10  -4  16 51.3255 326.985   1  42.04613    64.715
 -10  -4  17 25.2858 309.402   1  43.19967    63.992
 -10  -4  18-124.056 321.161   1  44.44737    63.241
 -10  -4  19 274.040 356.490   1  45.78362    62.462
 -10  -4  20 1265.87 421.663   1  47.20317    61.655
 -10  -4  21 184.945 347.945   1  48.70119    60.821
 -10  -4  22 619.921 409.858   1  50.27331    59.960
 -10  -4  23-64.0550 396.971   1  51.91566    59.071
 -10  -4  24-24.8554 415.617   1  53.62482    58.154
 -10  -4  25-118.920 428.524   1  55.39787    57.211
 -10  -4  26 53.6792 426.097   1  57.23238    56.238
 -10  -4  27 267.663 467.992   1  59.12636    55.237
 -10  -4  28-35.8845 436.887   1  61.07826    54.205
 -10  -3   9 255.670 265.912   1  35.20868    69.208
 -10  -3  10 1010.80 306.022   1  35.61889    68.449
 -10  -3  11 752.584 303.794   1  36.16561    67.708
 -10  -3  12 445.813 304.069   1  36.84360    66.971
 -10  -3  13 527.202 306.950   1  37.64684    66.228
 -10  -3  14 28.0310 286.903   1  38.56876    65.471
 -10  -3  15-43.6967 298.028   1  39.60253    64.694
 -10  -3  16-45.5382 308.556   1  40.74128    63.895
 -10  -3  17 6.87635 323.821   1  41.97829    63.073
 -10  -3  18 1276.45 377.517   1  43.30717    62.226
 -10  -3  19 218.497 339.919   1  44.72193    61.354
 -10  -3  20 780.779 392.379   1  46.21707    60.458
 -10  -3  21 229.469 363.041   1  47.78761    59.537
 -10  -3  22 73.9268 366.719   1  49.42913    58.591
 -10  -3  23 10.7652 382.419   1  51.13776    57.620
 -10  -3  24 83.1293 405.150   1  52.91015    56.624
 -10  -3  25-89.2488 417.147   1  54.74349    55.602
 -10  -3  26 98.2558 441.269   1  56.63546    54.553
 -10  -3  27 218.579 463.033   1  58.58422    53.476
 -10  -3  28-331.896 467.962   1  60.58841    52.369
 -10  -3  29 12.4715 469.397   1  62.64709    51.231
 -10  -2  10 31.9424 264.149   1  34.00361    68.358
 -10  -2  11 657.828 298.940   1  34.63639    67.476
 -10  -2  12 838.039 312.711   1  35.40242    66.603
 -10  -2  13 49.9158 285.936   1  36.29443    65.728
 -10  -2  14-77.0411 279.498   1  37.30477    64.845
 -10  -2  15 200.045 310.275   1  38.42569    63.946
 -10  -2  16 62.8407 306.348   1  39.64957    63.031
 -10  -2  17 108.061 307.961   1  40.96915    62.096
 -10  -2  18 779.329 365.065   1  42.37763    61.141
 -10  -2  19 910.366 390.077   1  43.86876    60.166
 -10  -2  20 39.1511 329.775   1  45.43690    59.170
 -10  -2  21 427.869 360.460   1  47.07706    58.153
 -10  -2  22 160.300 385.427   1  48.78482    57.115
 -10  -2  22 189.499 324.017   0  48.80279   141.816
 -10  -2  23 447.358 344.985   0  50.57795   141.073
 -10  -2  23 365.481 376.970   1  50.55643    56.056
 -10  -2  24-171.339 363.766   0  52.41390   140.430
 -10  -2  24 85.7867 390.785   1  52.38867    54.973
 -10  -2  25 5.75222 394.030   1  54.27889    53.867
 -10  -2  25 129.356 399.056   0  54.30800   139.871
 -10  -2  26 89.6160 431.983   1  56.22495    52.737
 -10  -2  26-89.9640 373.133   0  56.25810   139.384
 -10  -2  27 334.885 429.191   1  58.22523    51.579
 -10  -2  28 324.675 443.175   1  60.27853    50.392
 -10  -2  29-59.3517 497.103   1  62.38414    49.173
 -10  -1  11 232.204 275.035   1  33.33466    67.238
 -10  -1  12 379.418 301.026   1  34.19087    66.211
 -10  -1  13 197.831 283.864   1  35.17266    65.189
 -10  -1  14 118.481 279.903   1  36.27134    64.163
 -10  -1  15 248.865 233.387   0  37.47507   147.602
 -10  -1  15-6.23400 323.428   1  37.47834    63.128
 -10  -1  16 181.163 313.357   1  38.78543    62.083
 -10  -1  16 264.840 216.925   0  38.78442   145.614
 -10  -1  17-41.9303 313.236   1  40.18494    61.024
 -10  -1  17-87.1792 245.775   0  40.18647   143.975
 -10  -1  18 24.2534 260.801   0  41.67412   142.615
 -10  -1  18-74.7276 320.589   1  41.66979    59.950
 -10  -1  19-64.7947 340.442   1  43.23364    58.862
 -10  -1  19-17.8795 276.582   0  43.24100   141.478
 -10  -1  20 91.3942 339.225   1  44.87083    57.759
 -10  -1  20 104.191 270.079   0  44.88144   140.523
 -10  -1  21 225.751 328.701   0  46.59047   139.715
 -10  -1  21 44.7562 334.886   1  46.57644    56.639
 -10  -1  22 50.9785 341.203   0  48.36383   139.027
 -10  -1  22-176.433 343.127   1  48.34621    55.502
 -10  -1  23 89.4295 352.635   0  50.19790   138.440
 -10  -1  23 8.77692 378.648   1  50.17652    54.347
 -10  -1  24-106.233 389.241   1  52.06438    53.173
 -10  -1  24 103.939 371.166   0  52.08966   137.935
 -10  -1  25-227.470 401.892   1  54.00735    51.978
 -10  -1  25 162.887 380.947   0  54.03669   137.499
 -10  -1  26 12.8341 406.686   0  56.03705   137.121
 -10  -1  26 192.593 400.704   1  56.00352    50.760
 -10  -1  27-420.723 428.860   1  58.05148    49.517
 -10  -1  27-68.1015 456.922   0  58.08935   136.792
 -10  -1  28 360.955 401.130   1  60.15027    48.245
 -10  -1  28-266.918 458.066   0  60.19264   136.505
 -10  -1  29 324.730 499.811   0  62.34641   136.252
 -10  -1  29 147.544 438.491   1  62.29939    46.941
 -10   0  11 551.725 286.103   1  32.28376    66.945
 -10   0  12 6058.37 488.155   1  33.23020    65.750
 -10   0  12 4995.26 342.783   0  33.21973   150.223
 -10   0  13 355.085 287.705   1  34.30058    64.564
 -10   0  13 354.536 184.672   0  34.29161   147.178
 -10   0  14 2732.62 313.274   0  35.47826   144.766
 -10   0  14 3603.57 428.248   1  35.48532    63.382
 -10   0  15 109.701 287.940   1  36.77519    62.199
 -10   0  15 120.644 215.747   0  36.77039   142.834
 -10   0  16 96.6136 238.683   0  38.15933   141.272
 -10   0  16-62.7592 288.418   1  38.16155    61.011
 -10   0  17 40.6348 315.190   1  39.63647    59.817
 -10   0  17 183.650 242.982   0  39.63708   139.998
 -10   0  18 593.280 290.990   0  41.19649   138.952
 -10   0  18 687.927 343.946   1  41.19279    58.617
 -10   0  19 842.993 350.552   1  42.82420    57.407
 -10   0  19 723.790 327.307   0  42.83118   138.087
 -10   0  20 118.287 316.261   0  44.53562   137.366
 -10   0  20-78.1205 336.817   1  44.52517    56.189
 -10   0  21 127.141 355.679   1  46.29092    54.959
 -10   0  21-28.6930 324.307   0  46.30502   136.763
 -10   0  22-127.403 351.265   0  48.13532   136.255
 -10   0  22 150.049 351.485   1  48.11744    53.718
 -10   0  23 34.5920 359.411   1  50.00134    52.463
 -10   0  23 323.808 363.527   0  50.02316   135.825
 -10   0  24 114.695 393.959   1  51.93987    51.192
 -10   0  24 298.426 381.265   0  51.96576   135.459
 -10   0  25 629.615 406.718   1  53.93085    49.903
 -10   0  25 542.457 434.454   0  53.96095   135.146
 -10   0  26 96.2537 378.363   1  55.97263    48.592
 -10   0  26-40.9876 378.436   0  56.00706   134.876
 -10   0  27 6.04077 443.884   0  58.10294   134.644
 -10   0  27 202.186 413.810   1  58.06402    47.258
 -10   0  28 212.205 511.537   0  60.24786   134.442
 -10   0  28 275.277 423.088   1  60.20432    45.896
 -10   0  29 285.967 458.012   1  62.39326    44.501
 -10   0  29 20.2465 494.762   0  62.44158   134.267
 -10   0  30-388.587 524.194   1  64.63098    43.069
 -10   1   9 87.6790 123.037   0  29.82775   155.420
 -10   1  10 29.6529 148.531   0  30.58845   150.237
 -10   1  11 1952.61 234.659   0  31.49184   146.399
 -10   1  12 3509.92 400.185   1  32.53962    65.170
 -10   1  12 3180.52 301.215   0  32.52740   143.485
 -10   1  13 4138.26 420.680   1  33.69485    63.808
 -10   1  13 3891.89 334.839   0  33.68450   141.233
 -10   1  14 226.096 214.865   0  34.95284   139.469
 -10   1  14 346.155 285.828   1  34.96094    62.457
 -10   1  15 1011.67 273.541   0  36.32272   138.072
 -10   1  15 838.740 314.380   1  36.32823    61.114
 -10   1  16-159.341 292.575   1  37.78786    59.774
 -10   1  16-28.7796 240.304   0  37.78522   136.956
 -10   1  17 52.3069 269.080   0  39.33234   136.057
 -10   1  17-9.43139 289.130   1  39.33187    58.437
 -10   1  18 129.459 302.031   1  40.95318    57.101
 -10   1  18 139.770 293.468   0  40.95698   135.329
 -10   1  19 29.6461 326.985   1  42.64564    55.763
 -10   1  19-49.1421 271.320   0  42.65294   134.736
 -10   1  20-28.4036 321.528   0  44.41491   134.250
 -10   1  20 35.4624 307.178   1  44.40393    54.423
 -10   1  21 47.4332 329.703   1  46.22356    53.079
 -10   1  21 188.444 335.084   0  46.23836   133.849
 -10   1  22 305.318 368.160   0  48.11952   133.518
 -10   1  22 338.080 346.923   1  48.10077    51.728
 -10   1  23 733.350 367.671   1  50.03245    50.367
 -10   1  23 388.479 362.003   0  50.05529   133.242
 -10   1  24 275.685 405.604   0  52.04321   133.011
 -10   1  24-65.2907 347.488   1  52.01616    48.995
 -10   1  25 1.93003 407.461   1  54.04996    47.607
 -10   1  25 361.129 410.331   0  54.08135   132.818
 -10   1  26 130.754 466.503   0  56.16833   132.655
 -10   1  26-21.1612 382.423   1  56.13247    46.199
 -10   1  27-186.388 427.050   1  58.26278    44.769
 -10   1  27-236.463 443.640   0  58.30323   132.516
 -10   1  28 416.406 426.587   1  60.44040    43.310
 -10   1  28 133.585 475.188   0  60.48560   132.398
 -10   1  29 24.0066 518.576   0  62.71539   132.298
 -10   1  29 59.5258 457.237   1  62.66530    41.819
 -10   2   7 43.1545 99.1508   0  27.93253   156.351
 -10   2   8 260.583 125.916   0  28.46786   149.376
 -10   2   9 85.3995 123.876   0  29.16506   144.647
 -10   2  10 259.145 144.743   0  30.01390   141.261
 -10   2  11 158.486 156.167   0  31.00319   138.757
 -10   2  12 26.1228 161.276   0  32.12143   136.867
 -10   2  12 18.9331 264.371   1  32.13443    64.422
 -10   2  13 2118.67 357.183   1  33.36813    62.873
 -10   2  13 2180.43 284.304   0  33.35733   135.420
 -10   2  14 997.831 255.576   0  34.70021   134.302
 -10   2  14 1269.91 314.309   1  34.70844    61.344
 -10   2  15-62.4067 281.462   1  36.14557    59.830
 -10   2  15 81.3491 214.645   0  36.14020   133.431
 -10   2  16 185.924 286.270   1  37.67066    58.330
 -10   2  16-5.90444 222.086   0  37.66842   132.750
 -10   2  17 43.8637 238.048   0  39.27697   132.215
 -10   2  17-81.0625 283.459   1  39.27588    56.842
 -10   2  18-36.8742 270.259   0  40.95901   131.794
 -10   2  18-7.51333 306.410   1  40.95438    55.363
 -10   2  19 203.685 310.422   1  42.70028    53.891
 -10   2  19 228.237 286.187   0  42.70860   131.462
 -10   2  20 14.7505 306.299   0  44.52074   131.200
 -10   2  20-124.494 314.721   1  44.50858    52.425
 -10   2  21 89.8589 317.374   1  46.37509    50.960
 -10   2  21 91.3860 327.654   0  46.39121   130.993
 -10   2  22 115.538 320.228   1  48.29635    49.494
 -10   2  22 60.0365 360.173   0  48.31657   130.830
 -10   2  23 442.296 360.511   1  50.26958    48.024
 -10   2  23 283.015 384.073   0  50.29402   130.702
 -10   2  24 490.432 362.706   1  52.29261    46.545
 -10   2  24 456.828 399.955   0  52.32137   130.601
 -10   2  25 121.883 374.441   0  54.39701   130.522
 -10   2  25 692.506 354.961   1  54.36379    45.053
 -10   2  26-154.702 430.906   0  56.51979   130.460
 -10   2  26 202.278 363.945   1  56.48200    43.543
 -10   2  27 84.1238 434.977   0  58.68905   130.412
 -10   2  27 189.809 388.309   1  58.64656    42.011
 -10   2  28-67.7571 410.300   1  60.85723    40.450
 -10   2  28 24.9013 500.951   0  60.90456   130.375
 -10   3   5 37.1684 57.5213   0  26.69047   154.070
 -10   3   6 1020.36 118.430   0  26.96348   145.410
 -10   3   7 1479.18 153.640   0  27.41495   140.349
 -10   3   8 953.738 156.361   0  28.03694   136.978
 -10   3   9 1551.96 196.500   0  28.81932   134.598
 -10   3  10 1593.77 214.861   0  29.75061   132.865
 -10   3  11 38.3868 153.520   0  30.81870   131.584
 -10   3  12 908.949 218.604   0  32.01147   130.630
 -10   3  12 562.876 260.387   1  32.02423    63.461
 -10   3  13-30.0114 190.832   0  33.31735   129.919
 -10   3  13 129.556 265.044   1  33.32761    61.715
 -10   3  14 96.8173 208.715   0  34.72555   129.392
 -10   3  14 202.369 261.183   1  34.73299    59.996
 -10   3  15 197.898 233.613   0  36.22630   129.003
 -10   3  15 154.027 261.251   1  36.23065    58.304
 -10   3  16 1283.44 304.513   0  37.81094   128.720
 -10   3  16 1334.67 345.721   1  37.81196    56.636
 -10   3  17 31.4109 275.341   1  39.46937    54.989
 -10   3  17 124.893 258.590   0  39.47187   128.520
 -10   3  18 564.385 313.859   1  41.19637    53.362
 -10   3  18 339.689 283.971   0  41.20255   128.381
 -10   3  19-44.8125 292.436   1  42.98742    51.751
 -10   3  19-37.2901 273.065   0  42.99743   128.290
 -10   3  20 138.688 313.686   0  44.85184   128.236
 -10   3  20 137.740 307.563   1  44.83786    50.152
 -10   3  21-309.308 294.669   1  46.74386    48.562
 -10   3  21 83.4911 320.250   0  46.76192   128.210
 -10   3  22-18.5733 351.076   0  48.72453   128.204
 -10   3  22 37.7680 299.627   1  48.70227    46.977
 -10   3  23-238.062 293.298   1  50.71062    45.391
 -10   3  23 389.041 366.428   0  50.73720   128.214
 -10   3  24 91.1539 388.198   0  52.79802   128.234
 -10   3  24 20.0161 353.060   1  52.76702    43.801
 -10   3  25 69.1433 373.595   1  54.87008    42.199
 -10   3  25-63.8420 426.064   0  54.90562   128.263
 -10   3  26 207.504 429.478   0  57.05914   128.296
 -10   3  26 412.702 357.789   1  57.01893    40.581
 -10   3  27-50.3073 457.793   0  59.25812   128.333
 -10   3  28 103.251 523.408   0  61.50257   128.372
 -10   4   3 1028.09 74.5577   0  26.18636   135.197
 -10   4   4 2444.98 130.371   0  26.17150   132.064
 -10   4   5 1467.46 128.620   0  26.34447   129.986
 -10   4   6 121.409 100.361   0  26.70189   128.465
 -10   4   7 3354.82 218.799   0  27.23703   127.325
 -10   4   8 303.997 132.264   0  27.94047   126.475
 -10   4   9 4259.78 287.035   0  28.80091   125.853
 -10   4  10 521.619 163.331   0  29.80605   125.413
 -10   4  11 1214.47 222.382   0  30.94326   125.118
 -10   4  12-18.3395 179.758   0  32.20026   124.936
 -10   4  13 1701.25 275.842   0  33.56547   124.842
 -10   4  13 1697.92 309.257   1  33.57423    60.288
 -10   4  14 176.401 212.170   0  35.02834   124.817
 -10   4  14 252.035 243.498   1  35.03408    58.372
 -10   4  15 2939.27 376.279   1  36.58187    56.493
 -10   4  15 2465.70 337.227   0  36.57939   124.844
 -10   4  16 206.799 251.363   0  38.21032   124.909
 -10   4  16 314.059 289.605   1  38.20933    54.649
 -10   4  17 2119.62 365.786   0  39.91394   125.001
 -10   4  17 2307.88 380.922   1  39.90931    52.837
 -10   4  18 458.336 285.292   0  41.68413   125.113
 -10   4  18 491.407 276.163   1  41.67570    51.055
 -10   4  19 602.721 289.961   1  43.50333    49.298
 -10   4  19 392.795 300.469   0  43.51569   125.238
 -10   4  20 356.271 296.733   1  45.38793    47.562
 -10   4  20 170.188 302.516   0  45.40434   125.371
 -10   4  21 96.2236 341.354   0  47.34655   125.507
 -10   4  21 293.667 309.980   1  47.32597    45.841
 -10   4  22-18.3607 306.049   1  49.31465    44.131
 -10   4  22 235.125 342.033   0  49.33951   125.645
 -10   4  23 81.7271 315.809   1  51.35176    42.424
 -10   4  23 223.913 357.590   0  51.38102   125.781
 -10   4  24 125.679 391.988   0  53.46943   125.913
 -10   4  24 461.152 354.457   1  53.43569    40.716
 -10   4  25 88.4905 413.698   0  55.60365   126.041
 -10   4  25-95.1619 279.312   1  55.56529    38.998
 -10   4  26 139.853 445.076   0  57.78300   126.164
 -10   4  27 105.581 483.812   0  60.00727   126.280
 -10   4  28 370.018 512.276   0  62.27665   126.389
 -10   5   0 1004.37 104.931   0  26.94744    87.075
 -10   5   1 71.9134 69.3868   0  26.45920    97.570
 -10   5   2 1668.46 124.463   0  26.15158   105.336
 -10   5   3 796.367 108.481   0  26.03053   110.347
 -10   5   4 430.641 105.747   0  26.09846   113.417
 -10   5   5 658.215 127.585   0  26.35400   115.314
 -10   5   6-19.8637 105.105   0  26.79217   116.539
 -10   5   7 1403.69 180.726   0  27.40487   117.387
 -10   5   8 2761.08 246.106   0  28.18161   118.026
 -10   5   9 977.976 196.268   0  29.11041   118.550
 -10   5  10 5.76723 162.607   0  30.17861   119.011
 -10   5  11 839.572 215.771   0  31.37356   119.437
 -10   5  12 67.2577 187.382   0  32.68315   119.842
 -10   5  13 131.518 233.428   1  34.10248    58.552
 -10   5  13 52.3005 210.249   0  34.09614   120.232
 -10   5  14 36.7687 249.370   1  35.60559    56.428
 -10   5  14 54.6311 225.650   0  35.60239   120.611
 -10   5  15 4135.81 410.584   0  37.19290   120.977
 -10   5  15 3743.89 402.354   1  37.19273    54.352
 -10   5  16 9.56578 249.832   0  38.85984   121.332
 -10   5  16 82.1406 260.382   1  38.85611    52.324
 -10   5  17 2509.69 374.389   0  40.59649   121.673
 -10   5  17 3079.74 386.446   1  40.58903    50.339
 -10   5  18 349.622 267.226   1  42.38579    48.394
 -10   5  18 200.860 277.368   0  42.39711   122.000
 -10   5  19 113.755 301.264   0  44.25695   122.312
 -10   5  19 179.945 270.125   1  44.24163    46.484
 -10   5  20 162.882 296.695   1  46.15261    44.604
 -10   5  20 37.1675 322.576   0  46.17204   122.609
 -10   5  21 161.835 341.093   0  48.13920   122.890
 -10   5  21-139.994 292.100   1  48.11555    42.745
 -10   5  22 168.947 285.333   1  50.12791    40.903
 -10   5  22 149.163 358.923   0  50.15589   123.155
 -10   5  23 52.5949 383.885   0  52.22018   123.404
 -10   5  23 44.4762 278.646   1  52.18776    39.068
 -10   5  24 117.407 391.677   0  54.33067   123.638
 -10   5  25 121.360 432.716   0  56.48646   123.857
 -10   5  26 272.235 488.517   0  58.68709   124.061
 -10   5  27 158.263 453.261   0  60.93254   124.250
 -10   6   1 2758.44 190.042   0  26.49806    88.423
 -10   6   2 43.9100 110.452   0  26.27323    94.480
 -10   6   3 123.307 101.716   0  26.23517    99.334
 -10   6   4 2886.50 210.713   0  26.38464   103.080
 -10   6   5 98.2454 119.269   0  26.71870   105.946
 -10   6   6 541.409 151.690   0  27.23108   108.162
 -10   6   7 2116.82 223.474   0  27.91270   109.917
 -10   6   8 320.186 161.277   0  28.75255   111.348
 -10   6   9 714.429 192.821   0  29.73846   112.551
 -10   6  10 1212.79 236.273   0  30.85789   113.590
 -10   6  11 262.651 202.346   0  32.09855   114.507
 -10   6  12 32.9747 203.238   0  33.44881   115.330
 -10   6  13 1268.93 288.635   1  34.90112    56.463
 -10   6  13 1022.71 274.751   0  34.89802   116.079
 -10   6  14 206.274 235.554   0  36.43658   116.767
 -10   6  14 271.766 243.793   1  36.43647    54.119
 -10   6  15 668.051 266.227   1  38.05254    51.836
 -10   6  15 410.125 256.889   0  38.05608   117.401
 -10   6  16 42.8625 260.942   0  39.74921   117.988
 -10   6  16-6.08097 252.690   1  39.74207    49.612
 -10   6  17 116.341 293.237   0  41.50970   118.533
 -10   6  17 112.967 271.591   1  41.49880    47.444
 -10   6  18 200.812 263.900   1  43.31748    45.327
 -10   6  18 84.7252 296.151   0  43.33228   119.040
 -10   6  19 147.192 305.561   0  45.21254   119.511
 -10   6  19-159.291 257.152   1  45.19371    43.255
 -10   6  20 20.8970 272.967   1  47.12389    41.220
 -10   6  20 153.112 320.221   0  47.14685   119.949
 -10   6  21-55.3251 303.104   1  49.10512    39.214
 -10   6  21-200.245 364.953   0  49.13234   120.356
 -10   6  22-147.929 383.671   0  51.16670   120.733
 -10   6  23 99.1766 404.750   0  53.24825   121.084
 -10   6  24 52.2068 404.622   0  55.37580   121.409
 -10   6  25 19.6679 439.349   0  57.54863   121.709
 -10   6  26 75.1545 426.771   0  59.76646   121.987
 -10   6  27-10.0211 474.324   0  62.02943   122.244
 -10   7   1 6080.10 296.337   0  26.88993    84.035
 -10   7   2 507.449 150.695   0  26.74915    88.848
 -10   7   3 2575.11 227.131   0  26.79259    93.047
 -10   7   4 208.697 137.312   0  27.01943    96.612
 -10   7   5 32.5676 146.864   0  27.42545    99.602
 -10   7   6 107.144 148.715   0  28.00346   102.109
 -10   7   7 118.239 160.727   0  28.74396   104.228
 -10   7   8 439.250 189.155   0  29.63586   106.042
 -10   7   9 1868.22 264.630   0  30.66728   107.615
 -10   7  10 120.723 196.284   0  31.82619   109.000
 -10   7  11 285.465 193.557   0  33.10095   110.232
 -10   7  12 74.3143 216.213   0  34.48064   111.339
 -10   7  13 97.2658 222.639   0  35.95530   112.343
 -10   7  13 190.061 218.455   1  35.95444    53.976
 -10   7  14 379.225 251.639   0  37.51603   113.258
 -10   7  14 498.862 235.048   1  37.51193    51.396
 -10   7  15 128.172 256.118   0  39.15499   114.095
 -10   7  15-13.2552 237.817   1  39.14746    48.890
 -10   7  16 160.125 272.434   0  40.86544   114.865
 -10   7  16-88.4036 238.357   1  40.85430    46.455
 -10   7  17-98.2576 247.757   1  42.62667    44.090
 -10   7  17 41.5201 283.073   0  42.64157   115.573
 -10   7  18 17.6081 260.035   1  44.45971    41.788
 -10   7  18 99.1621 287.177   0  44.47852   116.227
 -10   7  19 391.719 275.960   1  46.34939    39.540
 -10   7  19 188.026 338.985   0  46.37222   116.830
 -10   7  20 305.468 334.934   0  48.31937   117.387
 -10   7  21 206.514 356.138   0  50.31733   117.901
 -10   7  22 324.335 363.497   0  52.36404   118.377
 -10   7  23-105.738 410.745   0  54.45802   118.816
 -10   7  24-15.6866 450.310   0  56.59824   119.221
 -10   7  25-100.455 446.367   0  58.78417   119.595
 -10   7  26 449.182 461.215   0  61.01568   119.940
 -10   8   1 4087.63 286.990   0  27.62089    81.398
 -10   8   2 131.803 156.046   0  27.56234    85.345
 -10   8   3 2724.72 255.733   0  27.68305    88.952
 -10   8   4 16.8532 159.165   0  27.98088    92.182
 -10   8   5 149.929 170.866   0  28.45072    95.040
 -10   8   6 491.645 196.597   0  29.08492    97.558
 -10   8   7 917.027 218.454   0  29.87398    99.780
 -10   8   8 1372.27 255.273   0  30.80716   101.748
 -10   8   9 2969.81 325.108   0  31.87321   103.504
 -10   8  10 23.4802 204.267   0  33.06089   105.079
 -10   8  11 111.985 213.144   0  34.35937   106.501
 -10   8  12 24.3721 241.925   0  35.75858   107.792
 -10   8  13-41.0530 232.321   0  37.24934   108.968
 -10   8  13 82.7834 209.611   1  37.24393    51.038
 -10   8  14 729.232 278.190   0  38.82346   110.045
 -10   8  14 638.551 261.764   1  38.81482    48.199
 -10   8  15-66.0141 247.470   1  40.46167    45.448
 -10   8  15-20.5154 265.076   0  40.47373   111.033
 -10   8  16 542.284 257.849   1  42.17827    42.783
 -10   8  16 428.984 276.802   0  42.19392   111.941
 -10   8  17 316.824 233.999   1  43.95930    40.199
 -10   8  17 159.096 297.771   0  43.97869   112.777
 -10   8  18 82.7363 320.104   0  45.82356   113.548
 -10   8  19 136.521 359.425   0  47.72480   114.259
 -10   8  20 373.788 353.159   0  49.67938   114.915
 -10   8  21 37.5173 367.054   0  51.68488   115.521
 -10   8  22 199.975 387.871   0  53.73946   116.081
 -10   8  23 283.890 420.619   0  55.84181   116.597
 -10   8  24-120.287 400.619   0  57.99107   117.073
 -10   8  25 14.0407 430.863   0  60.18686   117.512
 -10   9   2 567.103 189.568   0  28.68639    82.881
 -10   9   3 4003.51 322.138   0  28.87823    86.010
 -10   9   4 928.160 241.880   0  29.23946    88.908
 -10   9   5-71.7513 191.596   0  29.76446    91.564
 -10   9   6 528.991 209.057   0  30.44554    93.984
 -10   9   7 4179.01 369.707   0  31.27353    96.186
 -10   9   8 81.5185 215.351   0  32.23836    98.189
 -10   9   9 2842.02 344.784   0  33.32959   100.014
 -10   9  10 206.585 234.367   0  34.53692   101.681
 -10   9  11-204.945 229.038   0  35.85046   103.208
 -10   9  12 69.7622 207.403   1  37.25355    50.804
 -10   9  12 59.6240 254.497   0  37.26102   104.610
 -10   9  13 99.6269 205.803   1  38.74979    47.579
 -10   9  13-39.9773 259.865   0  38.76023   105.899
 -10   9  14 170.597 202.475   1  40.32697    44.449
 -10   9  14 88.5498 272.611   0  40.34061   107.086
 -10   9  15 125.740 291.533   0  41.99556   108.181
 -10   9  15 27.1539 218.296   1  41.97854    41.421
 -10   9  16 641.281 342.190   0  43.71936   109.193
 -10   9  17-43.6683 306.913   0  45.50713   110.127
 -10   9  18 68.9241 350.782   0  47.35474   110.990
 -10   9  19 7.89877 360.637   0  49.25875   111.788
 -10   9  20 576.501 361.739   0  51.21641   112.526
 -10   9  21-47.7134 403.338   0  53.22550   113.209
 -10   9  22-45.5869 385.679   0  55.28438   113.839
 -10   9  23-83.4242 397.623   0  57.39188   114.422
 -10   9  24 191.117 465.050   0  59.54733   114.960
 -10   9  25 17.8576 436.493   0  61.75045   115.456
 -10  10   2 79.8055 187.577   0  30.08958    80.973
 -10  10   3 2485.54 297.667   0  30.34545    83.721
 -10  10   4 27.2171 207.273   0  30.76220    86.327
 -10  10   5 452.515 225.341   0  31.33405    88.774
 -10  10   6 752.429 256.187   0  32.05357    91.059
 -10  10   7 273.078 230.815   0  32.91217    93.185
 -10  10   8 358.926 240.562   0  33.90058    95.159
 -10  10   9-0.83070 234.671   0  35.00932    96.990
 -10  10  10 70.0593 250.967   0  36.22905    98.689
 -10  10  11 182.742 259.462   0  37.55085   100.265
 -10  10  12 288.139 255.812   0  38.96643   101.727
 -10  10  12 428.722 198.400   1  38.95349    47.075
 -10  10  13 54.4711 278.400   0  40.46819   103.084
 -10  10  13-39.5220 199.108   1  40.45232    43.500
 -10  10  14 317.175 284.073   0  42.04936   104.343
 -10  10  15 128.612 294.295   0  43.70393   105.513
 -10  10  16 71.1591 311.870   0  45.42668   106.598
 -10  10  17-17.1485 351.018   0  47.21315   107.606
 -10  10  18 56.1514 343.736   0  49.05954   108.540
 -10  10  19-156.770 363.706   0  50.96273   109.408
 -10  10  20-35.8621 396.593   0  52.92018   110.212
 -10  10  21 83.7818 376.841   0  54.92990   110.957
 -10  10  22 148.548 386.261   0  56.99041   111.648
 -10  10  23-70.7852 441.746   0  59.10072   112.287
 -10  10  24 51.2003 454.569   0  61.26027   112.878
 -10  11   2 35.3275 235.695   0  31.73881    79.382
 -10  11   3 397.296 237.802   0  32.05142    81.825
 -10  11   4 701.327 248.908   0  32.51622    84.181
 -10  11   5 109.816 222.222   0  33.12752    86.434
 -10  11   6-14.5652 240.564   0  33.87831    88.577
 -10  11   7-16.2841 236.746   0  34.76073    90.604
 -10  11   8-22.8188 255.267   0  35.76637    92.518
 -10  11   9 246.361 257.836   0  36.88672    94.318
 -10  11  10 12.1782 268.493   0  38.11342    96.011
 -10  11  11 137.832 280.135   0  39.43848    97.598
 -10  11  12 53.9813 277.686   0  40.85446    99.086
 -10  11  13 192.200 293.910   0  42.35454   100.479
 -10  11  14 268.840 301.495   0  43.93259   101.782
 -10  11  15 51.6783 335.576   0  45.58319   103.000
 -10  11  16 520.249 357.512   0  47.30160   104.137
 -10  11  17-67.7810 358.427   0  49.08374   105.198
 -10  11  18-80.5832 364.703   0  50.92616   106.186
 -10  11  19 253.899 396.063   0  52.82600   107.107
 -10  11  20-165.335 393.357   0  54.78098   107.964
 -10  11  21-41.1306 391.615   0  56.78930   108.761
 -10  11  22 143.832 443.377   0  58.84967   109.501
 -10  11  23 128.344 468.264   0  60.96125   110.187
 -10  12   1-46.1727 243.322   0  33.38776    75.756
 -10  12   2 275.366 250.512   0  33.60247    77.982
 -10  12   3 1029.74 292.658   0  33.96497    80.176
 -10  12   4 998.117 294.978   0  34.47117    82.320
 -10  12   5 37.9023 244.179   0  35.11563    84.399
 -10  12   6-87.0369 271.256   0  35.89191    86.404
 -10  12   7 499.856 280.742   0  36.79286    88.327
 -10  12   8 279.706 268.673   0  37.81098    90.164
 -10  12   9-42.7078 261.302   0  38.93869    91.915
 -10  12  10-24.8978 277.675   0  40.16854    93.578
 -10  12  11 390.105 294.736   0  41.49344    95.153
 -10  12  12 381.329 303.096   0  42.90674    96.643
 -10  12  13 296.668 324.283   0  44.40235    98.050
 -10  12  14 252.842 308.865   0  45.97477    99.375
 -10  12  15 83.8601 360.369   0  47.61911   100.621
 -10  12  16-58.0003 341.110   0  49.33109   101.791
 -10  12  17 33.3264 339.164   0  51.10701   102.889
 -10  12  18-185.981 390.927   0  52.94376   103.917
 -10  12  19 321.040 401.879   0  54.83876   104.878
 -10  12  20 251.461 431.264   0  56.78995   105.776
 -10  12  21 27.4406 420.401   0  58.79574   106.613
 -10  12  22-299.499 402.670   0  60.85503   107.393
 -10  13   1 846.825 289.850   0  35.38561    74.704
 -10  13   2 337.698 264.065   0  35.65222    76.704
 -10  13   3 232.734 271.786   0  36.05850    78.692
 -10  13   4-33.5437 279.767   0  36.60044    80.655
 -10  13   5-45.6877 282.992   0  37.27297    82.579
 -10  13   6 2979.58 414.097   0  38.07022    84.454
 -10  13   7 212.708 283.888   0  38.98581    86.273
 -10  13   8 1104.14 331.375   0  40.01305    88.030
 -10  13   9 126.517 302.414   0  41.14524    89.719
 -10  13  10-11.8787 300.669   0  42.37579    91.339
 -10  13  11 19.5681 313.653   0  43.69843    92.888
 -10  13  12 594.096 336.353   0  45.10725    94.364
 -10  13  13 408.857 334.672   0  46.59682    95.767
 -10  13  14 239.511 252.140   0  48.16225    97.098
 -10  13  15-143.959 354.545   0  49.79913    98.357
 -10  13  16 78.5269 383.824   0  51.50365    99.546
 -10  13  17 52.4709 374.622   0  53.27247   100.667
 -10  13  18-123.197 430.222   0  55.10280   101.722
 -10  13  19 82.1926 441.350   0  56.99234   102.712
 -10  13  20-42.3647 409.153   0  58.93925   103.641
 -10  13  21-263.303 449.326   0  60.94219   104.510
 -10  14   1 808.924 302.156   0  37.55100    73.694
 -10  14   2-11.4190 295.869   0  37.86377    75.507
 -10  14   3 0.34168 300.241   0  38.30857    77.323
 -10  14   4 116.097 274.079   0  38.88160    79.129
 -10  14   5 993.640 324.594   0  39.57819    80.916
 -10  14   6 1088.05 368.064   0  40.39306    82.672
 -10  14   7 117.707 284.914   0  41.32052    84.391
 -10  14   8-9.74691 305.324   0  42.35468    86.065
 -10  14   9-1.20756 324.154   0  43.48960    87.689
 -10  14  10 217.975 335.785   0  44.71950    89.258
 -10  14  11 97.9734 342.344   0  46.03883    90.769
 -10  14  12 95.4155 337.540   0  47.44239    92.220
 -10  14  13-5.62086 349.017   0  48.92536    93.608
 -10  14  14-196.565 369.527   0  50.48337    94.932
 -10  14  15-96.8321 352.741   0  52.11254    96.193
 -10  14  16 391.311 380.642   0  53.80944    97.389
 -10  14  17 45.1878 403.917   0  55.57111    98.522
 -10  14  18 270.788 397.749   0  57.39508    99.593
 -10  14  19 127.571 423.039   0  59.27933   100.603
 -10  14  20 210.818 464.055   0  61.22226   101.553
 -10  15   1 276.014 296.470   0  39.86302    72.711
 -10  15   2 7.40783 306.435   0  40.21696    74.367
 -10  15   3-32.3924 341.197   0  40.69592    76.036
 -10  15   4 168.633 316.579   0  41.29631    77.707
 -10  15   5-44.0267 319.048   0  42.01391    79.370
 -10  15   6 497.576 326.704   0  42.84399    81.018
 -10  15   7-21.4652 327.718   0  43.78151    82.642
 -10  15   8 178.451 341.602   0  44.82127    84.235
 -10  15   9-20.1784 350.236   0  45.95807    85.791
 -10  15  10 24.0305 346.882   0  47.18683    87.305
 -10  15  11-127.692 336.881   0  48.50266    88.773
 -10  15  12 0.00000 359.528   0  49.90099    90.190
 -10  15  13 56.0044 377.205   0  51.37756    91.554
 -10  15  14 78.3428 386.059   0  52.92854    92.863
 -10  15  15 43.3388 408.826   0  54.55046    94.115
 -10  15  16 135.490 413.803   0  56.24032    95.310
 -10  15  17-18.6528 462.265   0  57.99552    96.446
 -10  15  18 122.172 455.270   0  59.81390    97.524
 -10  15  19-92.9104 480.045   0  61.69370    98.545
 -10  16   0 21.4832 321.409   0  42.03497    70.256
 -10  16   1-9.23828 320.884   0  42.30461    71.749
 -10  16   2 2.03278 333.987   0  42.69553    73.271
 -10  16   3 517.528 334.749   0  43.20507    74.812
 -10  16   4-1.68674 351.763   0  43.82993    76.363
 -10  16   5 258.313 339.769   0  44.56630    77.917
 -10  16   6 96.2870 351.964   0  45.40996    79.465
 -10  16   7 69.3498 341.643   0  46.35647    80.999
 -10  16   8-21.3097 377.243   0  47.40126    82.514
 -10  16   9 163.909 340.758   0  48.53978    84.002
 -10  16  10-14.2494 353.885   0  49.76757    85.459
 -10  16  11-68.0613 374.208   0  51.08036    86.879
 -10  16  12-52.0314 379.061   0  52.47412    88.257
 -10  16  13-77.1970 420.854   0  53.94514    89.591
 -10  16  14 15.2397 442.740   0  55.49005    90.878
 -10  16  15 1165.53 502.590   0  57.10583    92.114
 -10  16  16-76.6148 438.408   0  58.78984    93.299
 -10  16  17-181.945 446.329   0  60.53984    94.430
 -10  17   0 412.964 357.267   0  44.55318    69.427
 -10  17   1 87.0651 345.803   0  44.86224    70.802
 -10  17   2-153.437 355.346   0  45.28666    72.208
 -10  17   3 689.420 367.094   0  45.82395    73.637
 -10  17   4-57.5483 356.772   0  46.47108    75.082
 -10  17   5 779.720 393.168   0  47.22465    76.536
 -10  17   6-6.21721 360.738   0  48.08090    77.992
 -10  17   7 362.552 388.455   0  49.03594    79.443
 -10  17   8 89.0447 380.742   0  50.08575    80.883
 -10  17   9 133.753 373.412   0  51.22636    82.304
 -10  17  10 35.0746 372.163   0  52.45388    83.702
 -10  17  11 274.072 451.098   0  53.76457    85.072
 -10  17  12 445.931 448.404   0  55.15495    86.408
 -10  17  13 158.842 456.972   0  56.62177    87.707
 -10  17  14 344.151 450.083   0  58.16209    88.965
 -10  17  15 31.9896 459.125   0  59.77332    90.180
 -10  17  16 215.620 437.035   0  61.45319    91.348
 -10  18  -1 73.0592 366.478   0  46.94714    67.363
 -10  18   0 115.916 390.847   0  47.18035    68.596
 -10  18   1 149.466 283.565   0  47.52543    69.867
 -10  18   2 89.2059 368.768   0  47.98055    71.171
 -10  18   3 559.997 382.555   0  48.54338    72.501
 -10  18   4 91.6539 385.493   0  49.21120    73.851
 -10  18   5 902.866 420.040   0  49.98095    75.215
 -10  18   6-148.647 389.753   0  50.84932    76.586
 -10  18   7 137.553 398.274   0  51.81289    77.958
 -10  18   8-209.826 390.978   0  52.86816    79.325
 -10  18   9 65.2708 426.157   0  54.01167    80.682
 -10  18  10 164.610 490.105   0  55.24002    82.021
 -10  18  11 168.719 467.853   0  56.54999    83.339
 -10  18  12 97.3034 454.181   0  57.93855    84.631
 -10  18  13 296.779 472.594   0  59.40292    85.891
 -10  18  14-227.057 501.592   0  60.94056    87.117
 -10  19  -2 22.9425 389.077   0  49.47373    65.521
 -10  19  -1-94.3312 402.273   0  49.63674    66.620
 -10  19   0-94.9733 408.947   0  49.90804    67.761
 -10  19   1 631.756 422.624   0  50.28636    68.941
 -10  19   2 283.825 405.869   0  50.76995    70.155
 -10  19   3 530.794 407.291   0  51.35669    71.396
 -10  19   4-28.7851 427.158   0  52.04411    72.660
 -10  19   5 2.76048 386.084   0  52.82949    73.941
 -10  19   6-339.608 461.226   0  53.70994    75.234
 -10  19   7-183.266 405.713   0  54.68245    76.532
 -10  19   8 204.572 467.031   0  55.74398    77.830
 -10  19   9 334.257 469.565   0  56.89152    79.123
 -10  19  10 35.1412 476.008   0  58.12216    80.404
 -10  19  11 411.377 473.747   0  59.43311    81.670
 -10  19  12-26.0801 500.977   0  60.82178    82.914
 -10  20  -2 17.1312 424.301   0  52.22076    64.844
 -10  20  -1-131.011 405.459   0  52.42350    65.863
 -10  20   0 38.5754 444.034   0  52.73016    66.924
 -10  20   1 212.106 439.778   0  53.13948    68.023
 -10  20   2 34.3305 419.539   0  53.64985    69.155
 -10  20   3-21.4111 479.154   0  54.25933    70.316
 -10  20   4-198.459 415.888   0  54.96570    71.502
 -10  20   5-139.030 446.659   0  55.76657    72.706
 -10  20   6-88.5492 475.439   0  56.65941    73.926
 -10  20   7-42.7354 452.240   0  57.64159    75.154
 -10  20   8-96.1147 477.751   0  58.71049    76.386
 -10  20   9-83.3069 497.268   0  59.86353    77.617
 -10  20  10-3.30447 461.397   0  61.09819    78.841
 -10  21  -3 353.394 438.551   0  54.92413    63.241
 -10  21  -2 12.5413 402.558   0  55.06304    64.147
 -10  21  -1 128.376 450.292   0  55.30282    65.096
 -10  21   0 78.5043 469.586   0  55.64262    66.085
 -10  21   1 140.463 426.563   0  56.08122    67.110
 -10  21   2 159.865 471.561   0  56.61713    68.168
 -10  21   3 198.540 475.215   0  57.24860    69.256
 -10  21   4 604.452 479.436   0  57.97368    70.369
 -10  21   5-97.4805 504.495   0  58.79025    71.503
 -10  21   6-106.410 485.298   0  59.69611    72.654
 -10  21   7 267.678 510.704   0  60.68900    73.815
 -10  21   8-405.383 445.705   0  61.76667    74.984
 -10  22  -4 356.304 480.685   0  57.74075    61.787
 -10  22  -3 614.951 499.602   0  57.82005    62.589
 -10  22  -2 297.120 491.679   0  57.99732    63.433
 -10  22  -1 61.9688 501.707   0  58.27197    64.318
 -10  22   0 73.5778 496.711   0  58.64315    65.241
 -10  22   1 232.776 476.966   0  59.10975    66.199
 -10  22   2 52.4420 497.249   0  59.67038    67.190
 -10  22   3 253.748 500.984   0  60.32349    68.211
 -10  22   4 333.734 518.439   0  61.06736    69.257
 -10  22   5 732.290 485.945   0  61.90016    70.325
 -10  23  -5 301.931 472.925   0  60.66650    60.462
 -10  23  -4 145.622 484.149   0  60.68992    61.167
 -10  23  -3-214.591 482.533   0  60.80854    61.914
 -10  23  -2 41.3706 501.696   0  61.02204    62.702
 -10  23  -1 54.0891 481.782   0  61.32983    63.528
 -10  23   0 42.6993 495.617   0  61.73111    64.391
  -9 -14  21 125.874 525.138   1  64.93975    73.211
  -9 -13  18 274.111 408.151   1  59.95658    73.028
  -9 -13  19 207.531 411.929   1  60.72128    72.523
  -9 -13  20 186.679 459.457   1  61.57450    72.010
  -9 -13  21 17.1583 458.414   1  62.51429    71.486
  -9 -13  22-99.4128 452.659   1  63.53867    70.949
  -9 -12  15 15.1353 351.996   1  55.54433    72.737
  -9 -12  16-40.1456 352.272   1  56.09110    72.298
  -9 -12  17-190.703 360.115   1  56.73348    71.850
  -9 -12  18-74.5884 417.788   1  57.46944    71.389
  -9 -12  19-2.15097 403.433   1  58.29681    70.913
  -9 -12  20-102.795 430.618   1  59.21331    70.421
  -9 -12  21-323.996 446.504   1  60.21662    69.911
  -9 -12  22-440.656 459.624   1  61.30442    69.382
  -9 -12  23-59.8759 482.876   1  62.47444    68.833
  -9 -11  13 17.0530 321.726   1  52.06866    71.936
  -9 -11  14 151.468 316.167   1  52.47697    71.567
  -9 -11  15-32.2082 339.716   1  52.98684    71.182
  -9 -11  16 33.1261 370.350   1  53.59626    70.780
  -9 -11  17 81.0923 371.904   1  54.30298    70.360
  -9 -11  18 1.49933 363.944   1  55.10452    69.918
  -9 -11  19-192.711 418.153   1  55.99826    69.454
  -9 -11  20 257.611 398.976   1  56.98151    68.968
  -9 -11  21 160.413 422.468   1  58.05156    68.459
  -9 -11  22 60.0099 439.666   1  59.20574    67.925
  -9 -11  23-59.6194 440.835   1  60.44147    67.367
  -9 -11  24 34.9812 484.978   1  61.75631    66.784
  -9 -10  10 115.342 281.406   1  48.73164    71.412
  -9 -10  11 331.160 288.289   1  48.87885    71.132
  -9 -10  12 249.735 314.147   1  49.13531    70.836
  -9 -10  13 25.1374 347.059   1  49.49978    70.521
  -9 -10  14 870.433 370.137   1  49.97051    70.185
  -9 -10  15 84.9774 320.786   1  50.54535    69.825
  -9 -10  16 34.9115 351.850   1  51.22179    69.440
  -9 -10  17 166.384 394.122   1  51.99704    69.028
  -9 -10  18 5.76964 358.003   1  52.86812    68.589
  -9 -10  19-74.7568 388.287   1  53.83194    68.122
  -9 -10  20-50.2131 384.300   1  54.88534    67.627
  -9 -10  21 137.884 425.951   1  56.02521    67.105
  -9 -10  22 44.7510 422.811   1  57.24852    66.554
  -9 -10  23-241.196 432.468   1  58.55236    65.976
  -9 -10  24-376.394 470.694   1  59.93404    65.369
  -9  -9   8 972.290 314.762   1  46.03222    70.575
  -9  -9   9 251.302 242.539   1  46.00637    70.363
  -9  -9  10 139.443 276.873   1  46.09555    70.137
  -9  -9  11 543.394 308.107   1  46.29926    69.890
  -9  -9  12 98.4771 262.388   1  46.61632    69.620
  -9  -9  13 103.485 314.698   1  47.04499    69.323
  -9  -9  14 76.8215 310.600   1  47.58296    68.996
  -9  -9  15 112.651 334.889   1  48.22749    68.639
  -9  -9  16-24.7323 352.373   1  48.97547    68.250
  -9  -9  17 230.761 368.818   1  49.82352    67.829
  -9  -9  18 30.9725 365.543   1  50.76809    67.375
  -9  -9  19 105.733 378.927   1  51.80555    66.890
  -9  -9  20-6.05107 398.729   1  52.93230    66.373
  -9  -9  21-2.63091 425.209   1  54.14478    65.824
  -9  -9  22 7.13406 409.076   1  55.43962    65.245
  -9  -9  23-0.57092 398.952   1  56.81360    64.636
  -9  -9  24-40.2558 473.971   1  58.26379    63.996
  -9  -9  25 408.200 490.601   1  59.78748    63.326
  -9  -9  26 214.983 483.310   1  61.38231    62.627
  -9  -8   6 431.848 276.233   1  43.70481    69.940
  -9  -8   7 237.067 271.145   1  43.49023    69.749
  -9  -8   8 827.525 291.844   1  43.39547    69.558
  -9  -8   9 29.0784 263.159   1  43.42115    69.357
  -9  -8  10 22.9684 270.276   1  43.56711    69.137
  -9  -8  11-24.8513 292.914   1  43.83239    68.893
  -9  -8  12 125.655 305.059   1  44.21526    68.619
  -9  -8  13 79.7437 258.457   1  44.71336    68.313
  -9  -8  14-80.1447 316.103   1  45.32369    67.973
  -9  -8  15 33.1560 318.164   1  46.04281    67.597
  -9  -8  16 349.824 342.385   1  46.86691    67.185
  -9  -8  17 143.732 331.599   1  47.79195    66.736
  -9  -8  18 232.907 356.034   1  48.81377    66.253
  -9  -8  19 8.36046 360.123   1  49.92818    65.734
  -9  -8  20-88.8647 392.571   1  51.13109    65.180
  -9  -8  21 112.205 374.039   1  52.41855    64.594
  -9  -8  22-62.5803 392.031   1  53.78682    63.975
  -9  -8  23-52.5978 427.266   1  55.23243    63.323
  -9  -8  24-27.6744 447.946   1  56.75223    62.641
  -9  -8  25-232.402 475.354   1  58.34338    61.927
  -9  -8  26-200.214 483.569   1  60.00339    61.182
  -9  -8  27-86.2764 487.939   1  61.73016    60.407
  -9  -7   4 38.8615 222.624   1  41.79338    69.888
  -9  -7   5 51.5563 242.692   1  41.37553    69.575
  -9  -7   6 243.125 238.365   1  41.08036    69.316
  -9  -7   7 828.161 299.724   1  40.91006    69.084
  -9  -7   8 190.469 259.038   1  40.86590    68.860
  -9  -7   9 339.236 265.814   1  40.94822    68.630
  -9  -7  10 360.982 275.361   1  41.15639    68.382
  -9  -7  11-43.6113 310.855   1  41.48885    68.108
  -9  -7  12-39.1837 290.009   1  41.94320    67.804
  -9  -7  13 512.790 305.991   1  42.51625    67.464
  -9  -7  14 18.3284 317.961   1  43.20422    67.087
  -9  -7  15 85.7061 314.277   1  44.00283    66.671
  -9  -7  16 1237.68 380.027   1  44.90751    66.217
  -9  -7  17 172.635 354.830   1  45.91347    65.724
  -9  -7  18 412.987 334.303   1  47.01591    65.194
  -9  -7  19 25.0399 364.837   1  48.21009    64.627
  -9  -7  20 73.8964 341.705   1  49.49144    64.024
  -9  -7  21 54.8279 356.040   1  50.85561    63.387
  -9  -7  22 74.3148 404.705   1  52.29856    62.717
  -9  -7  23 177.448 423.790   1  53.81663    62.014
  -9  -7  24-61.5002 424.929   1  55.40648    61.280
  -9  -7  25 474.002 360.325   1  57.06518    60.513
  -9  -7  26 182.332 436.853   1  58.79020    59.716
  -9  -7  27 76.7095 460.853   1  60.57943    58.887
  -9  -6   4 149.716 214.175   1  39.20072    69.894
  -9  -6   5 103.517 225.252   1  38.81770    69.437
  -9  -6   6 48.2880 242.889   1  38.56451    69.067
  -9  -6   7 73.9924 246.412   1  38.44329    68.746
  -9  -6   8 78.3459 234.226   1  38.45511    68.447
  -9  -6   9 67.8874 263.257   1  38.59985    68.150
  -9  -6  10 400.651 290.765   1  38.87626    67.841
  -9  -6  11 118.582 274.589   1  39.28201    67.508
  -9  -6  12 245.017 301.819   1  39.81379    67.144
  -9  -6  13-131.840 303.191   1  40.46746    66.746
  -9  -6  14 115.129 300.750   1  41.23830    66.309
  -9  -6  15 508.741 304.387   1  42.12110    65.833
  -9  -6  16-155.160 302.098   1  43.11042    65.318
  -9  -6  17 903.034 385.274   1  44.20072    64.763
  -9  -6  18 119.771 334.332   1  45.38654    64.171
  -9  -6  19 150.561 372.660   1  46.66258    63.542
  -9  -6  20 51.8539 350.212   1  48.02384    62.877
  -9  -6  21 89.2771 371.573   1  49.46564    62.179
  -9  -6  22-26.7346 388.857   1  50.98373    61.447
  -9  -6  23 40.4596 418.349   1  52.57424    60.683
  -9  -6  24 47.7476 432.178   1  54.23378    59.888
  -9  -6  25 160.502 432.703   1  55.95937    59.061
  -9  -6  26 240.871 442.339   1  57.74851    58.204
  -9  -6  27 133.979 460.182   1  59.59912    57.315
  -9  -6  28 270.712 476.730   1  61.50956    56.394
  -9  -5   6 424.784 243.072   1  36.17057    69.144
  -9  -5   7 1297.53 299.217   1  36.10408    68.691
  -9  -5   8 66.0874 246.179   1  36.17801    68.279
  -9  -5   9 551.963 280.793   1  36.39161    67.881
  -9  -5  10 23.6798 266.026   1  36.74279    67.478
  -9  -5  11 44.8412 285.960   1  37.22821    67.057
  -9  -5  12 2298.67 388.351   1  37.84347    66.608
  -9  -5  13 175.636 309.969   1  38.58331    66.126
  -9  -5  14 286.649 308.301   1  39.44189    65.608
  -9  -5  15 374.170 293.822   1  40.41302    65.051
  -9  -5  16 410.677 304.604   1  41.49034    64.456
  -9  -5  17-117.852 321.798   1  42.66756    63.824
  -9  -5  18 448.509 333.147   1  43.93857    63.154
  -9  -5  19 78.1463 358.766   1  45.29759    62.450
  -9  -5  20 29.2337 359.606   1  46.73924    61.711
  -9  -5  21 705.896 393.833   1  48.25861    60.940
  -9  -5  22 329.978 376.242   1  49.85127    60.137
  -9  -5  23-45.2181 395.132   1  51.51329    59.303
  -9  -5  24-152.699 421.640   1  53.24126    58.439
  -9  -5  25-186.274 441.976   1  55.03225    57.545
  -9  -5  26-61.4983 452.957   1  56.88383    56.621
  -9  -5  27 27.8208 422.270   1  58.79403    55.666
  -9  -5  28 98.4302 495.809   1  60.76134    54.679
  -9  -4   7 105.843 239.465   1  33.91044    68.873
  -9  -4   8 690.507 281.356   1  34.05331    68.313
  -9  -4   9 276.163 257.041   1  34.34272    67.782
  -9  -4  10 2782.57 373.536   1  34.77546    67.256
  -9  -4  11 323.701 277.675   1  35.34695    66.719
  -9  -4  12 1910.34 364.671   1  36.05146    66.159
  -9  -4  13 218.040 300.077   1  36.88246    65.570
  -9  -4  14 287.845 297.682   1  37.83292    64.948
  -9  -4  15-103.509 295.039   1  38.89557    64.291
  -9  -4  16 162.161 306.858   1  40.06316    63.599
  -9  -4  17-59.7582 315.456   1  41.32867    62.872
  -9  -4  18 756.623 343.392   1  42.68546    62.111
  -9  -4  19-12.1152 345.102   1  44.12732    61.318
  -9  -4  20 926.201 390.147   1  45.64862    60.494
  -9  -4  21-78.5837 362.641   1  47.24430    59.640
  -9  -4  22 748.714 400.296   1  48.90987    58.757
  -9  -4  23 79.8744 371.146   1  50.64141    57.845
  -9  -4  24 212.071 398.474   1  52.43560    56.906
  -9  -4  25 87.0013 419.731   1  54.28961    55.937
  -9  -4  26-100.054 432.212   1  56.20115    54.941
  -9  -4  27 365.148 437.075   1  58.16843    53.914
  -9  -4  28 139.300 460.078   1  60.19012    52.856
  -9  -4  29 648.735 450.021   1  62.26531    51.766
  -9  -3   9 218.479 250.717   1  32.47628    67.806
  -9  -3  10 214.128 254.045   1  32.99725    67.129
  -9  -3  11 2349.06 362.108   1  33.66073    66.450
  -9  -3  12-11.5349 270.724   1  34.45949    65.754
  -9  -3  13 176.126 281.491   1  35.38560    65.036
  -9  -3  14 67.3420 293.464   1  36.43078    64.289
  -9  -3  15 540.030 297.981   1  37.58671    63.514
  -9  -3  16-100.069 311.263   1  38.84532    62.707
  -9  -3  17 75.7167 302.739   1  40.19897    61.872
  -9  -3  18 277.293 302.057   1  41.64056    61.007
  -9  -3  19 173.184 325.652   1  43.16365    60.114
  -9  -3  20 985.496 374.161   1  44.76245    59.194
  -9  -3  21 607.489 357.993   1  46.43187    58.249
  -9  -3  22 187.320 377.776   1  48.16747    57.277
  -9  -3  23 62.3876 378.070   1  49.96547    56.281
  -9  -3  24 32.2424 401.278   1  51.82266    55.259
  -9  -3  25 56.6164 411.749   1  53.73644    54.211
  -9  -3  26-71.9164 412.283   1  55.70471    53.136
  -9  -3  27 278.083 429.835   1  57.72589    52.032
  -9  -3  28 423.868 427.748   1  59.79885    50.899
  -9  -3  29 151.663 465.337   1  61.92292    49.732
  -9  -2   9 3881.63 386.523   1  30.81919    67.900
  -9  -2  10 165.192 243.828   1  31.43433    67.048
  -9  -2  11 222.739 264.895   1  32.19461    66.201
  -9  -2  12 243.959 278.567   1  33.09118    65.348
  -9  -2  13 1341.32 337.109   1  34.11465    64.478
  -9  -2  14 117.772 294.019   1  35.25554    63.589
  -9  -2  15 397.010 285.191   1  36.50459    62.677
  -9  -2  16 94.0244 306.531   1  37.85303    61.742
  -9  -2  17 124.696 308.214   1  39.29276    60.784
  -9  -2  17-11.7599 272.989   0  39.30023   143.850
  -9  -2  18 278.375 277.780   0  40.82674   142.533
  -9  -2  18 424.730 297.223   1  40.81642    59.803
  -9  -2  19 186.552 276.237   0  42.43085   141.425
  -9  -2  19 45.0583 334.174   1  42.41745    58.800
  -9  -2  20 426.176 329.793   1  44.09008    57.776
  -9  -2  20 217.296 307.849   0  44.10674   140.489
  -9  -2  21 427.654 344.800   1  45.82931    56.731
  -9  -2  21 170.931 318.346   0  45.84942   139.692
  -9  -2  22 727.947 365.903   0  47.65459   139.009
  -9  -2  22 511.582 361.866   1  47.63086    55.665
  -9  -2  23-56.9108 347.022   0  49.51865   138.420
  -9  -2  23-12.8399 357.047   1  49.49116    54.578
  -9  -2  24 66.5330 382.465   1  51.40723    53.468
  -9  -2  24-136.626 370.399   0  51.43864   137.910
  -9  -2  25 52.5417 384.788   1  53.37671    52.335
  -9  -2  25 106.562 395.133   0  53.41218   137.464
  -9  -2  26 112.299 392.675   0  55.43743   137.073
  -9  -2  26 39.9965 427.676   1  55.39775    51.177
  -9  -2  27-243.559 453.891   0  57.51305   136.728
  -9  -2  27 144.681 432.984   1  57.46902    49.992
  -9  -2  28 175.686 418.279   1  59.58964    48.778
  -9  -2  28 142.976 444.832   0  59.63816   136.422
  -9  -2  29-70.3821 485.440   1  61.75917    47.531
  -9  -2  29-95.6870 496.224   0  61.81236   136.149
  -9  -2  30-217.492 490.972   1  63.97762    46.248
  -9  -1  10 6.91237 237.633   1  30.11513    66.955
  -9  -1  11 400.509 262.053   1  30.97510    65.920
  -9  -1  12 4368.34 423.942   1  31.97083    64.888
  -9  -1  13 565.506 215.101   0  33.08788   147.279
  -9  -1  13 843.784 300.175   1  33.09156    63.849
  -9  -1  14 130.805 275.272   1  34.32674    62.799
  -9  -1  14 198.264 204.379   0  34.32508   144.916
  -9  -1  15 86.7391 223.892   0  35.66708   143.014
  -9  -1  15-90.7424 275.215   1  35.66636    61.736
  -9  -1  16 237.144 241.341   0  37.10457   141.468
  -9  -1  16 205.967 309.634   1  37.10119    60.658
  -9  -1  17 60.7806 262.245   0  38.62916   140.202
  -9  -1  17 239.025 283.931   1  38.62286    59.566
  -9  -1  18-4.95783 263.594   0  40.23338   139.157
  -9  -1  18-38.2794 312.730   1  40.22394    58.460
  -9  -1  19 90.6914 320.256   1  41.89793    57.339
  -9  -1  19-45.9806 288.046   0  41.91071   138.287
  -9  -1  20 680.719 351.622   1  43.63921    56.203
  -9  -1  20 837.673 350.200   0  43.65549   137.558
  -9  -1  21 399.665 360.926   1  45.44299    55.052
  -9  -1  21 206.516 340.150   0  45.46295   136.943
  -9  -1  22 24.6696 337.352   0  47.32904   136.419
  -9  -1  22-85.9052 350.466   1  47.30527    53.886
  -9  -1  23-147.371 352.308   0  49.25046   135.972
  -9  -1  23 81.5560 365.433   1  49.22274    52.702
  -9  -1  24 20.0844 374.200   0  51.22452   135.585
  -9  -1  24-102.273 373.055   1  51.19271    51.500
  -9  -1  25-25.6335 425.251   0  53.24913   135.250
  -9  -1  25-79.0607 378.189   1  53.21311    50.278
  -9  -1  26 105.120 381.361   1  55.28237    49.033
  -9  -1  26-48.2637 415.858   0  55.32274   134.957
  -9  -1  27-48.7454 443.294   0  57.44428   134.699
  -9  -1  27-14.2997 425.661   1  57.39942    47.762
  -9  -1  28-157.458 400.220   1  59.56366    46.463
  -9  -1  28 130.809 476.680   0  59.61315   134.470
  -9  -1  29-276.862 439.825   1  61.77489    45.131
  -9  -1  29 68.8613 520.739   0  61.82917   134.266
  -9  -1  30-89.8297 506.418   1  64.03336    43.762
  -9   0  10 891.836 189.194   0  29.05846   151.028
  -9   0  11 404.574 249.197   1  30.02840    65.549
  -9   0  11 476.173 182.227   0  30.01932   147.144
  -9   0  12 3151.95 379.180   1  31.12169    64.319
  -9   0  12 3184.82 305.368   0  31.11423   144.174
  -9   0  13 273.967 198.664   0  32.33119   141.869
  -9   0  13 252.379 273.473   1  32.33662    63.094
  -9   0  14 367.364 216.323   0  33.65881   140.059
  -9   0  14 185.470 275.549   1  33.66185    61.869
  -9   0  15 669.113 317.819   1  35.08687    60.642
  -9   0  15 483.184 233.748   0  35.08656   138.621
  -9   0  16-41.4713 299.507   1  36.60225    59.411
  -9   0  16 166.721 239.090   0  36.60491   137.468
  -9   0  17 349.177 306.414   1  38.19958    58.176
  -9   0  17 470.837 258.598   0  38.20544   136.537
  -9   0  18 122.158 264.849   0  39.88083   135.777
  -9   0  18 176.225 286.470   1  39.87156    56.936
  -9   0  19 226.619 281.755   0  41.62474   135.153
  -9   0  19 295.097 295.651   1  41.61190    55.690
  -9   0  20-16.8776 314.812   0  43.43183   134.636
  -9   0  20-53.7027 316.040   1  43.41527    54.436
  -9   0  21 334.428 346.546   0  45.29761   134.205
  -9   0  21 243.328 336.629   1  45.27720    53.175
  -9   0  22 73.7186 361.102   0  47.21840   133.842
  -9   0  22 78.1540 340.081   1  47.19399    51.903
  -9   0  23 465.414 377.537   0  49.19119   133.535
  -9   0  23 428.977 369.753   1  49.16267    50.619
  -9   0  24-57.5078 370.941   1  51.18090    49.321
  -9   0  24-98.9320 376.074   0  51.21364   133.273
  -9   0  25 112.594 413.610   0  53.28397   133.047
  -9   0  25 605.558 385.399   1  53.24687    48.006
  -9   0  26 428.164 420.312   0  55.40092   132.851
  -9   0  26 47.5565 377.861   1  55.35934    46.670
  -9   0  27 240.352 438.148   1  57.51751    45.309
  -9   0  27 223.718 458.273   0  57.56371   132.679
  -9   0  28-29.8465 410.447   1  59.72104    43.920
  -9   0  28 276.360 442.122   0  59.77199   132.527
  -9   0  29 142.663 511.985   0  62.02584   132.391
  -9   0  29 79.9966 450.763   1  61.96999    42.497
  -9   0  30 219.883 495.633   1  64.26484    41.036
  -9   1   7 130.031 95.6676   0  26.05063   159.215
  -9   1   8 399.731 123.292   0  26.63848   151.722
  -9   1   9-37.4597 126.257   0  27.39565   146.556
  -9   1  10 411.498 159.205   0  28.30969   142.841
  -9   1  11 1619.36 232.044   0  29.36728   140.094
  -9   1  11 1689.44 293.285   1  29.37797    65.027
  -9   1  12 732.304 201.856   0  30.55509   138.024
  -9   1  12 1117.79 289.826   1  30.56377    63.586
  -9   1  13 222.892 188.619   0  31.86032   136.440
  -9   1  13 357.087 262.394   1  31.86659    62.161
  -9   1  14-14.4512 270.830   1  33.27464    60.749
  -9   1  14 119.078 213.397   0  33.27111   135.216
  -9   1  15 55.7092 261.588   1  34.77728    59.347
  -9   1  15 11.6198 234.023   0  34.77676   134.260
  -9   1  16 383.354 284.238   1  36.36507    57.955
  -9   1  16 690.207 269.255   0  36.36781   133.508
  -9   1  17 51.4517 269.631   0  38.03603   132.913
  -9   1  17 95.2271 274.612   1  38.02984    56.569
  -9   1  18 545.779 286.311   0  39.77437   132.438
  -9   1  18 667.869 302.989   1  39.76456    55.188
  -9   1  19 363.645 313.582   0  41.57687   132.056
  -9   1  19 629.832 324.132   1  41.56330    53.811
  -9   1  20 108.997 308.102   0  43.43855   131.748
  -9   1  20 428.630 310.703   1  43.42108    52.436
  -9   1  21 100.910 311.499   1  45.33381    51.059
  -9   1  21 11.6206 343.151   0  45.35530   131.497
  -9   1  22-29.8397 352.306   0  47.32380   131.292
  -9   1  22-111.146 329.952   1  47.29818    49.679
  -9   1  23 152.730 324.151   1  49.31154    48.291
  -9   1  23 178.730 374.270   0  49.34141   131.122
  -9   1  24 237.243 379.572   0  51.40611   130.980
  -9   1  24 209.434 361.118   1  51.37188    46.893
  -9   1  25 757.812 359.401   1  53.47775    45.481
  -9   1  25 229.179 426.910   0  53.51645   130.861
  -9   1  26 412.341 378.725   1  55.62815    44.049
  -9   1  26 132.430 451.074   0  55.67144   130.759
  -9   1  27-19.6538 443.282   0  57.87058   130.670
  -9   1  27-82.1755 377.842   1  57.82257    42.595
  -9   1  28-152.574 486.272   0  60.11379   130.592
  -9   1  28-260.962 401.154   1  60.06092    41.110
  -9   1  29 372.271 527.063   0  62.40139   130.522
  -9   1  29 61.5240 364.335   1  62.34351    39.591
  -9   2   5-16.8384 55.1877   0  24.51657   162.533
  -9   2   6 1054.67 121.897   0  24.83062   150.984
  -9   2   7 145.879 101.429   0  25.33586   144.342
  -9   2   8 225.093 121.403   0  26.02187   140.000
  -9   2   9 303.467 136.720   0  26.87583   136.983
  -9   2  10 72.2748 147.899   0  27.88356   134.817
  -9   2  11 278.469 168.402   0  29.03052   133.230
  -9   2  12 464.005 180.490   0  30.30259   132.053
  -9   2  12 525.907 267.227   1  30.31144    62.631
  -9   2  13 257.684 191.095   0  31.68659   131.176
  -9   2  13 85.3172 245.164   1  31.69271    60.996
  -9   2  14 198.607 202.565   0  33.17058   130.518
  -9   2  14 277.913 255.164   1  33.17368    59.387
  -9   2  15 169.335 221.661   0  34.74400   130.025
  -9   2  15 76.7206 272.007   1  34.74384    57.802
  -9   2  16 121.443 232.924   0  36.39769   129.656
  -9   2  16 53.2056 259.153   1  36.39405    56.240
  -9   2  17-18.8234 260.055   0  38.12379   129.380
  -9   2  17-53.9114 272.352   1  38.11650    54.698
  -9   2  18 51.0813 264.423   0  39.91566   129.175
  -9   2  18 115.113 265.118   1  39.90458    53.172
  -9   2  19 2.00817 301.758   1  41.75278    51.660
  -9   2  19-20.8914 298.131   0  41.76778   129.024
  -9   2  20-69.2114 277.343   1  43.65655    50.159
  -9   2  20 122.487 306.233   0  43.67558   128.914
  -9   2  21 760.226 330.499   1  45.61218    48.664
  -9   2  21 325.806 328.692   0  45.63536   128.835
  -9   2  22 65.2865 348.189   0  47.64416   128.779
  -9   2  22 13.2282 316.258   1  47.61674    47.171
  -9   2  23 6.75742 366.950   0  49.69971   128.740
  -9   2  23 20.1028 323.676   1  49.66793    45.677
  -9   2  24 45.4184 399.743   0  51.80030   128.713
  -9   2  24 87.8940 342.495   1  51.76407    44.175
  -9   2  25 218.104 354.886   1  53.90398    42.662
  -9   2  25-131.561 444.499   0  53.94478   128.695
  -9   2  26-7.91132 366.859   1  56.08695    41.131
  -9   2  26 80.3675 433.094   0  56.13243   128.682
  -9   2  27 68.8348 402.464   1  58.31272    39.576
  -9   2  27 78.5030 470.814   0  58.36302   128.673
  -9   2  28 179.050 493.095   0  60.63669   128.666
  -9   3   4 369.946 63.5182   0  23.76243   142.765
  -9   3   5 1438.91 120.224   0  23.97108   136.860
  -9   3   6 1450.48 143.213   0  24.38009   133.353
  -9   3   7 1683.19 171.032   0  24.98022   131.015
  -9   3   8 742.932 151.779   0  25.75900   129.385
  -9   3   9 1659.40 209.098   0  26.70193   128.231
  -9   3  10 697.454 181.899   0  27.79367   127.417
  -9   3  11 685.541 193.222   0  29.01902   126.849
  -9   3  12 524.988 251.604   1  30.37160    61.402
  -9   3  12 341.081 182.189   0  30.36362   126.463
  -9   3  13 94.2303 188.785   0  31.81434   126.212
  -9   3  13-25.5979 242.202   1  31.81933    59.546
  -9   3  14 23.0332 211.516   0  33.35950   126.060
  -9   3  14 115.254 249.482   1  33.36126    57.732
  -9   3  15 47.6365 248.958   1  34.98725    55.958
  -9   3  15 9.65647 228.371   0  34.98895   125.983
  -9   3  16 1776.41 337.147   1  36.68864    54.221
  -9   3  16 1618.78 322.625   0  36.69398   125.959
  -9   3  17 323.248 261.865   0  38.46722   125.974
  -9   3  17 365.394 275.797   1  38.45810    52.516
  -9   3  18-12.3328 276.898   0  40.30252   126.015
  -9   3  18 146.948 256.849   1  40.28949    50.841
  -9   3  19-192.849 248.585   1  42.17775    49.191
  -9   3  19 20.3188 293.213   0  42.19481   126.076
  -9   3  20 81.4068 304.640   0  44.13995   126.148
  -9   3  20 19.4267 280.664   1  44.11875    47.560
  -9   3  21 140.698 348.027   0  46.13462   126.227
  -9   3  21-11.4627 301.529   1  46.10918    45.944
  -9   3  22 110.006 298.232   1  48.14646    44.336
  -9   3  22-7.29751 350.839   0  48.17622   126.310
  -9   3  23 116.018 318.501   1  50.22861    42.730
  -9   3  23 130.119 360.034   0  50.26281   126.392
  -9   3  24-80.5886 374.413   0  52.39297   126.473
  -9   3  24 416.861 328.646   1  52.35424    41.121
  -9   3  25 217.818 361.529   1  54.52243    39.502
  -9   3  25 306.433 408.361   0  54.56581   126.550
  -9   3  26-67.3319 454.526   0  56.78087   126.623
  -9   3  27-127.294 478.247   0  59.03813   126.689
  -9   3  28-283.027 460.967   0  61.33794   126.750
  -9   4   0 2.80069 48.6122   0  24.36539    86.102
  -9   4   1 189.319 50.6395   0  23.84753   102.069
  -9   4   2 429.325 65.2742   0  23.52787   111.883
  -9   4   3 384.865 75.3335   0  23.41402   116.543
  -9   4   4 489.335 92.1567   0  23.50881   118.626
  -9   4   5 722.705 118.869   0  23.80989   119.571
  -9   4   6 42.6780 104.591   0  24.31003   120.028
  -9   4   7 2984.64 218.562   0  24.99803   120.288
  -9   4   8 575.851 153.710   0  25.85989   120.484
  -9   4   9 1687.76 210.724   0  26.88013   120.674
  -9   4  10 315.470 160.677   0  28.04297   120.881
  -9   4  11 300.990 175.463   0  29.33314   121.110
  -9   4  12 310.069 228.380   1  30.74257    59.850
  -9   4  12 348.831 196.246   0  30.73650   121.360
  -9   4  13-53.3304 251.010   1  32.24328    57.764
  -9   4  13-11.3822 202.590   0  32.24037   121.624
  -9   4  14 214.551 211.565   0  33.83360   121.896
  -9   4  14 390.156 251.196   1  33.83312    55.737
  -9   4  15 302.947 252.023   1  35.50254    53.766
  -9   4  15 223.846 230.070   0  35.50659   122.171
  -9   4  16 779.506 283.277   0  37.25122   122.445
  -9   4  16 709.387 290.229   1  37.24342    51.847
  -9   4  17 350.799 264.001   0  39.06063   122.713
  -9   4  17 497.774 267.530   1  39.04897    49.976
  -9   4  18 217.187 252.302   1  40.91353    48.147
  -9   4  18 75.4858 276.678   0  40.92918   122.972
  -9   4  19-41.7669 275.731   1  42.83248    46.354
  -9   4  19 95.7778 295.356   0  42.85223   123.221
  -9   4  20-91.7018 272.083   1  44.80210    44.589
  -9   4  20 17.1605 295.172   0  44.82605   123.457
  -9   4  21-106.657 284.009   1  46.81942    42.847
  -9   4  21 110.421 333.946   0  46.84766   123.679
  -9   4  22 337.238 241.711   1  48.88217    41.119
  -9   4  22 551.716 378.316   0  48.91480   123.888
  -9   4  23-68.2632 270.868   1  50.98867    39.398
  -9   4  23-302.797 378.095   0  51.02579   124.082
  -9   4  24 140.866 380.840   0  53.17947   124.262
  -9   4  24-35.2908 328.061   1  53.13776    37.676
  -9   4  25 86.8583 421.946   0  55.37518   124.428
  -9   4  26 174.180 441.644   0  57.61267   124.579
  -9   4  27-34.8596 486.379   0  59.89212   124.717
  -9   4  28 273.827 527.714   0  62.21408   124.841
  -9   5   1 266.741 93.3438   0  23.71814    88.384
  -9   5   2-11.8369 83.0643   0  23.48831    96.002
  -9   5   3 371.055 100.456   0  23.46586   101.636
  -9   5   4 12.9738 98.7403   0  23.65136   105.618
  -9   5   5 1575.63 165.193   0  24.04026   108.435
  -9   5   6 1032.24 163.011   0  24.62350   110.489
  -9   5   7 132.985 136.291   0  25.38854   112.052
  -9   5   8 619.771 169.676   0  26.32063   113.302
  -9   5   9 789.226 186.405   0  27.40410   114.344
  -9   5  10 250.272 172.580   0  28.62333   115.246
  -9   5  11 464.797 189.190   0  29.96353   116.047
  -9   5  12 65.1252 199.460   1  31.41441    57.928
  -9   5  12 37.0395 199.821   0  31.41120   116.770
  -9   5  13 87.6516 222.267   1  32.95430    55.602
  -9   5  13 219.110 213.374   0  32.95434   117.432
  -9   5  14 91.4656 240.630   0  34.58252   118.040
  -9   5  14 183.080 227.647   1  34.57902    53.351
  -9   5  15 1069.42 286.838   1  36.27964    51.174
  -9   5  15 1370.07 307.445   0  36.28679   118.603
  -9   5  16 211.470 253.295   1  38.04867    49.067
  -9   5  16 178.162 255.217   0  38.05960   119.123
  -9   5  17 561.785 274.298   1  39.87981    47.022
  -9   5  17 519.358 280.381   0  39.89465   119.604
  -9   5  18-21.0804 292.376   0  41.78676   120.050
  -9   5  18 105.014 263.044   1  41.76789    45.033
  -9   5  19 4.24913 252.525   1  43.70869    43.091
  -9   5  19 22.3253 295.343   0  43.73169   120.461
  -9   5  20-124.901 276.224   1  45.69883    41.188
  -9   5  20 1.26405 314.702   0  45.72605   120.841
  -9   5  21 245.085 345.324   0  47.76720   121.192
  -9   5  21 391.152 246.374   1  47.73565    39.315
  -9   5  22 35.1261 275.742   1  49.81713    37.461
  -9   5  22-34.8165 374.268   0  49.85312   121.514
  -9   5  23 51.6052 366.458   0  51.98236   121.809
  -9   5  24 472.552 418.876   0  54.15401   122.080
  -9   5  25 154.176 419.494   0  56.36756   122.327
  -9   5  26 140.057 465.862   0  58.62296   122.551
  -9   5  27 68.2403 474.688   0  60.92056   122.755
  -9   6   1 538.726 132.343   0  23.98159    83.133
  -9   6   2 50.6823 114.887   0  23.84437    88.958
  -9   6   3 187.240 117.571   0  23.91221    93.853
  -9   6   4 294.559 126.796   0  24.18348    97.833
  -9   6   5 14.5965 133.028   0  24.65187   101.035
  -9   6   6 0.00000 137.969   0  25.30712   103.628
  -9   6   7 711.854 169.559   0  26.13614   105.761
  -9   6   8 94.3130 151.657   0  27.12421   107.552
  -9   6   9 117.612 159.173   0  28.25607   109.086
  -9   6  10 29.0349 185.767   0  29.51685   110.424
  -9   6  11 235.300 192.177   0  30.89263   111.606
  -9   6  12 256.305 221.806   1  32.37032    55.590
  -9   6  12 240.561 213.295   0  32.37078   112.664
  -9   6  13 146.257 218.715   1  33.93642    53.009
  -9   6  13 60.5354 221.399   0  33.94016   113.617
  -9   6  14 103.235 233.125   1  35.58389    50.522
  -9   6  14 197.755 228.900   0  35.59111   114.481
  -9   6  15 46.7532 250.429   0  37.31536   115.268
  -9   6  15-24.0970 202.820   1  37.30449    48.128
  -9   6  16-20.9349 230.020   1  39.09130    45.820
  -9   6  16 76.8074 253.324   0  39.10596   115.987
  -9   6  17 211.615 284.312   0  40.95711   116.644
  -9   6  17 164.779 237.209   1  40.93853    43.593
  -9   6  18 15.3151 237.981   1  42.84142    41.435
  -9   6  18 146.420 306.507   0  42.86403   117.245
  -9   6  19-109.059 306.844   0  44.82284   117.796
  -9   6  19 160.307 255.501   1  44.79609    39.336
  -9   6  20-45.2501 265.984   1  46.79948    37.285
  -9   6  20-20.8834 346.681   0  46.83047   118.300
  -9   6  21-54.0878 339.895   0  48.88452   118.762
  -9   6  22 519.020 370.647   0  50.98320   119.185
  -9   6  23-41.0408 408.294   0  53.12527   119.571
  -9   6  24 162.817 430.054   0  55.30995   119.924
  -9   6  25 269.954 456.624   0  57.53693   120.245
  -9   6  26 312.449 494.254   0  59.80629   120.536
  -9   6  27-2.70296 451.243   0  62.11853   120.800
  -9   7   2 43.2518 141.926   0  24.57986    84.937
  -9   7   3 15.7328 137.682   0  24.73294    89.086
  -9   7   4 5026.85 308.698   0  25.08185    92.709
  -9   7   5 87.1646 151.668   0  25.61911    95.836
  -9   7   6 796.404 200.816   0  26.33397    98.530
  -9   7   7 2371.36 258.785   0  27.21349   100.861
  -9   7   8 914.065 221.412   0  28.24358   102.896
  -9   7   9 212.132 199.894   0  29.40993   104.687
  -9   7  10 1416.40 266.080   0  30.69872   106.277
  -9   7  11-5.80877 217.792   0  32.09713   107.700
  -9   7  12 1358.49 263.596   1  33.58876    52.785
  -9   7  12 1086.33 266.593   0  33.59358   108.981
  -9   7  13 5.08073 233.490   0  35.17782   110.140
  -9   7  13 112.514 196.626   1  35.16974    49.928
  -9   7  14 328.827 258.458   0  36.84099   111.192
  -9   7  14 381.571 209.594   1  36.82946    47.186
  -9   7  15 302.841 213.107   1  38.56034    44.557
  -9   7  15 139.168 263.423   0  38.57550   112.149
  -9   7  16 347.640 240.219   1  40.35603    42.034
  -9   7  16 87.8323 279.245   0  40.37495   113.023
  -9   7  17 178.847 300.326   0  42.23399   113.821
  -9   7  17 188.076 222.991   1  42.21117    39.608
  -9   7  18 1.33303 245.472   1  44.12139    37.267
  -9   7  18-51.1137 324.953   0  44.14822   114.551
  -9   7  19-170.540 320.898   0  46.11409   115.218
  -9   7  20-55.9507 353.560   0  48.12876   115.829
  -9   7  21 121.478 353.399   0  50.19006   116.388
  -9   7  22 159.504 391.360   0  52.29638   116.899
  -9   7  23-125.607 401.359   0  54.44663   117.365
  -9   7  24-34.0892 412.894   0  56.64019   117.791
  -9   7  25-18.7051 427.555   0  58.87688   118.179
  -9   7  26 354.410 488.181   0  61.15691   118.531
  -9   8   2 370.964 162.965   0  25.66419    82.251
  -9   8   3 261.883 164.455   0  25.89473    85.799
  -9   8   4 879.964 197.700   0  26.31144    89.035
  -9   8   5 24.6864 179.985   0  26.90628    91.955
  -9   8   6 1816.01 259.253   0  27.66866    94.576
  -9   8   7 18.5507 186.352   0  28.58628    96.927
  -9   8   8 202.053 197.204   0  29.64609    99.040
  -9   8   9-30.4648 207.144   0  30.83500   100.945
  -9   8  10 0.98413 217.137   0  32.14045   102.668
  -9   8  11 41.8293 213.861   0  33.55081   104.232
  -9   8  12 1632.08 312.767   0  35.05556   105.654
  -9   8  12 1894.48 263.794   1  35.04585    49.447
  -9   8  13 45.7761 257.461   0  36.64539   106.952
  -9   8  13-39.0749 190.096   1  36.63247    46.285
  -9   8  14 161.384 252.989   0  38.31222   108.137
  -9   8  14 22.4529 204.280   1  38.29589    43.260
  -9   8  15 356.508 282.060   0  40.04910   109.222
  -9   8  15 387.943 227.961   1  40.02919    40.370
  -9   8  16 309.197 294.508   0  41.85013   110.214
  -9   8  16 416.372 228.910   1  41.82651    37.608
  -9   8  17 63.0059 297.572   0  43.71041   111.124
  -9   8  18 279.936 317.936   0  45.62587   111.957
  -9   8  19-124.072 338.774   0  47.59324   112.722
  -9   8  20-53.8949 372.654   0  49.60989   113.422
  -9   8  21 266.744 378.193   0  51.67384   114.064
  -9   8  22 209.280 401.838   0  53.78365   114.651
  -9   8  23 3.42959 422.099   0  55.93835   115.188
  -9   8  24 234.069 452.372   0  58.13746   115.679
  -9   8  25 73.5197 462.797   0  60.38090   116.127
  -9   9   2 485.838 207.654   0  27.05838    80.227
  -9   9   3 1411.41 250.376   0  27.35729    83.305
  -9   9   4 136.459 183.070   0  27.83169    86.197
  -9   9   5 121.560 195.933   0  28.47353    88.885
  -9   9   6 1232.83 250.825   0  29.27274    91.370
  -9   9   7 7.13770 215.831   0  30.21803    93.659
  -9   9   8 920.110 255.007   0  31.29757    95.764
  -9   9   9 596.336 248.718   0  32.49960    97.699
  -9   9  10-2.16969 233.859   0  33.81287    99.478
  -9   9  11 1240.86 307.714   0  35.22696   101.115
  -9   9  11 949.615 212.695   1  35.21488    49.152
  -9   9  12 80.1638 184.399   1  36.71737    45.488
  -9   9  12 96.1902 250.763   0  36.73238   102.622
  -9   9  13 97.1042 260.689   0  38.32076   104.008
  -9   9  13 60.7608 177.269   1  38.30259    41.976
  -9   9  14 1467.90 358.922   0  39.98473   105.285
  -9   9  14 1241.49 257.004   1  39.96321    38.626
  -9   9  15 6.67241 286.674   0  41.71796   106.460
  -9   9  16 692.475 343.121   0  43.51506   107.542
  -9   9  17 434.397 355.002   0  45.37149   108.538
  -9   9  18 660.862 382.762   0  47.28353   109.455
  -9   9  19 190.866 332.487   0  49.24813   110.298
  -9   9  20 838.995 412.276   0  51.26289   111.072
  -9   9  21-130.304 386.326   0  53.32598   111.784
  -9   9  22 89.6104 410.285   0  55.43610   112.438
  -9   9  23-82.8247 459.587   0  57.59244   113.037
  -9   9  24-47.9444 410.049   0  59.79459   113.585
  -9   9  25 14.0384 470.773   0  62.04262   114.086
  -9  10   2 15.6083 197.910   0  28.72113    78.557
  -9  10   3 1318.14 278.855   0  29.07923    81.267
  -9  10   4 188.418 222.001   0  29.60199    83.865
  -9  10   5 307.951 217.391   0  30.28165    86.335
  -9  10   6 156.890 227.097   0  31.10896    88.666
  -9  10   7 801.371 257.147   0  32.07373    90.857
  -9  10   8 445.144 259.342   0  33.16544    92.910
  -9  10   9 93.9520 239.542   0  34.37362    94.827
  -9  10  10 58.2442 253.815   0  35.68832    96.616
  -9  10  11 166.239 176.067   1  37.08249    44.872
  -9  10  11 363.525 266.230   0  37.10025    98.281
  -9  10  12-3.53409 175.331   1  38.58032    40.769
  -9  10  12 159.855 271.680   0  38.60096    99.831
  -9  10  13 112.324 280.515   0  40.18289   101.270
  -9  10  14 991.382 349.459   0  41.83941   102.605
  -9  10  15 115.729 310.215   0  43.56475   103.843
  -9  10  16 466.764 353.079   0  45.35400   104.990
  -9  10  17-7.14660 327.952   0  47.20300   106.051
  -9  10  18 70.3862 337.812   0  49.10831   107.033
  -9  10  19-5.96658 381.603   0  51.06712   107.939
  -9  10  20 33.7645 381.256   0  53.07725   108.775
  -9  10  21 146.930 363.975   0  55.13702   109.546
  -9  10  22 73.2696 431.480   0  57.24527   110.256
  -9  10  23-154.102 464.727   0  59.40130   110.908
  -9  10  24-277.848 454.042   0  61.60484   111.506
  -9  11   2 489.253 244.792   0  30.61321    77.090
  -9  11   3 640.193 258.974   0  31.02208    79.505
  -9  11   4 971.850 290.649   0  31.58514    81.858
  -9  11   5 170.409 235.029   0  32.29519    84.130
  -9  11   6 3022.64 377.698   0  33.14384    86.310
  -9  11   7 59.8125 249.549   0  34.12206    88.391
  -9  11   8 171.032 255.622   0  35.22055    90.369
  -9  11   9 1215.76 318.852   0  36.43011    92.242
  -9  11  10 36.6533 252.466   0  37.74197    94.010
  -9  11  11 41.2350 280.202   0  39.14790    95.674
  -9  11  12 968.320 333.434   0  40.64039    97.238
  -9  11  13-21.5945 296.420   0  42.21270    98.703
  -9  11  14 118.888 304.438   0  43.85884   100.073
  -9  11  15-40.6999 317.999   0  45.57361   101.351
  -9  11  16 35.0066 338.195   0  47.35254   102.543
  -9  11  17 28.4747 365.711   0  49.19183   103.652
  -9  11  18 20.1002 340.340   0  51.08833   104.683
  -9  11  19-108.850 379.141   0  53.03948   105.639
  -9  11  20 72.2538 394.534   0  55.04329   106.525
  -9  11  21-13.5118 427.431   0  57.09824   107.344
  -9  11  22-55.2381 426.211   0  59.20333   108.101
  -9  12   2 54.0190 249.087   0  32.70005    75.749
  -9  12   3 626.703 282.085   0  33.15238    77.924
  -9  12   4 97.5620 258.077   0  33.74916    80.068
  -9  12   5-100.481 259.772   0  34.48379    82.165
  -9  12   6 86.4037 266.539   0  35.34882    84.202
  -9  12   7 524.712 281.712   0  36.33626    86.172
  -9  12   8-13.8718 255.039   0  37.43798    88.066
  -9  12   9 33.3133 286.465   0  38.64592    89.879
  -9  12  10 179.570 288.095   0  39.95238    91.609
  -9  12  11-12.3468 290.923   0  41.35011    93.253
  -9  12  12 33.9550 313.201   0  42.83247    94.810
  -9  12  13 128.123 316.173   0  44.39344    96.281
  -9  12  14 161.332 324.008   0  46.02768    97.667
  -9  12  15 224.129 332.643   0  47.73050    98.969
  -9  12  16 261.171 346.125   0  49.49786   100.190
  -9  12  17 154.690 357.417   0  51.32631   101.332
  -9  12  18 12.2648 430.898   0  53.21299   102.399
  -9  12  19 148.374 424.616   0  55.15561   103.393
  -9  12  20-61.7658 403.167   0  57.15235   104.317
  -9  12  21-185.034 422.217   0  59.20189   105.176
  -9  12  22 209.927 442.839   0  61.30336   105.971
  -9  13   1 547.827 275.829   0  34.60341    72.519
  -9  13   2-23.4553 264.163   0  34.95262    74.490
  -9  13   3 79.2187 278.830   0  35.44234    76.466
  -9  13   4-22.9045 282.161   0  36.06761    78.432
  -9  13   5 17.8387 274.601   0  36.82249    80.374
  -9  13   6 642.291 289.846   0  37.70039    82.280
  -9  13   7 756.226 318.346   0  38.69431    84.141
  -9  13   8 963.709 333.136   0  39.79713    85.947
  -9  13   9 4.50963 296.859   0  41.00183    87.693
  -9  13  10 297.794 316.044   0  42.30167    89.374
  -9  13  11-2.03317 309.983   0  43.69028    90.984
  -9  13  12 117.357 352.548   0  45.16180    92.521
  -9  13  13 385.582 338.227   0  46.71090    93.984
  -9  13  14 151.757 367.879   0  48.33282    95.371
  -9  13  15 107.978 346.828   0  50.02337    96.682
  -9  13  16-15.8645 384.404   0  51.77891    97.919
  -9  13  17 58.7139 392.183   0  53.59636    99.082
  -9  13  18-26.0524 390.948   0  55.47315   100.173
  -9  13  19 78.7041 444.235   0  57.40722   101.195
  -9  13  20 135.256 438.875   0  59.39697   102.149
  -9  13  21 105.566 412.312   0  61.44129   103.037
  -9  14   1 363.066 298.869   0  36.95731    71.499
  -9  14   2 570.119 301.579   0  37.34741    73.290
  -9  14   3-38.6029 274.024   0  37.86960    75.098
  -9  14   4 71.2917 300.642   0  38.51934    76.910
  -9  14   5-79.0362 307.563   0  39.29134    78.714
  -9  14   6 2509.50 418.594   0  40.17978    80.500
  -9  14   7 44.9978 307.313   0  41.17854    82.257
  -9  14   8 2219.43 419.170   0  42.28142    83.976
  -9  14   9 274.041 322.230   0  43.48230    85.652
  -9  14  10 32.7311 343.445   0  44.77528    87.276
  -9  14  11 60.4466 356.904   0  46.15482    88.844
  -9  14  12 92.0532 354.522   0  47.61573    90.351
  -9  14  13 316.409 352.784   0  49.15333    91.794
  -9  14  14 26.3825 377.955   0  50.76339    93.171
  -9  14  15-77.6210 377.658   0  52.44219    94.481
  -9  14  16 143.153 375.895   0  54.18650    95.722
  -9  14  17 103.892 391.323   0  55.99358    96.896
  -9  14  18 355.724 463.246   0  57.86115    98.002
  -9  14  19 240.746 419.061   0  59.78741    99.041
  -9  14  20 78.5848 446.280   0  61.77100   100.016
  -9  15   1 286.366 319.118   0  39.43959    70.496
  -9  15   2-27.1293 307.546   0  39.86583    72.135
  -9  15   3 19.5338 322.762   0  40.41661    73.799
  -9  15   4 219.704 315.022   0  41.08783    75.477
  -9  15   5 80.3888 309.338   0  41.87476    77.157
  -9  15   6-132.775 347.358   0  42.77230    78.832
  -9  15   7 1310.83 401.194   0  43.77512    80.491
  -9  15   8 123.088 352.637   0  44.87781    82.126
  -9  15   9 1101.22 391.111   0  46.07505    83.729
  -9  15  10 152.705 358.908   0  47.36171    85.294
  -9  15  11 156.181 364.904   0  48.73291    86.813
  -9  15  12 45.1097 352.563   0  50.18416    88.283
  -9  15  13-34.3807 385.462   0  51.71131    89.699
  -9  15  14-72.1759 392.571   0  53.31065    91.057
  -9  15  15 429.414 353.032   0  54.97890    92.356
  -9  15  16 94.5186 428.243   0  56.71322    93.593
  -9  15  17-143.039 444.798   0  58.51122    94.767
  -9  15  18 133.658 395.764   0  60.37090    95.879
  -9  16   0 114.249 332.331   0  41.69740    68.036
  -9  16   1 92.9842 335.719   0  42.03500    69.507
  -9  16   2 270.509 334.076   0  42.49355    71.016
  -9  16   3 124.441 355.628   0  43.06992    72.554
  -9  16   4 856.478 361.675   0  43.76041    74.113
  -9  16   5 31.9033 381.476   0  44.56086    75.683
  -9  16   6 22.3568 368.397   0  45.46677    77.255
  -9  16   7 325.657 354.102   0  46.47351    78.822
  -9  16   8-109.791 368.690   0  47.57636    80.375
  -9  16   9 101.779 376.082   0  48.77071    81.906
  -9  16  10 522.264 367.281   0  50.05209    83.409
  -9  16  11 248.990 386.405   0  51.41626    84.877
  -9  16  12-27.7918 404.179   0  52.85928    86.304
  -9  16  13 25.4260 413.929   0  54.37756    87.686
  -9  16  14 97.5059 404.786   0  55.96785    89.019
  -9  16  15 44.1593 435.139   0  57.62729    90.299
  -9  16  16-38.6053 448.471   0  59.35341    91.523
  -9  16  17 301.870 449.822   0  61.14415    92.692
  -9  17   0 203.692 348.300   0  44.35886    67.175
  -9  17   1 637.753 394.194   0  44.73195    68.531
  -9  17   2 1564.56 451.849   0  45.21977    69.926
  -9  17   3 1182.81 426.170   0  45.81947    71.353
  -9  17   4 416.814 383.499   0  46.52773    72.805
  -9  17   5 134.383 390.873   0  47.34086    74.275
  -9  17   6 213.427 385.636   0  48.25494    75.753
  -9  17   7-57.2830 383.878   0  49.26593    77.233
  -9  17   8-103.326 379.759   0  50.36974    78.707
  -9  17   9 13.1138 392.056   0  51.56236    80.168
  -9  17  10 763.505 433.385   0  52.83990    81.608
  -9  17  11 154.811 416.964   0  54.19873    83.022
  -9  17  12 1055.61 448.616   0  55.63540    84.403
  -9  17  13-84.2815 446.768   0  57.14679    85.746
  -9  17  14 252.505 453.611   0  58.73011    87.047
  -9  17  15-277.969 443.326   0  60.38291    88.302
  -9  18  -1 123.748 394.132   0  46.82221    65.100
  -9  18   0 6.73720 396.254   0  47.11638    66.309
  -9  18   1 178.884 391.010   0  47.52190    67.564
  -9  18   2 65.4546 387.303   0  48.03664    68.859
  -9  18   3 1009.34 424.774   0  48.65802    70.188
  -9  18   4-102.766 400.505   0  49.38306    71.544
  -9  18   5 613.281 418.220   0  50.20853    72.922
  -9  18   6 203.492 400.030   0  51.13100    74.313
  -9  18   7-21.5907 406.374   0  52.14695    75.711
  -9  18   8-3.31751 401.698   0  53.25285    77.110
  -9  18   9 792.138 449.221   0  54.44521    78.501
  -9  18  10 179.247 431.500   0  55.72071    79.879
  -9  18  11 1026.97 464.111   0  57.07617    81.237
  -9  18  12 685.902 469.601   0  58.50865    82.569
  -9  18  13-148.605 462.477   0  60.01549    83.870
  -9  18  14-51.8798 486.280   0  61.59429    85.135
  -9  19  -2 16.5258 393.224   0  49.41280    63.248
  -9  19  -1 216.171 396.034   0  49.63411    64.320
  -9  19   0-2.61487 404.975   0  49.96331    65.441
  -9  19   1 326.797 427.709   0  50.39884    66.606
  -9  19   2 229.776 411.121   0  50.93872    67.812
  -9  19   3 143.409 425.812   0  51.58064    69.052
  -9  19   4 149.254 395.268   0  52.32194    70.321
  -9  19   5 155.893 427.202   0  53.15980    71.614
  -9  19   6 253.947 415.805   0  54.09122    72.924
  -9  19   7-5.25303 455.228   0  55.11314    74.246
  -9  19   8-155.596 472.386   0  56.22253    75.571
  -9  19   9 425.716 430.802   0  57.41639    76.895
  -9  19  10-220.458 499.983   0  58.69184    78.211
  -9  19  11 27.0174 455.359   0  60.04619    79.512
  -9  19  12 104.347 502.008   0  61.47694    80.793
  -9  20  -2 436.683 438.220   0  52.27502    62.532
  -9  20  -1 193.552 429.964   0  52.53344    63.528
  -9  20   0 81.5488 421.891   0  52.89521    64.570
  -9  20   1 53.7875 436.301   0  53.35888    65.655
  -9  20   2 16.2363 444.747   0  53.92263    66.780
  -9  20   3 99.2593 446.369   0  54.58439    67.939
  -9  20   4 482.818 474.222   0  55.34182    69.129
  -9  20   5-190.489 434.923   0  56.19244    70.343
  -9  20   6 115.169 457.021   0  57.13366    71.578
  -9  20   7 48.3892 466.298   0  58.16283    72.826
  -9  20   8 191.600 454.508   0  59.27735    74.082
  -9  20   9-51.8028 480.205   0  60.47466    75.340
  -9  20  10 197.261 494.134   0  61.75232    76.594
  -9  21  -3 680.179 474.776   0  55.03135    60.918
  -9  21  -2-120.857 484.385   0  55.22402    61.798
  -9  21  -1 69.2532 476.283   0  55.51709    62.724
  -9  21   0-37.3248 457.505   0  55.90952    63.695
  -9  21   1 97.2385 474.310   0  56.39995    64.708
  -9  21   2 499.216 452.385   0  56.98674    65.759
  -9  21   3 365.634 448.976   0  57.66803    66.844
  -9  21   4 176.448 495.299   0  58.44178    67.960
  -9  21   5 171.831 512.878   0  59.30584    69.102
  -9  21   6 13.2444 485.086   0  60.25796    70.265
  -9  21   7-146.375 514.598   0  61.29589    71.443
  -9  22  -4 58.2621 512.067   0  57.89754    59.452
  -9  22  -3-59.7060 471.596   0  58.02894    60.226
  -9  22  -2 339.121 488.652   0  58.25790    61.046
  -9  22  -1-338.824 485.656   0  58.58370    61.910
  -9  22   0 147.837 535.938   0  59.00535    62.816
  -9  22   1 275.332 527.121   0  59.52159    63.762
  -9  22   2 225.795 513.333   0  60.13096    64.745
  -9  22   3 422.443 527.045   0  60.83183    65.762
  -9  22   4 122.484 503.621   0  61.62241    66.809
  -9  23  -5 436.621 515.321   0  60.87003    58.113
  -9  23  -4 193.868 495.976   0  60.94408    58.790
  -9  23  -3 329.795 428.009   0  61.11301    59.512
  -9  23  -2 23.0309 486.878   0  61.37636    60.276
  -9  23  -1 297.276 538.555   0  61.73343    61.083
  -8 -14  19-86.8856 430.727   1  61.13512    73.217
  -8 -14  20 165.277 446.247   1  61.99380    72.696
  -8 -14  21 427.570 465.398   1  62.93872    72.167
  -8 -14  22 269.513 477.354   1  63.96795    71.628
  -8 -13  16-310.013 368.392   1  56.41472    72.884
  -8 -13  17 56.9543 359.266   1  57.06398    72.432
  -8 -13  18 36.2019 384.762   1  57.80641    71.970
  -8 -13  19 263.894 413.837   1  58.63987    71.495
  -8 -13  20 1308.28 390.601   1  59.56209    71.005
  -8 -13  21 48.8937 456.880   1  60.57080    70.500
  -8 -13  22 82.3240 427.449   1  61.66372    69.976
  -8 -13  23-318.058 517.379   1  62.83862    69.435
  -8 -12  14 453.848 336.424   1  52.70892    71.994
  -8 -12  15 110.056 343.345   1  53.22693    71.619
  -8 -12  16 148.357 349.505   1  53.84410    71.228
  -8 -12  17 28.1280 393.247   1  54.55815    70.818
  -8 -12  18 25.3325 394.619   1  55.36663    70.388
  -8 -12  19 129.274 387.088   1  56.26695    69.936
  -8 -12  20-60.9672 446.656   1  57.25642    69.462
  -8 -12  21-91.4226 442.443   1  58.33237    68.966
  -8 -12  22-121.345 443.333   1  59.49217    68.446
  -8 -12  23 17.8354 422.172   1  60.73326    67.902
  -8 -12  24 349.331 487.393   1  62.05325    67.333
  -8 -11  11-10.9499 273.610   1  49.00037    71.295
  -8 -11  12 513.042 311.319   1  49.26662    71.037
  -8 -11  13 8.48125 339.397   1  49.64058    70.756
  -8 -11  14 361.647 325.581   1  50.12046    70.451
  -8 -11  15-50.5495 343.327   1  50.70410    70.120
  -8 -11  16 142.167 318.072   1  51.38897    69.761
  -8 -11  17 35.3895 350.604   1  52.17229    69.374
  -8 -11  18-14.3978 377.478   1  53.05106    68.958
  -8 -11  19 91.9593 385.861   1  54.02221    68.514
  -8 -11  20 9.88104 400.446   1  55.08261    68.041
  -8 -11  21 436.608 413.865   1  56.22916    67.540
  -8 -11  23 12.1713 488.806   1  58.76882    66.452
  -8 -11  24 175.688 438.275   1  60.15639    65.866
  -8 -11  25 136.426 520.552   1  61.61911    65.253
  -8 -10   9 581.344 297.417   1  46.01580    70.136
  -8 -10  10 130.017 236.446   1  46.11576    70.000
  -8 -10  11 76.6421 279.839   1  46.33014    69.831
  -8 -10  12 325.044 282.131   1  46.65772    69.628
  -8 -10  13 445.296 285.473   1  47.09671    69.390
  -8 -10  14 39.0080 313.982   1  47.64476    69.115
  -8 -10  15 88.7535 320.766   1  48.29907    68.804
  -8 -10  16 230.721 321.652   1  49.05652    68.457
  -8 -10  17 133.271 356.991   1  49.91370    68.073
  -8 -10  18 169.799 379.878   1  50.86707    67.655
  -8 -10  19-48.1992 380.716   1  51.91298    67.202
  -8 -10  20-111.234 355.192   1  53.04784    66.716
  -8 -10  21-416.296 392.944   1  54.26811    66.197
  -8 -10  22 150.790 438.132   1  55.57042    65.645
  -8 -10  23-2.25762 466.601   1  56.95159    65.063
  -8 -10  24-136.866 456.531   1  58.40870    64.449
  -8 -10  25 408.775 469.267   1  59.93909    63.805
  -8 -10  26 273.220 446.483   1  61.54041    63.131
  -8  -9   7 223.868 233.112   1  43.37670    68.905
  -8  -9   8 1228.17 291.010   1  43.29307    68.900
  -8  -9   9 598.302 263.088   1  43.33013    68.853
  -8  -9  10 287.979 251.276   1  43.48763    68.764
  -8  -9  11 1268.81 334.182   1  43.76452    68.630
  -8  -9  12-91.6618 284.636   1  44.15902    68.451
  -8  -9  13 713.978 335.638   1  44.66866    68.227
  -8  -9  14 23.8160 235.980   1  45.29041    67.958
  -8  -9  15 535.996 327.300   1  46.02073    67.645
  -8  -9  16 44.8958 310.736   1  46.85578    67.289
  -8  -9  17 912.805 355.911   1  47.79147    66.891
  -8  -9  18-64.6815 356.031   1  48.82362    66.453
  -8  -9  19 29.2185 360.277   1  49.94803    65.976
  -8  -9  20 56.7512 356.587   1  51.16058    65.462
  -8  -9  21 35.9982 371.457   1  52.45731    64.912
  -8  -9  22-211.469 397.058   1  53.83452    64.328
  -8  -9  23-39.0094 452.080   1  55.28874    63.709
  -8  -9  24 506.872 441.593   1  56.81683    63.058
  -8  -9  25-95.2070 464.851   1  58.41597    62.375
  -8  -9  26 273.648 479.929   1  60.08370    61.661
  -8  -9  27 21.5876 478.548   1  61.81795    60.914
  -8  -8   5-116.643 205.721   1  41.12848    67.740
  -8  -8   6 651.412 260.990   1  40.84373    67.834
  -8  -8   7 27.4873 246.140   1  40.68453    67.892
  -8  -8   8 1742.50 323.700   1  40.65210    67.908
  -8  -8   9 26.3421 253.657   1  40.74668    67.877
  -8  -8  10-35.3485 250.404   1  40.96754    67.796
  -8  -8  11 209.858 280.177   1  41.31303    67.663
  -8  -8  12 267.948 276.671   1  41.78061    67.478
  -8  -8  13 63.5050 297.728   1  42.36698    67.241
  -8  -8  14 130.225 292.013   1  43.06825    66.954
  -8  -8  15-172.717 317.458   1  43.88006    66.616
  -8  -8  16 159.383 322.625   1  44.79773    66.231
  -8  -8  17-109.672 331.788   1  45.81642    65.800
  -8  -8  18 501.155 347.278   1  46.93126    65.326
  -8  -8  19 35.6683 369.295   1  48.13748    64.810
  -8  -8  20 279.887 362.180   1  49.43046    64.254
  -8  -8  21 131.676 356.222   1  50.80585    63.661
  -8  -8  22-40.3840 398.941   1  52.25962    63.031
  -8  -8  23 101.887 412.347   1  53.78809    62.367
  -8  -8  24 58.6748 429.763   1  55.38794    61.670
  -8  -8  25-183.552 437.466   1  57.05625    60.939
  -8  -8  26 170.024 460.307   1  58.79053    60.176
  -8  -8  27 46.9415 469.275   1  60.58867    59.380
  -8  -7   3 320.761 219.985   1  39.32106    67.075
  -8  -7   4 1356.37 273.156   1  38.81948    67.119
  -8  -7   5-48.5533 214.477   1  38.44577    67.177
  -8  -7   6 554.942 250.426   1  38.20307    67.227
  -8  -7   7 509.149 242.900   1  38.09348    67.251
  -8  -7   8 161.147 244.656   1  38.11797    67.237
  -8  -7   9 338.407 231.082   1  38.27634    67.178
  -8  -7  10 437.695 277.996   1  38.56717    67.067
  -8  -7  11-108.059 269.944   1  38.98798    66.902
  -8  -7  12-59.1227 271.267   1  39.53527    66.681
  -8  -7  13 48.2554 291.665   1  40.20477    66.404
  -8  -7  14 282.832 270.516   1  40.99153    66.073
  -8  -7  15 217.477 316.901   1  41.89023    65.689
  -8  -7  16 323.417 301.790   1  42.89529    65.255
  -8  -7  17 97.5539 325.838   1  44.00105    64.773
  -8  -7  18 111.620 342.865   1  45.20195    64.245
  -8  -7  19-129.050 333.290   1  46.49266    63.675
  -8  -7  20 210.197 365.191   1  47.86809    63.065
  -8  -7  21 181.289 361.095   1  49.32355    62.416
  -8  -7  22 145.531 405.166   1  50.85477    61.731
  -8  -7  23 39.2829 390.423   1  52.45788    61.011
  -8  -7  24 74.8190 400.060   1  54.12949    60.258
  -8  -7  25-153.345 418.569   1  55.86665    59.471
  -8  -7  26 145.343 414.626   1  57.66686    58.652
  -8  -7  27 471.663 461.344   1  59.52808    57.801
  -8  -7  28-50.7250 473.814   1  61.44868    56.917
  -8  -6   4 359.679 187.182   1  36.20035    67.166
  -8  -6   5 418.422 228.059   1  35.86535    67.077
  -8  -6   6 424.068 243.547   1  35.66988    67.015
  -8  -6   7 1214.40 292.250   1  35.61593    66.948
  -8  -6   8 829.967 268.017   1  35.70404    66.857
  -8  -6   9 114.812 232.651   1  35.93333    66.727
  -8  -6  10 98.8813 264.733   1  36.30146    66.548
  -8  -6  11 48.0059 265.086   1  36.80486    66.317
  -8  -6  12 91.3619 266.939   1  37.43884    66.029
  -8  -6  13 731.347 292.197   1  38.19791    65.685
  -8  -6  14 66.2972 289.920   1  39.07596    65.286
  -8  -6  15 748.962 303.500   1  40.06657    64.833
  -8  -6  16-27.4242 292.940   1  41.16320    64.329
  -8  -6  17 330.775 315.868   1  42.35938    63.778
  -8  -6  18 88.8701 325.849   1  43.64887    63.181
  -8  -6  19-141.615 328.596   1  45.02581    62.543
  -8  -6  20 89.7319 344.823   1  46.48475    61.865
  -8  -6  21 219.298 386.806   1  48.02072    61.150
  -8  -6  22 4.78391 380.684   1  49.62928    60.399
  -8  -6  23 191.859 399.253   1  51.30650    59.614
  -8  -6  24 422.167 384.409   1  53.04897    58.797
  -8  -6  25-90.1279 445.738   1  54.85378    57.947
  -8  -6  26 108.425 424.851   1  56.71852    57.066
  -8  -6  27 261.423 436.409   1  58.64127    56.152
  -8  -6  28 99.3271 490.466   1  60.62053    55.206
  -8  -5   5 127.265 207.519   1  33.40146    67.392
  -8  -5   6 1.13564 228.242   1  33.25951    67.155
  -8  -5   7 1043.06 267.710   1  33.26828    66.945
  -8  -5   8 925.527 268.593   1  33.42768    66.729
  -8  -5   9 162.415 244.994   1  33.73581    66.486
  -8  -5  10 28.0232 253.905   1  34.18913    66.203
  -8  -5  11 138.656 261.591   1  34.78266    65.872
  -8  -5  12 187.874 267.811   1  35.51029    65.487
  -8  -5  13 60.9489 278.061   1  36.36509    65.048
  -8  -5  14 1589.09 348.823   1  37.33965    64.556
  -8  -5  15 315.673 289.651   1  38.42638    64.013
  -8  -5  16 2013.72 393.404   1  39.61778    63.420
  -8  -5  17 559.308 316.696   1  40.90660    62.782
  -8  -5  18 15.9927 320.823   1  42.28600    62.101
  -8  -5  19 24.3289 314.169   1  43.74971    61.381
  -8  -5  20 667.486 362.425   1  45.29197    60.623
  -8  -5  21 228.537 384.315   1  46.90770    59.831
  -8  -5  22 115.258 376.723   1  48.59237    59.005
  -8  -5  23 367.905 400.834   1  50.34209    58.147
  -8  -5  24 40.1308 353.165   1  52.15352    57.258
  -8  -5  25-279.116 383.790   1  54.02388    56.339
  -8  -5  26 237.063 335.483   1  55.95093    55.389
  -8  -5  27 111.264 437.568   1  57.93290    54.408
  -8  -5  28 223.043 429.155   1  59.96849    53.395
  -8  -5  29-100.946 477.971   1  62.05687    52.348
  -8  -4   7 188.693 224.924   1  31.07170    67.193
  -8  -4   8 1383.59 288.890   1  31.31089    66.809
  -8  -4   9 101.381 233.801   1  31.70637    66.414
  -8  -4  10 20.4088 244.124   1  32.25299    65.990
  -8  -4  11 769.484 282.863   1  32.94407    65.525
  -8  -4  12 461.238 295.190   1  33.77177    65.014
  -8  -4  13 147.998 277.118   1  34.72760    64.454
  -8  -4  14-24.3302 284.514   1  35.80275    63.845
  -8  -4  15 106.274 269.761   1  36.98849    63.189
  -8  -4  16 17.7948 287.288   1  38.27640    62.489
  -8  -4  17 262.561 302.570   1  39.65854    61.748
  -8  -4  18 272.742 312.604   1  41.12764    60.969
  -8  -4  19 23.9147 299.049   1  42.67710    60.154
  -8  -4  20 0.40415 352.853   1  44.30109    59.306
  -8  -4  21 423.319 357.137   1  45.99444    58.427
  -8  -4  22-121.065 388.708   1  47.75274    57.518
  -8  -4  23 251.831 376.772   1  49.57219    56.580
  -8  -4  24-1.97546 395.414   1  51.44965    55.614
  -8  -4  25 145.343 399.753   1  53.38254    54.619
  -8  -4  26 338.837 435.800   1  55.36883    53.595
  -8  -4  27-166.026 419.668   1  57.40698    52.541
  -8  -4  28 16.7531 435.206   1  59.49593    51.456
  -8  -4  29 250.937 484.745   1  61.63508    50.338
  -8  -3   8 662.544 243.762   1  29.38096    67.042
  -8  -3   9 2637.32 331.330   1  29.87240    66.458
  -8  -3  10 182.527 256.127   1  30.52007    65.859
  -8  -3  11 0.00000 251.594   1  31.31525    65.229
  -8  -3  12-24.6880 262.789   1  32.24823    64.562
  -8  -3  13 7.34321 274.036   1  33.30882    63.855
  -8  -3  14 637.981 306.104   1  34.48686    63.106
  -8  -3  15-93.6901 281.366   1  35.77255    62.319
  -8  -3  16 64.1556 287.654   1  37.15671    61.495
  -8  -3  17-55.2613 293.117   1  38.63092    60.636
  -8  -3  18 311.255 301.914   1  40.18761    59.746
  -8  -3  19 560.942 328.458   1  41.82010    58.826
  -8  -3  20 11.4476 313.416   0  43.54546   140.421
  -8  -3  20 33.2284 317.936   1  43.52255    57.878
  -8  -3  21 201.856 334.166   1  45.28996    56.904
  -8  -3  21 297.198 345.400   0  45.31631   139.644
  -8  -3  22-82.8461 348.656   0  47.14803   138.973
  -8  -3  22 165.165 342.684   1  47.11806    55.905
  -8  -3  23-30.6897 365.695   0  49.03706   138.388
  -8  -3  23-20.1383 370.817   1  49.00333    54.880
  -8  -3  24-34.6603 377.260   0  50.98050   137.876
  -8  -3  24 168.869 401.524   1  50.94286    53.831
  -8  -3  25 15.7945 390.041   0  52.97604   137.425
  -8  -3  25-26.4636 407.043   1  52.93435    52.756
  -8  -3  26 188.935 438.282   0  55.02193   137.023
  -8  -3  26-188.978 398.168   1  54.97604    51.654
  -8  -3  27 23.1752 380.308   1  57.06667    50.523
  -8  -3  28 68.0946 455.944   1  59.20543    49.362
  -8  -3  29 169.313 462.337   1  61.39198    48.167
  -8  -3  30 121.968 486.190   1  63.62638    46.936
  -8  -2   9 56.1211 228.813   1  28.26587    66.556
  -8  -2  10 1145.67 280.890   1  29.02107    65.749
  -8  -2  11 153.903 243.000   1  29.92516    64.926
  -8  -2  12 455.130 269.469   1  30.96643    64.076
  -8  -2  13 617.786 289.418   1  32.13311    63.198
  -8  -2  14 14.8342 262.939   1  33.41381    62.290
  -8  -2  14 60.9844 203.345   0  33.41800   144.909
  -8  -2  15 66.7678 279.181   1  34.79789    61.354
  -8  -2  15 30.0135 231.779   0  34.80450   143.078
  -8  -2  16 79.8784 271.419   1  36.27562    60.390
  -8  -2  16 8.17425 240.441   0  36.28495   141.580
  -8  -2  17 20.6505 275.105   1  37.83835    59.401
  -8  -2  17 0.91830 260.886   0  37.85064   140.345
  -8  -2  18 131.028 265.737   0  39.49391   139.318
  -8  -2  18 154.870 309.280   1  39.47845    58.388
  -8  -2  19 35.0011 314.364   1  41.18933    57.354
  -8  -2  19 131.196 303.369   0  41.20814   138.458
  -8  -2  20 639.327 329.560   0  42.98767   137.730
  -8  -2  20 564.497 351.810   1  42.96535    56.300
  -8  -2  21 64.7566 327.044   0  44.82775   137.110
  -8  -2  21 104.636 328.597   1  44.80175    55.225
  -8  -2  22 373.238 329.374   0  46.72440   136.577
  -8  -2  22 553.378 371.957   1  46.69460    54.130
  -8  -2  23-22.2270 345.444   1  48.64065    53.014
  -8  -2  23 263.810 365.674   0  48.67440   136.116
  -8  -2  24 10.7259 365.679   1  50.63735    51.878
  -8  -2  24-106.535 379.498   0  50.67518   135.713
  -8  -2  25-10.1150 393.054   0  52.72475   135.359
  -8  -2  25-2.91435 396.208   1  52.68270    50.718
  -8  -2  26 97.4521 406.781   0  54.82166   135.044
  -8  -2  26-24.7627 395.599   1  54.77526    49.533
  -8  -2  27 109.703 417.411   1  56.91407    48.322
  -8  -2  27 53.1923 459.889   0  56.96495   134.762
  -8  -2  28 149.504 476.999   0  59.15413   134.507
  -8  -2  28-57.5115 369.466   1  59.09861    47.081
  -8  -2  29 241.655 452.692   1  61.32880    45.806
  -8  -2  29-29.2478 479.964   0  61.38910   134.275
  -8  -2  30 146.420 477.317   1  63.60495    44.494
  -8  -1  10 285.591 234.756   1  27.78905    65.595
  -8  -1  11 861.458 201.267   0  28.80000   147.561
  -8  -1  11 838.498 284.205   1  28.80392    64.551
  -8  -1  12 862.041 218.034   0  29.95120   144.633
  -8  -1  12 594.702 262.151   1  29.95336    63.496
  -8  -1  13 2183.75 343.665   1  31.22422    62.427
  -8  -1  13 2134.06 283.889   0  31.22422   142.346
  -8  -1  14-9.31685 210.245   0  32.60670   140.539
  -8  -1  14-187.516 251.106   1  32.60420    61.342
  -8  -1  15 23.1072 276.044   1  34.08212    60.241
  -8  -1  15 0.78404 220.326   0  34.08741   139.096
  -8  -1  16 1024.38 284.844   0  35.65639   137.933
  -8  -1  16 1240.01 339.689   1  35.64805    59.125
  -8  -1  17 286.017 277.043   1  37.29333    57.996
  -8  -1  17 224.753 246.354   0  37.30492   136.986
  -8  -1  18 37.2301 253.700   1  39.01052    56.853
  -8  -1  18 13.6438 291.611   0  39.02554   136.208
  -8  -1  19 1725.53 377.379   1  40.79330    55.699
  -8  -1  19 1500.85 343.357   0  40.81192   135.562
  -8  -1  20 1132.99 372.135   1  42.63637    54.531
  -8  -1  20 1425.04 373.833   0  42.65873   135.022
  -8  -1  21 134.860 354.606   0  44.56159   134.566
  -8  -1  21 248.760 317.923   1  44.53537    53.350
  -8  -1  22 371.903 345.484   1  46.48671    52.156
  -8  -1  22 128.002 347.300   0  46.51693   134.176
  -8  -1  23 80.1301 364.131   0  48.52190   133.840
  -8  -1  23-34.9710 336.870   1  48.48757    50.945
  -8  -1  24 653.865 337.945   1  50.53573    49.718
  -8  -1  24 69.3279 373.953   0  50.57430   133.548
  -8  -1  25 305.409 393.559   1  52.62955    48.471
  -8  -1  25 589.125 439.424   0  52.67247   133.291
  -8  -1  26 606.696 450.670   0  54.81532   133.062
  -8  -1  26 329.254 381.277   1  54.76792    47.201
  -8  -1  27-91.7930 451.487   0  57.00219   132.857
  -8  -1  27 76.4969 436.221   1  56.95017    45.905
  -8  -1  28 311.987 469.464   0  59.23285   132.671
  -8  -1  28-242.114 425.069   1  59.17609    44.580
  -8  -1  29-7.47266 479.983   0  61.50753   132.500
  -8  -1  29-158.881 441.687   1  61.44585    43.221
  -8  -1  30 43.6297 509.149   1  63.76004    41.823
  -8   0   8 1.90820 117.619   0  25.05120   153.348
  -8   0   9 89.2198 135.875   0  25.86966   148.010
  -8   0  10 223.995 148.443   0  26.84923   144.127
  -8   0  10 169.671 215.371   1  26.85692    65.323
  -8   0  11 33.0293 168.396   0  27.97442   141.240
  -8   0  11 91.8714 236.844   1  27.98037    64.037
  -8   0  12 1008.59 220.833   0  29.23005   139.059
  -8   0  12 948.920 271.035   1  29.23381    62.757
  -8   0  13 30.7862 248.431   1  30.60312    61.480
  -8   0  13 111.780 188.155   0  30.60191   137.386
  -8   0  14 377.454 215.033   0  32.07714   136.089
  -8   0  14 332.546 271.316   1  32.07548    60.203
  -8   0  15 512.732 287.292   1  33.63956    58.927
  -8   0  15 188.522 228.573   0  33.64435   135.071
  -8   0  16-7.64164 248.016   0  35.29368   134.264
  -8   0  16 161.440 255.224   1  35.28556    57.650
  -8   0  17 283.569 258.399   0  37.01671   133.619
  -8   0  17 214.972 261.809   1  37.00507    56.373
  -8   0  18 48.5887 282.170   1  38.79105    55.094
  -8   0  18 64.8085 281.728   0  38.80635   133.097
  -8   0  19 593.984 301.101   0  40.65670   132.671
  -8   0  19 479.403 310.624   1  40.63759    53.814
  -8   0  20 48.2421 317.773   0  42.56289   132.320
  -8   0  20 123.151 301.471   1  42.53986    52.530
  -8   0  21 13.6704 332.206   0  44.52098   132.027
  -8   0  21 22.2222 312.253   1  44.49392    51.240
  -8   0  22 33.4335 325.278   1  46.49664    49.943
  -8   0  22-47.5364 351.058   0  46.52784   131.780
  -8   0  23 172.595 360.202   0  48.58103   131.569
  -8   0  23 16.7896 328.625   1  48.54557    48.635
  -8   0  24 56.5894 359.894   1  50.63889    47.314
  -8   0  24 150.747 402.663   0  50.67871   131.386
  -8   0  25-128.477 402.857   1  52.77532    45.977
  -8   0  25 2.70497 400.858   0  52.81962   131.226
  -8   0  26 47.8504 425.101   0  55.00294   131.083
  -8   0  26-15.6844 373.846   1  54.95405    44.619
  -8   0  27-256.323 374.884   1  57.17473    43.235
  -8   0  27-155.751 463.736   0  57.22835   130.953
  -8   0  28 128.166 416.009   1  59.43741    41.822
  -8   0  28 181.617 494.048   0  59.49590   130.834
  -8   0  29 146.300 446.943   1  61.74254    40.374
  -8   0  29 120.480 474.612   0  61.80604   130.723
  -8   1   6 757.562 114.929   0  22.90988   155.743
  -8   1   7 36.3567 101.448   0  23.47380   147.937
  -8   1   8 1027.22 162.022   0  24.22848   142.800
  -8   1   9 185.988 137.797   0  25.15784   139.244
  -8   1  10 20.1499 139.341   0  26.24467   136.703
  -8   1  11 44.9698 158.167   0  27.47184   134.851
  -8   1  11 101.869 220.669   1  27.47879    63.311
  -8   1  12 3.21537 223.495   1  28.82759    61.791
  -8   1  12 157.058 168.381   0  28.82323   133.480
  -8   1  13 356.503 197.933   0  30.28417   132.454
  -8   1  13 248.321 251.724   1  30.28562    60.293
  -8   1  14 1854.79 322.954   1  31.84003    58.815
  -8   1  14 1723.98 287.610   0  31.84176   131.679
  -8   1  15 203.834 276.509   1  33.47971    57.355
  -8   1  15 9.59154 209.600   0  33.48484   131.090
  -8   1  16 8.21334 262.738   1  35.19524    55.911
  -8   1  16 10.4534 243.302   0  35.20395   130.638
  -8   1  17 30.5613 256.434   1  36.97871    54.481
  -8   1  17-57.2386 253.306   0  36.99115   130.291
  -8   1  18 480.538 277.203   1  38.82359    53.063
  -8   1  18 355.192 274.623   0  38.83987   130.021
  -8   1  19 52.9842 290.194   0  40.74474   129.809
  -8   1  19 225.138 286.885   1  40.72449    51.654
  -8   1  20-73.0230 310.240   0  42.70141   129.642
  -8   1  20 164.774 290.690   1  42.67709    50.251
  -8   1  21 159.450 284.367   1  44.67791    48.851
  -8   1  21 22.1223 310.973   0  44.70640   129.508
  -8   1  22 184.510 337.001   1  46.72425    47.449
  -8   1  22 110.225 348.453   0  46.75701   129.400
  -8   1  23 143.025 319.332   1  48.81408    46.042
  -8   1  23 488.340 407.506   0  48.85121   129.310
  -8   1  24 590.207 417.773   0  50.98753   129.233
  -8   1  24 843.846 364.311   1  50.94593    44.626
  -8   1  25 23.0350 333.749   1  53.11885    43.196
  -8   1  25 227.613 382.484   0  53.16503   129.166
  -8   1  26 87.3930 421.321   0  55.38321   129.106
  -8   1  26 225.392 357.238   1  55.33234    41.746
  -8   1  27 143.001 390.457   1  57.58633    40.271
  -8   1  27-79.8720 461.940   0  57.64202   129.050
  -8   1  28 315.760 477.008   0  59.94176   128.996
  -8   1  28-51.4011 396.113   1  59.88111    38.766
  -8   1  29 52.8565 530.595   0  62.28315   128.942
  -8   2   4 1649.73 96.4097   0  21.52181   155.888
  -8   2   5 42.8658 69.9847   0  21.77206   144.734
  -8   2   6 4.22097 87.2154   0  22.24016   138.760
  -8   2   7 4.45049 96.0820   0  22.91343   135.012
  -8   2   8 72.8961 117.383   0  23.77541   132.503
  -8   2   9 227.746 135.831   0  24.80767   130.770
  -8   2  10-6.76560 145.137   0  25.99140   129.557
  -8   2  11 110.128 219.955   1  27.31543    62.307
  -8   2  11 23.2453 168.752   0  27.30862   128.704
  -8   2  12 19.4063 181.314   0  28.74288   128.107
  -8   2  12 79.5725 209.713   1  28.74678    60.536
  -8   2  13 924.977 262.243   1  30.28034    58.808
  -8   2  13 445.798 205.537   0  30.27964   127.692
  -8   2  14 314.731 226.008   0  31.90637   127.410
  -8   2  14 492.892 256.308   1  31.90364    57.120
  -8   2  15 551.248 255.924   0  33.61244   127.224
  -8   2  15 506.720 252.731   1  33.60611    55.471
  -8   2  16 1.72708 248.801   0  35.38899   127.106
  -8   2  16-14.5128 252.907   1  35.37890    53.855
  -8   2  17-75.4242 255.408   1  37.21473    52.270
  -8   2  17 30.8895 252.541   0  37.22869   127.038
  -8   2  18 241.585 244.294   1  39.10760    50.710
  -8   2  18 121.148 261.335   0  39.12556   127.004
  -8   2  19 10.1926 296.609   0  41.07477   126.995
  -8   2  19-23.8499 278.976   1  41.05273    49.171
  -8   2  20-14.0870 276.606   1  43.04625    47.648
  -8   2  20 40.7106 296.850   0  43.07247   127.002
  -8   2  21 122.304 277.117   1  45.08515    46.135
  -8   2  21 120.566 316.864   0  45.11564   127.019
  -8   2  22 34.5817 299.560   1  47.16714    44.628
  -8   2  22-175.141 369.884   0  47.20199   127.041
  -8   2  23 132.673 361.740   0  49.32985   127.066
  -8   2  23 84.0904 325.662   1  49.29054    43.121
  -8   2  24 288.578 316.184   1  51.45422    41.607
  -8   2  24 47.7813 369.811   0  51.49809   127.091
  -8   2  25-29.8975 350.743   1  53.65752    40.081
  -8   2  25-93.7873 406.248   0  53.70604   127.114
  -8   2  26 37.0188 335.233   1  55.90020    38.536
  -8   2  26-119.340 432.881   0  55.95350   127.133
  -8   2  27-53.4152 490.715   0  58.24064   127.147
  -8   2  28-34.6363 523.757   0  60.56802   127.156
  -8   3   3 2971.61 120.796   0  20.92282   127.563
  -8   3   4 10.6152 64.2604   0  21.05023   126.382
  -8   3   5 209.062 88.1613   0  21.40573   125.285
  -8   3   6 687.213 126.421   0  21.97874   124.417
  -8   3   7 199.051 115.463   0  22.75368   123.790
  -8   3   8 1306.49 177.728   0  23.71186   123.374
  -8   3   9 1080.34 181.467   0  24.83343   123.132
  -8   3  10-11.1901 160.879   0  26.09894   123.025
  -8   3  11 263.413 170.968   0  27.49033   123.018
  -8   3  11 268.752 216.732   1  27.49585    60.961
  -8   3  12 1828.95 263.957   0  28.99148   123.084
  -8   3  12 2178.89 302.490   1  28.99386    58.929
  -8   3  13 435.133 238.479   1  30.58742    56.964
  -8   3  13 538.075 216.199   0  30.58844   123.201
  -8   3  14 299.194 236.211   1  32.26474    55.062
  -8   3  14 355.990 223.136   0  32.26935   123.350
  -8   3  15 577.053 263.315   0  34.02430   123.520
  -8   3  15 377.361 249.552   1  34.01595    53.219
  -8   3  16 92.0331 252.894   1  35.83289    51.429
  -8   3  16-40.9826 240.184   0  35.84511   123.700
  -8   3  17 69.0745 235.976   1  37.70889    49.685
  -8   3  17 89.0611 256.220   0  37.72509   123.883
  -8   3  18 236.798 260.561   1  39.63856    47.982
  -8   3  18 329.441 280.251   0  39.65884   124.065
  -8   3  19 0.00000 293.918   0  41.64204   124.240
  -8   3  19 51.9784 265.618   1  41.61760    46.312
  -8   3  20 59.8312 323.233   0  43.67130   124.406
  -8   3  20 142.119 275.542   1  43.64260    44.668
  -8   3  21 54.2087 334.007   0  45.74400   124.563
  -8   3  21 127.252 297.158   1  45.71096    43.043
  -8   3  22-189.091 355.008   0  47.85820   124.708
  -8   3  22 26.5616 288.275   1  47.82074    41.429
  -8   3  23 550.935 366.896   0  50.01254   124.840
  -8   3  23 717.948 319.508   1  49.97055    39.819
  -8   3  24-66.6820 409.875   0  52.20616   124.961
  -8   3  24-96.7302 304.629   1  52.15956    38.205
  -8   3  25 258.301 402.559   0  54.43866   125.068
  -8   3  25-138.787 255.152   1  54.38733    36.579
  -8   3  26 156.918 440.283   0  56.71005   125.162
  -8   3  27-127.660 507.631   0  59.02072   125.243
  -8   3  28-122.695 463.173   0  61.37141   125.312
  -8   4   1 76.2977 72.7751   0  21.02421    89.663
  -8   4   2 4288.60 171.448   0  20.78844    99.559
  -8   4   3 3311.05 168.150   0  20.78549   105.840
  -8   4   4 728.499 116.231   0  21.01544   109.652
  -8   4   5 3953.74 215.124   0  21.47116   112.040
  -8   4   6 785.106 139.520   0  22.13935   113.646
  -8   4   7 101.469 125.721   0  23.00246   114.822
  -8   4   8 4935.41 298.072   0  24.04074   115.757
  -8   4   9 387.058 150.093   0  25.23405   116.550
  -8   4  10 237.016 165.201   0  26.56319   117.252
  -8   4  11 1228.05 235.945   0  28.01076   117.891
  -8   4  11 1439.80 263.301   1  28.01391    59.219
  -8   4  12 61.2731 204.185   1  29.56131    56.917
  -8   4  12 112.375 191.701   0  29.56145   118.479
  -8   4  13 76.9554 205.859   0  31.20217   119.025
  -8   4  13 250.620 204.405   1  31.19853    54.707
  -8   4  14 69.0345 222.407   0  32.92190   119.532
  -8   4  14 198.009 230.127   1  32.91459    52.584
  -8   4  15 234.860 234.343   0  34.71151   120.002
  -8   4  15 47.7558 235.120   1  34.70039    50.543
  -8   4  16 63.8127 247.605   0  36.56351   120.437
  -8   4  16 78.4775 232.313   1  36.54846    48.575
  -8   4  17-35.8117 236.522   1  38.45273    46.672
  -8   4  17-33.8935 263.467   0  38.47181   120.839
  -8   4  18 286.342 294.162   0  40.43153   121.209
  -8   4  18 206.003 241.957   1  40.40832    44.824
  -8   4  19-49.3152 263.962   1  42.41137    43.021
  -8   4  19 24.5423 301.759   0  42.43879   121.549
  -8   4  20-23.3298 255.748   1  44.45886    41.255
  -8   4  20 44.9972 331.399   0  44.49057   121.860
  -8   4  21 240.159 262.314   1  46.54851    39.515
  -8   4  21 119.099 335.805   0  46.58460   122.143
  -8   4  22 191.380 270.976   1  48.67865    37.791
  -8   4  22 386.148 308.639   0  48.71921   122.400
  -8   4  23 337.407 358.488   0  50.89330   122.632
  -8   4  23 54.0615 291.600   1  50.84817    36.074
  -8   4  24-60.4614 393.013   0  53.10622   122.841
  -8   4  25-168.686 413.953   0  55.35778   123.027
  -8   4  26 205.287 457.315   0  57.64816   123.193
  -8   4  27-42.2422 477.248   0  59.97794   123.337
  -8   5   1 1131.95 136.860   0  21.12715    82.616
  -8   5   2 629.594 124.667   0  20.99433    89.858
  -8   5   3 212.485 108.765   0  21.09278    95.587
  -8   5   4 66.5643 110.511   0  21.41947    99.947
  -8   5   5 44.2556 112.063   0  21.96468   103.257
  -8   5   6 83.9408 118.399   0  22.71346   105.821
  -8   5   7 3.65001 137.322   0  23.64757   107.869
  -8   5   8 348.197 154.130   0  24.74733   109.557
  -8   5   9 159.250 157.889   0  25.99331   110.989
  -8   5  10 261.708 179.671   0  27.36732   112.229
  -8   5  11 278.675 193.414   1  28.85289    57.030
  -8   5  11 277.752 203.579   0  28.85307   113.322
  -8   5  12 1221.50 254.650   0  30.43635   114.296
  -8   5  12 1291.12 255.722   1  30.43284    54.446
  -8   5  13 349.237 223.307   0  32.10509   115.170
  -8   5  13 350.020 215.691   1  32.09805    51.980
  -8   5  14 54.8303 216.926   1  33.83842    49.628
  -8   5  14-20.6723 225.190   0  33.84916   115.958
  -8   5  15 309.950 225.671   1  35.64560    47.382
  -8   5  15 416.157 256.322   0  35.66017   116.672
  -8   5  16 109.540 215.808   1  37.51276    45.231
  -8   5  16 48.3978 268.948   0  37.53127   117.319
  -8   5  17 54.7736 234.565   1  39.43434    43.164
  -8   5  17 110.806 274.816   0  39.45689   117.906
  -8   5  18 393.351 233.681   1  41.40590    41.167
  -8   5  18 316.113 299.968   0  41.43258   118.440
  -8   5  19 109.481 294.009   0  43.45484   118.923
  -8   5  19-92.6639 228.399   1  43.42394    39.229
  -8   5  20-96.5348 263.888   1  45.48574    37.337
  -8   5  20 109.630 340.922   0  45.52094   119.362
  -8   5  21 53.3696 336.244   0  47.62887   119.759
  -8   5  21 242.090 277.162   1  47.58927    35.478
  -8   5  22 153.412 386.035   0  49.77718   120.118
  -8   5  23-135.068 379.534   0  51.96495   120.441
  -8   5  24-56.1067 417.980   0  54.19172   120.731
  -8   5  25-82.7123 429.808   0  56.45744   120.991
  -8   5  26-16.2963 450.018   0  58.76244   121.222
  -8   5  27-175.756 483.642   0  61.10743   121.426
  -8   6   2 1504.72 184.053   0  21.63296    84.954
  -8   6   3 13.3917 126.044   0  21.82677    89.767
  -8   6   4 185.738 134.898   0  22.23951    93.824
  -8   6   5-1.64605 128.114   0  22.85993    97.209
  -8   6   6 443.498 171.145   0  23.67260   100.045
  -8   6   7 1081.70 203.616   0  24.65967   102.444
  -8   6   8 14.9553 159.487   0  25.80256   104.502
  -8   6   9 24.7449 164.062   0  27.08317   106.290
  -8   6  10 1589.11 258.322   0  28.48479   107.861
  -8   6  11 199.966 183.336   1  29.98822    54.344
  -8   6  11 183.300 210.371   0  29.99251   109.254
  -8   6  12 1082.38 264.480   0  31.59335   110.497
  -8   6  12 894.466 229.380   1  31.58574    51.459
  -8   6  13 46.3323 193.444   1  33.26515    48.721
  -8   6  13 194.745 224.944   0  33.27626   111.611
  -8   6  14-64.0544 249.218   0  35.03200   112.615
  -8   6  14 91.1417 202.662   1  35.01722    46.127
  -8   6  15-86.8903 252.356   0  36.85286   113.520
  -8   6  15 23.6867 195.284   1  36.83428    43.665
  -8   6  16-27.0949 256.564   0  38.73255   114.339
  -8   6  16-95.2691 216.462   1  38.71006    41.322
  -8   6  17-222.174 289.468   0  40.66595   115.080
  -8   6  17-24.6473 229.713   1  40.63944    39.083
  -8   6  18 67.0503 233.957   1  42.61834    36.931
  -8   6  18 13.1116 300.901   0  42.64897   115.751
  -8   6  19 55.5047 240.191   1  44.64355    34.850
  -8   6  19-5.36655 303.813   0  44.67838   116.359
  -8   6  20 68.2905 321.929   0  46.75171   116.909
  -8   6  21 39.5912 353.358   0  48.86712   117.408
  -8   6  22 54.9902 377.204   0  51.02333   117.858
  -8   6  23-172.357 382.812   0  53.21957   118.264
  -8   6  24-430.221 403.234   0  55.45549   118.629
  -8   6  25 17.6877 476.436   0  57.73118   118.956
  -8   6  26 154.414 465.775   0  60.04707   119.249
  -8   7   2 7.77553 140.864   0  22.66951    81.906
  -8   7   3 1113.09 189.585   0  22.94851    85.961
  -8   7   4-25.0716 146.030   0  23.43414    89.585
  -8   7   5 19.7759 154.196   0  24.11461    92.788
  -8   7   6 40.3478 169.714   0  24.97500    95.610
  -8   7   7 629.237 196.099   0  25.99868    98.100
  -8   7   8 83.2048 195.394   0  27.16868   100.307
  -8   7   9 480.929 224.161   0  28.46866   102.272
  -8   7  10 1434.51 270.463   0  29.88355   104.029
  -8   7  11 2145.53 269.883   1  31.39090    51.101
  -8   7  11 1749.46 295.039   0  31.39992   105.608
  -8   7  12 1361.08 242.498   1  32.99376    47.886
  -8   7  12 1568.61 298.273   0  33.00603   107.030
  -8   7  13-35.6901 236.096   0  34.69187   108.315
  -8   7  13 7.50119 191.224   1  34.67614    44.853
  -8   7  14 408.397 199.474   1  36.42964    41.994
  -8   7  14 225.915 253.723   0  36.44897   109.477
  -8   7  15 318.372 206.945   1  38.24720    39.298
  -8   7  15 246.419 277.677   0  38.27028   110.530
  -8   7  16 81.6871 271.475   0  40.14999   111.485
  -8   7  16 200.760 203.114   1  40.12305    36.747
  -8   7  17 1123.05 276.167   1  42.05245    34.321
  -8   7  17 856.369 325.107   0  42.08336   112.352
  -8   7  18 157.392 309.176   0  44.06661   113.138
  -8   7  19 64.9022 318.138   0  46.09673   113.852
  -8   7  20 818.617 405.645   0  48.17144   114.499
  -8   7  21-11.2936 364.087   0  50.28904   115.086
  -8   7  22 204.190 373.242   0  52.44838   115.618
  -8   7  23-24.0048 412.743   0  54.64879   116.098
  -8   7  24 19.0095 433.577   0  56.89003   116.531
  -8   7  25 170.292 429.097   0  59.17228   116.921
  -8   7  26 582.004 449.991   0  61.49607   117.270
  -8   8   2 858.315 199.642   0  24.05536    79.693
  -8   8   3 81.8061 173.234   0  24.40757    83.166
  -8   8   4 2950.15 286.205   0  24.95276    86.388
  -8   8   5 0.75388 181.057   0  25.67941    89.347
  -8   8   6 1759.08 267.111   0  26.57372    92.046
  -8   8   7 73.0054 194.946   0  27.62069    94.504
  -8   8   8 1649.47 274.125   0  28.80521    96.739
  -8   8   9 1780.17 287.646   0  30.11279    98.772
  -8   8  10 128.603 220.611   0  31.53006   100.622
  -8   8  11 3445.64 295.795   1  33.03082    47.217
  -8   8  11 3355.67 372.176   0  33.04502   102.308
  -8   8  12 417.138 257.218   0  34.64716   103.844
  -8   8  12 556.019 208.461   1  34.62978    43.631
  -8   8  13 19.1808 168.976   1  36.30666    40.263
  -8   8  13 92.6393 262.531   0  36.32742   105.243
  -8   8  14 196.368 259.998   0  38.07807   106.520
  -8   8  14 205.105 180.005   1  38.05378    37.106
  -8   8  15 1644.07 254.292   1  39.86470    34.146
  -8   8  15 1451.22 359.037   0  39.89267   107.684
  -8   8  16 32.4746 296.754   0  41.76583   108.745
  -8   8  17 698.980 342.993   0  43.69319   109.712
  -8   8  18 222.627 337.996   0  45.67118   110.593
  -8   8  19-113.118 347.646   0  47.69701   111.396
  -8   8  20 42.1129 370.719   0  49.76855   112.127
  -8   8  21-122.957 407.098   0  51.88422   112.791
  -8   8  22-265.157 393.148   0  54.04298   113.395
  -8   8  23 183.324 449.351   0  56.24425   113.942
  -8   8  24-150.939 427.843   0  58.48786   114.437
  -8   8  25 192.700 454.759   0  60.77407   114.883
  -8   9   2 19.7855 181.170   0  25.73778    77.896
  -8   9   3-32.3283 186.216   0  26.15141    80.921
  -8   9   4 673.972 229.516   0  26.74425    83.801
  -8   9   5 250.247 210.885   0  27.50561    86.517
  -8   9   6 5518.56 410.601   0  28.42307    89.060
  -8   9   7 376.223 219.494   0  29.48339    91.429
  -8   9   8 32.6768 225.323   0  30.67335    93.628
  -8   9   9 1324.03 294.668   0  31.98023    95.666
  -8   9  10 421.936 181.832   1  33.37542    46.834
  -8   9  10 419.136 246.771   0  33.39228    97.549
  -8   9  11-76.9060 163.460   1  34.87914    42.564
  -8   9  11 22.6257 248.270   0  34.89887    99.287
  -8   9  12 534.706 274.346   0  36.49063   100.889
  -8   9  12 348.722 172.938   1  36.46780    38.541
  -8   9  13 244.719 176.297   1  38.13327    34.778
  -8   9  13 134.175 262.831   0  38.15938   102.363
  -8   9  14 318.154 291.947   0  39.89814   103.718
  -8   9  15 914.933 339.598   0  41.70098   104.963
  -8   9  16 530.967 337.873   0  43.56297   106.105
  -8   9  17 85.8464 329.992   0  45.48000   107.151
  -8   9  18 155.139 322.832   0  47.44880   108.110
  -8   9  19-13.4025 367.370   0  49.46675   108.987
  -8   9  20 15.7566 377.491   0  51.53184   109.789
  -8   9  21 282.287 402.912   0  53.64262   110.520
  -8   9  22 61.1742 415.963   0  55.79813   111.187
  -8   9  23-56.7951 434.873   0  57.99789   111.793
  -8   9  24 49.8720 451.475   0  60.24180   112.343
  -8  10   2 1147.49 265.036   0  27.66719    76.325
  -8  10   3 36.4744 217.950   0  28.13172    78.998
  -8  10   4 2858.36 340.880   0  28.76245    81.593
  -8  10   5 901.357 262.008   0  29.54968    84.087
  -8  10   6 1232.76 289.966   0  30.48245    86.468
  -8  10   7 37.3501 236.640   0  31.54927    88.726
  -8  10   8 128.143 240.385   0  32.73861    90.858
  -8  10   9 13.6581 245.955   0  34.03944    92.863
  -8  10  10 453.159 271.936   0  35.44147    94.741
  -8  10  10 137.010 151.094   1  35.41877    41.781
  -8  10  11 39.7362 113.194   1  36.90985    36.927
  -8  10  11 123.584 270.335   0  36.93536    96.495
  -8  10  12 559.328 293.916   0  38.51274    98.128
  -8  10  13 151.197 289.614   0  40.16632    99.645
  -8  10  14 1693.70 359.392   0  41.88977   101.052
  -8  10  15 80.6346 319.667   0  43.67767   102.353
  -8  10  16 966.663 384.696   0  45.52551   103.555
  -8  10  17 30.8821 341.397   0  47.42949   104.663
  -8  10  18-122.120 354.874   0  49.38656   105.683
  -8  10  19 23.2749 370.843   0  51.39429   106.621
  -8  10  20 65.2995 371.770   0  53.45082   107.482
  -8  10  21 203.014 380.799   0  55.55481   108.271
  -8  10  22 110.909 439.828   0  57.70541   108.992
  -8  10  23-247.387 403.360   0  59.90220   109.650
  -8  11   2 454.349 246.622   0  29.80080    74.889
  -8  11   3 846.301 280.966   0  30.30750    77.281
  -8  11   4 389.082 250.365   0  30.96848    79.635
  -8  11   5 1209.49 296.269   0  31.77513    81.932
  -8  11   6 77.8751 259.456   0  32.71789    84.157
  -8  11   7 127.828 245.415   0  33.78678    86.298
  -8  11   8-47.8133 255.202   0  34.97188    88.347
  -8  11   9-60.3702 278.036   0  36.26362    90.298
  -8  11  10 154.703 284.689   0  37.65304    92.146
  -8  11  11 85.8438 288.729   0  39.13192    93.890
  -8  11  12 510.105 319.390   0  40.69289    95.531
  -8  11  13 30.5149 310.611   0  42.32941    97.068
  -8  11  14 80.2874 308.879   0  44.03579    98.504
  -8  11  15 609.310 349.282   0  45.80713    99.842
  -8  11  16 122.808 337.955   0  47.63928   101.086
  -8  11  17-3.37792 374.077   0  49.52879   102.240
  -8  11  18 175.189 370.510   0  51.47282   103.308
  -8  11  19 265.744 385.295   0  53.46914   104.295
  -8  11  20-155.789 446.017   0  55.51604   105.204
  -8  11  21 159.822 438.857   0  57.61232   106.041
  -8  11  22-252.518 477.656   0  59.75724   106.809
  -8  12   2 108.512 255.929   0  32.10371    73.541
  -8  12   3 3920.41 418.984   0  32.64562    75.703
  -8  12   4 140.531 269.499   0  33.33115    77.853
  -8  12   5-31.0966 268.441   0  34.15271    79.976
  -8  12   6 671.162 281.010   0  35.10200    82.056
  -8  12   7 2472.13 391.042   0  36.17043    84.081
  -8  12   8 14.8529 275.299   0  37.34943    86.039
  -8  12   9 1164.75 338.080   0  38.63074    87.924
  -8  12  10 47.0419 298.928   0  40.00657    89.727
  -8  12  11-35.4589 302.647   0  41.46972    91.445
  -8  12  12-17.9283 319.598   0  43.01368    93.074
  -8  12  13 6.25244 310.476   0  44.63265    94.613
  -8  12  14 664.797 353.214   0  46.32153    96.062
  -8  12  15 46.1667 317.187   0  48.07590    97.421
  -8  12  16 314.890 385.962   0  49.89201    98.692
  -8  12  17-9.76631 369.431   0  51.76671    99.878
  -8  12  18 317.614 425.527   0  53.69742   100.982
  -8  12  19 154.172 391.986   0  55.68211   102.006
  -8  12  20 284.353 453.829   0  57.71924   102.954
  -8  12  21-1.25628 438.537   0  59.80776   103.830
  -8  13   1-65.9130 277.892   0  34.11679    70.313
  -8  13   2 149.938 278.333   0  34.54850    72.259
  -8  13   3 163.684 253.844   0  35.12022    74.227
  -8  13   4 10.8507 278.172   0  35.82613    76.203
  -8  13   5 559.617 304.062   0  36.65956    78.171
  -8  13   6 1695.44 371.900   0  37.61337    80.117
  -8  13   7 98.2949 287.805   0  38.68011    82.029
  -8  13   8 394.381 290.797   0  39.85244    83.895
  -8  13   9 167.738 302.456   0  41.12319    85.707
  -8  13  10 955.137 349.005   0  42.48560    87.455
  -8  13  11 131.712 320.808   0  43.93340    89.135
  -8  13  12-40.1226 325.866   0  45.46085    90.740
  -8  13  13 146.131 333.946   0  47.06282    92.267
  -8  13  14 580.585 380.659   0  48.73477    93.714
  -8  13  15 221.692 360.764   0  50.47275    95.081
  -8  13  16 236.822 363.836   0  52.27338    96.367
  -8  13  17 43.8118 376.618   0  54.13383    97.573
  -8  13  18 86.9119 411.613   0  56.05180    98.701
  -8  13  19 25.4386 436.324   0  58.02546    99.753
  -8  13  20 455.011 444.452   0  60.05348   100.730
  -8  14   1 201.902 293.611   0  36.64775    69.253
  -8  14   2 43.1474 291.774   0  37.11411    71.026
  -8  14   3 128.145 302.069   0  37.71154    72.831
  -8  14   4 233.012 306.367   0  38.43487    74.654
  -8  14   5-19.2884 295.302   0  39.27829    76.484
  -8  14   6 881.747 344.709   0  40.23559    78.306
  -8  14   7 428.564 319.571   0  41.30038    80.111
  -8  14   8 161.070 331.413   0  42.46632    81.886
  -8  14   9 136.625 335.379   0  43.72721    83.622
  -8  14  10-0.43287 343.003   0  45.07720    85.310
  -8  14  11 66.9354 334.142   0  46.51080    86.942
  -8  14  12-38.6949 347.788   0  48.02300    88.513
  -8  14  13 25.7034 381.065   0  49.60928    90.018
  -8  14  14 106.260 378.306   0  51.26563    91.453
  -8  14  15 187.052 387.000   0  52.98853    92.816
  -8  14  16-277.236 406.349   0  54.77499    94.105
  -8  14  17 259.625 442.190   0  56.62249    95.321
  -8  14  18 58.0957 447.378   0  58.52901    96.463
  -8  14  19 25.6666 478.895   0  60.49295    97.533
  -8  15   1 192.732 312.912   0  39.28783    68.210
  -8  15   2 466.218 331.096   0  39.78470    69.836
  -8  15   3-37.0094 314.231   0  40.40479    71.498
  -8  15   4 61.3638 330.697   0  41.14354    73.188
  -8  15   5 1714.16 409.939   0  41.99586    74.893
  -8  15   6-79.9920 340.214   0  42.95638    76.602
  -8  15   7 318.150 332.907   0  44.01961    78.304
  -8  15   8 76.2657 343.589   0  45.18004    79.990
  -8  15   9-85.8829 353.015   0  46.43235    81.649
  -8  15  10 117.402 368.843   0  47.77144    83.272
  -8  15  11 157.015 370.354   0  49.19256    84.852
  -8  15  12 155.370 373.250   0  50.69133    86.382
  -8  15  13-158.191 393.909   0  52.26380    87.856
  -8  15  14-74.5023 436.682   0  53.90643    89.270
  -8  15  15-87.3303 418.474   0  55.61614    90.619
  -8  15  16-18.9876 420.363   0  57.39030    91.903
  -8  15  17 93.2085 437.007   0  59.22673    93.119
  -8  15  18-150.682 464.979   0  61.12368    94.267
  -8  16   0 571.255 333.474   0  41.62015    65.732
  -8  16   1-9.94112 342.579   0  42.02446    67.181
  -8  16   2 107.855 346.800   0  42.54865    68.679
  -8  16   3 119.666 358.846   0  43.18919    70.218
  -8  16   4 1574.56 418.949   0  43.94204    71.788
  -8  16   5-144.031 374.585   0  44.80280    73.380
  -8  16   6 1305.40 425.556   0  45.76680    74.984
  -8  16   7 245.137 361.375   0  46.82928    76.591
  -8  16   8 196.586 362.180   0  47.98552    78.190
  -8  16   9 48.7742 366.013   0  49.23089    79.772
  -8  16  10 112.893 381.513   0  50.56101    81.329
  -8  16  11-165.956 390.354   0  51.97175    82.853
  -8  16  12 421.893 425.433   0  53.45930    84.336
  -8  16  13-115.626 436.700   0  55.02022    85.772
  -8  16  14-258.928 420.360   0  56.65145    87.157
  -8  16  15 413.048 450.126   0  58.35031    88.486
  -8  16  16-2.53043 456.785   0  60.11454    89.756
  -8  17   0 75.3300 362.633   0  44.41296    64.829
  -8  17   1 731.642 398.708   0  44.84854    66.166
[truncated: 1,937,098 more chars]
