# Supplementary material for: Crystal structure of tris[(4,7,13,16,21,24-hexa­oxa-1,10-di­aza­bicyclo­[8.8.8]hexa­cosane-κ8 N 2,O 6)rubidium] rubidium nona­stannide
Source: Acta Crystallogr E Crystallogr Commun. 2017 Jan 13;73(Pt 2):147–51. doi: 10.1107/S2056989017000172 (PMC5290553; doi:10.1107/S2056989017000172)
Supplement: Supplementary file 2 [file e-73-00147-Isup2.hkl]

data_I                                                                          
_shelx_title ' H579 in P-1 (No.2)'                                              
_shelx_refln_list_code          4                                               
_shelx_F_calc_maximum      596.02                                               
_exptl_crystal_F_000      2432.00                                               
_reflns_d_resolution_high  0.8107                                               
                                                                                
loop_                                                                           
 _space_group_symop_operation_xyz                                               
 'x, y, z'                                                                      
 '-x, -y, -z'                                                                   
                                                                                
_cell_length_a    15.7287                                                       
_cell_length_b    16.1530                                                       
_cell_length_c    20.2896                                                       
_cell_angle_alpha  98.782                                                       
_cell_angle_beta  104.350                                                       
_cell_angle_gamma 118.407                                                       
                                                                                
_shelx_F_squared_multiplier     1.000                                           
                                                                                
loop_                                                                           
 _refln_index_h                                                                 
 _refln_index_k                                                                 
 _refln_index_l                                                                 
 _refln_F_squared_calc                                                          
 _refln_F_squared_meas                                                          
 _refln_F_squared_sigma                                                         
 _refln_observed_status                                                         
   2   0   0      26609.74      28902.58      1602.51 o                         
   3   0   0      40532.20      45271.31      1763.12 o                         
   4   0   0      53225.44      55737.57      3763.47 o                         
   5   0   0       4376.13       1961.58      3892.47 o                         
   6   0   0       3594.81       1141.65      1264.76 o                         
   7   0   0         98.06       -103.23       260.91 o                         
   8   0   0      17485.35      17650.62      2262.56 o                         
   9   0   0       1703.63       1688.01      2035.85 o                         
  10   0   0         79.43         79.45      2113.61 o                         
  11   0   0       1957.87        300.16      2350.79 o                         
  12   0   0       6803.76       5205.45      2670.53 o                         
  13   0   0       1176.63       1226.06      2674.17 o                         
  14   0   0        258.83       -988.87      4464.08 o                         
  15   0   0        486.58       1606.54      4608.69 o                         
 -16   1   0        773.39       1892.63      4970.49 o                         
 -15   1   0       6988.99       7444.52      3138.26 o                         
 -14   1   0       1828.27       2438.90      2872.65 o                         
 -13   1   0        829.15       2551.73      2652.69 o                         
 -12   1   0       7157.42       8279.06      2477.10 o                         
 -11   1   0       4724.15       4254.09      2237.11 o                         
 -10   1   0        568.50       1031.96      2066.00 o                         
  -9   1   0         26.56        338.17      1782.44 o                         
  -8   1   0       2778.35       1906.33      1649.45 o                         
  -7   1   0       5318.26       4847.68      1676.44 o                         
  -6   1   0      61690.49      59370.36      3252.39 o                         
  -5   1   0      54918.64      52375.72      2267.64 o                         
  -4   1   0         11.75       2248.70      1215.40 o                         
  -3   1   0      12472.96      12592.42      1117.96 o                         
   2   1   0      14970.67      14271.69       927.13 o                         
   3   1   0       1013.26       1481.95       724.80 o                         
   4   1   0       3721.69       2950.84       750.00 o                         
   5   1   0       3231.12       2877.74       762.66 o                         
   6   1   0      58960.34      60970.65      2427.97 o                         
   7   1   0        514.48        536.03       637.28 o                         
   8   1   0       7006.45       6149.39      1233.06 o                         
   9   1   0      38064.54      16686.51     15852.07 o                         
  10   1   0       8868.28       7096.43      2436.64 o                         
  11   1   0       4005.56       2888.78      3718.62 o                         
  12   1   0       2983.74       3343.38      4052.59 o                         
  13   1   0       7466.93      10523.85      4674.63 o                         
  14   1   0       1313.83       -843.44      3570.75 o                         
  15   1   0        191.65      -1677.99      4965.01 o                         
 -16   2   0       1121.13        691.34      3226.47 o                         
 -15   2   0       6852.03       5947.37      3028.83 o                         
 -14   2   0       2235.25       1507.27      2786.63 o                         
 -13   2   0         99.25         51.95      2534.78 o                         
 -12   2   0      18948.29      19261.91      2924.55 o                         
 -11   2   0       3747.56       2503.83      2202.97 o                         
 -10   2   0      11192.00      10373.10      2306.17 o                         
  -9   2   0      13648.18      11214.60      2109.36 o                         
  -8   2   0       7792.29       6732.64      1747.98 o                         
  -7   2   0      65915.38      62484.55      2832.29 o                         
  -6   2   0      64172.39      60900.30      2561.14 o                         
  -5   2   0      41643.46      41981.34      2041.65 o                         
  -4   2   0       1682.85       1728.72      1057.24 o                         
  -3   2   0      40738.84      38828.01      1395.97 o                         
   0   2   0       5213.70       5192.49       904.65 o                         
   1   2   0      42124.09      43221.50      2206.30 o                         
   2   2   0      31528.80      38126.32      2627.83 o                         
   3   2   0      75354.43      81231.45      2269.23 o                         
   4   2   0       2211.74       4627.89      1122.91 o                         
   5   2   0        774.48        322.97       991.37 o                         
   6   2   0       4711.48       4053.75      1046.57 o                         
   7   2   0      70653.05      70511.62      2416.11 o                         
   8   2   0      27403.88      27545.52      1673.73 o                         
   9   2   0      31514.67      25997.33      6234.21 o                         
  10   2   0      13653.47      14697.20      4295.68 o                         
  11   2   0       4842.22       5008.98      3949.33 o                         
  12   2   0       2056.97       2151.15      4147.70 o                         
  13   2   0       4585.20       4686.23      4824.28 o                         
  14   2   0        407.84       1052.36      4528.03 o                         
 -17   3   0       3502.35       3368.72      3444.85 o                         
 -16   3   0        693.62       1862.84      3089.27 o                         
 -15   3   0          1.62       -692.79      2849.46 o                         
 -14   3   0         22.14        448.69      2654.78 o                         
 -13   3   0       3391.69       4432.75      2398.64 o                         
 -12   3   0       2586.04       1376.49      2208.41 o                         
 -11   3   0       3089.52       4247.26      2118.60 o                         
 -10   3   0       3214.66       3429.84      1902.29 o                         
  -9   3   0      10758.73       9142.50      1943.32 o                         
  -8   3   0        504.97        882.19      1464.58 o                         
  -7   3   0      25111.31      27108.43      4439.23 o                         
  -6   3   0      16736.25      16068.46      1695.33 o                         
  -5   3   0         55.89        297.23      1129.51 o                         
  -4   3   0      58014.48      57590.60      3014.22 o                         
  -3   3   0       6299.07       9643.58      1649.06 o                         
  -2   3   0       7871.70       6668.11       897.47 o                         
  -1   3   0       9313.49      10045.41       746.34 o                         
   0   3   0       2193.65       3159.76       612.73 o                         
   1   3   0      13111.38      12470.34       967.73 o                         
   2   3   0     128260.98     131862.14      4543.81 o                         
   3   3   0      33743.30      36909.45      3270.46 o                         
   4   3   0      52306.25      55790.12      2319.05 o                         
   5   3   0       9708.41       9097.36      1431.34 o                         
   6   3   0        676.13       1080.94      1178.70 o                         
   7   3   0      12655.44      11262.00      1549.26 o                         
   8   3   0      26721.32      25906.56      1999.88 o                         
   9   3   0        311.78       -577.40      3658.69 o                         
  10   3   0       2642.23       4784.35      3682.88 o                         
  11   3   0      12056.89      15670.69      4791.30 o                         
  12   3   0      14747.28      14516.91      4992.26 o                         
  13   3   0        858.29       3753.71      4666.65 o                         
  14   3   0       2197.17       6490.85      5323.67 o                         
 -17   4   0          2.96       1157.06      3095.56 o                         
 -16   4   0        120.54      -1449.44      3112.14 o                         
 -15   4   0       1060.36       -939.21      2612.46 o                         
 -14   4   0       2918.85       3209.44      2441.26 o                         
 -13   4   0          7.58        910.60      2241.01 o                         
 -12   4   0       1310.90        710.71      2213.61 o                         
 -11   4   0       1614.79       2052.93      1990.20 o                         
 -10   4   0       2072.38       1685.97      1831.47 o                         
  -9   4   0         46.85         64.10       571.02 o                         
  -8   4   0       6997.82       6082.55      1590.69 o                         
  -7   4   0        757.86        676.43      1323.24 o                         
  -6   4   0       1863.52       2161.90      1187.71 o                         
  -5   4   0       1573.48       1312.71      1857.76 o                         
  -4   4   0       7614.85      10495.29      2076.46 o                         
  -3   4   0      41269.20      38916.26      2538.71 o                         
  -2   4   0       1929.50       1530.75       705.68 o                         
  -1   4   0      41733.70      41827.22      1314.94 o                         
   0   4   0      15551.30      15548.20       984.54 o                         
   1   4   0       8090.78       6961.96       976.14 o                         
   2   4   0      12853.56      16311.57      2443.69 o                         
   3   4   0      75740.28      79306.12      2822.72 o                         
   4   4   0       8974.82       9167.92      1504.20 o                         
   5   4   0      34706.42      34653.59      3621.38 o                         
   6   4   0      48053.18      48728.33      2619.04 o                         
   7   4   0        161.20        857.10      1416.94 o                         
   8   4   0      18546.94      20488.78      2059.62 o                         
   9   4   0      10519.41       9408.71      4068.73 o                         
  10   4   0      13141.64      14450.28      4697.71 o                         
  11   4   0      11187.75       8973.75      4890.66 o                         
  12   4   0       7691.75      12366.03      5064.90 o                         
  13   4   0        824.69      -1306.35      5034.38 o                         
 -17   5   0        326.43        767.57      2959.67 o                         
 -16   5   0        147.21        871.84      2724.37 o                         
 -15   5   0       4361.55       3472.03      2753.35 o                         
 -14   5   0       2265.19       1995.52      2390.16 o                         
 -13   5   0      17472.51      15878.97      2858.96 o                         
 -12   5   0       9170.00       8545.51      2281.75 o                         
 -11   5   0       1228.92        564.40      1961.59 o                         
 -10   5   0      13995.97      12453.19      1115.26 o                         
  -9   5   0        765.48        302.02      1566.83 o                         
  -8   5   0        618.01        538.86      1425.19 o                         
  -7   5   0      15685.04      14252.91      1708.57 o                         
  -6   5   0      39108.65      40467.52      3265.75 o                         
  -5   5   0       2148.17       1716.52      1855.43 o                         
  -4   5   0       4016.61       3097.35      1959.06 o                         
  -3   5   0       7423.34       6017.96      1270.39 o                         
  -2   5   0     104487.70     107652.73      2192.61 o                         
  -1   5   0      32909.34      33779.35      1340.23 o                         
   0   5   0      45491.49      44276.59      1486.48 o                         
   1   5   0         32.71        640.54       768.66 o                         
   2   5   0       1586.02       1923.48       976.33 o                         
   3   5   0      10377.45       9262.33      1665.60 o                         
   4   5   0      17706.65      16535.86      1936.91 o                         
   5   5   0      19511.11      16973.78      2008.39 o                         
   6   5   0      31739.13      32596.17      2504.71 o                         
   7   5   0        902.21        571.86      1552.48 o                         
   8   5   0      12041.38       9729.69      1929.42 o                         
   9   5   0      21959.97      22991.25      4882.94 o                         
  10   5   0       7576.04       4770.40      4412.66 o                         
  11   5   0       1110.20        929.51      4498.68 o                         
  12   5   0       4197.56       8154.84      5165.09 o                         
 -18   6   0        711.08        513.08      3198.14 o                         
 -17   6   0       5854.10       7201.61      2990.93 o                         
 -16   6   0       2440.46       3629.00      2741.14 o                         
 -15   6   0       7193.66       6446.55      2789.41 o                         
 -14   6   0      12929.11      13553.07      2793.02 o                         
 -13   6   0       9182.87      11045.09      2534.49 o                         
 -12   6   0       8793.71      10631.11      2743.13 o                         
 -11   6   0       1073.56       1026.47       961.04 o                         
 -10   6   0       7613.88       6114.49      1869.27 o                         
  -9   6   0      24205.24      23984.02      2190.72 o                         
  -8   6   0       3853.70       2919.33      1346.92 o                         
  -7   6   0      18380.69      17367.74      2882.77 o                         
  -6   6   0      97964.41      94150.98      4578.80 o                         
  -5   6   0        179.48        344.45      1946.77 o                         
  -4   6   0      96240.29      97938.05      4271.31 o                         
  -3   6   0        981.68        995.94      1359.17 o                         
  -2   6   0        868.62        635.90       871.47 o                         
  -1   6   0       8417.66       7593.48       982.81 o                         
   0   6   0       3152.20       2310.76       809.16 o                         
   1   6   0      39056.97      36684.18      1625.20 o                         
   2   6   0       7639.28       6683.41      1031.41 o                         
   3   6   0       3006.39       2254.11       998.73 o                         
   4   6   0      46773.97      45916.58      2885.77 o                         
   5   6   0       9727.41       9592.74      1997.45 o                         
   6   6   0      20696.85      20723.80      2416.64 o                         
   7   6   0         90.43        135.30      1745.68 o                         
   8   6   0       1749.61        298.99       993.21 o                         
   9   6   0        564.40       1093.28      4069.65 o                         
  10   6   0       3228.59       3875.83      4683.32 o                         
  11   6   0       2054.24         62.48      4818.99 o                         
  12   6   0        463.10       3377.83      5470.12 o                         
 -18   7   0        152.64        390.04      3017.97 o                         
 -17   7   0       1098.08       1728.39      2781.09 o                         
 -16   7   0       1335.76        806.40      2634.77 o                         
 -15   7   0       3544.54       3257.85      2500.03 o                         
 -14   7   0      10543.59      10124.41      2656.20 o                         
 -13   7   0       7218.77       7820.23      2389.24 o                         
 -12   7   0      16354.20      14789.43      2486.44 o                         
 -11   7   0       8846.82       8285.88      2108.45 o                         
 -10   7   0        679.72        633.51      1591.46 o                         
  -9   7   0       1050.27        518.27      1498.42 o                         
  -8   7   0       5722.62       5767.57      1410.42 o                         
  -7   7   0       6534.74       4782.66      2370.13 o                         
  -6   7   0       7018.33       5872.16      2319.48 o                         
  -5   7   0        700.52       2520.63      2165.18 o                         
  -4   7   0      49367.95      46221.76      3401.20 o                         
  -3   7   0      40160.75      39753.79      1730.29 o                         
  -2   7   0       4044.50       3944.11       986.93 o                         
  -1   7   0       2265.33       1483.97       885.93 o                         
   0   7   0       5095.17       4957.11       977.87 o                         
   1   7   0       4706.95       4090.15       997.79 o                         
   2   7   0      33206.87      33835.56      1633.63 o                         
   3   7   0       4027.12       2350.17      1087.21 o                         
   4   7   0         74.73        135.22      1135.77 o                         
   5   7   0      21914.48      21951.56      1801.32 o                         
   6   7   0       2825.97       2694.24      1978.27 o                         
   7   7   0      17716.81      17595.85      4251.04 o                         
   8   7   0         13.45        460.72      3946.52 o                         
   9   7   0        416.86       2004.25      4287.23 o                         
  10   7   0       3242.13       3348.82      4958.27 o                         
  11   7   0        893.18          0.00      5089.66 o                         
 -18   8   0        180.42        147.31      2612.85 o                         
 -17   8   0         28.62       -520.69      2706.78 o                         
 -16   8   0       2987.38       1396.93      2680.49 o                         
 -15   8   0         16.87       -208.00      2489.52 o                         
 -14   8   0       6375.56       4976.99      2335.10 o                         
 -13   8   0       5783.47       5145.50      2203.93 o                         
 -12   8   0        394.61        -49.69      1273.40 o                         
 -11   8   0       9416.30       8522.47      2382.53 o                         
 -10   8   0       4611.30       3603.67      1650.61 o                         
  -9   8   0       1317.59        824.46      1456.22 o                         
  -8   8   0       5941.80       5782.50      2556.61 o                         
  -7   8   0       1053.61        186.90      2262.84 o                         
  -6   8   0      14159.51      14115.04      2912.55 o                         
  -5   8   0      26709.98      25591.03      3113.50 o                         
  -3   8   0       1185.93       1115.69       991.17 o                         
  -2   8   0        180.76        542.54       956.91 o                         
  -1   8   0        160.90         77.87       892.16 o                         
   0   8   0      10189.69      11330.17      1181.14 o                         
   1   8   0         10.78       -143.60       855.87 o                         
   2   8   0        108.93         58.73       962.17 o                         
   3   8   0       1035.07       1107.95      1130.13 o                         
   4   8   0        950.59        783.94      1988.21 o                         
   5   8   0       7764.43      10350.45      2371.32 o                         
   6   8   0      17380.84      17440.66      2605.93 o                         
   7   8   0       1933.78       1588.13      2058.34 o                         
   8   8   0         37.31      -1315.05      3923.87 o                         
   9   8   0       7445.26       4333.83      4617.06 o                         
  10   8   0         56.71        183.06      5042.55 o                         
 -18   9   0        175.12        422.48      2871.78 o                         
 -17   9   0          3.41      -2044.79      2619.18 o                         
 -16   9   0        513.42       2362.53      2428.99 o                         
 -15   9   0        453.16       1290.50      2385.30 o                         
 -14   9   0       1421.58       1289.82      2266.76 o                         
 -13   9   0         97.47        380.27      1952.33 o                         
 -12   9   0      13667.62      15962.20      2387.13 o                         
 -11   9   0      59315.53      65143.04      4764.82 o                         
 -10   9   0      26937.26      25407.90      2278.07 o                         
  -9   9   0        953.01       1523.95      2652.02 o                         
  -8   9   0      14650.64      13301.14      3086.86 o                         
  -7   9   0       1837.13       1552.70      2414.29 o                         
  -6   9   0       1261.50       -125.37      2411.20 o                         
  -5   9   0         14.81        782.38      2261.18 o                         
  -4   9   0       1455.69       1742.45      1578.61 o                         
  -3   9   0       2046.11        930.82      1036.86 o                         
  -2   9   0       1866.61       1716.00      1037.01 o                         
  -1   9   0       2005.38       1448.39       938.28 o                         
   0   9   0        972.44        411.95       905.30 o                         
   1   9   0       2752.21       2819.15       973.51 o                         
   2   9   0       1412.56        877.99      1859.48 o                         
   3   9   0       5833.80       6931.27      2219.97 o                         
   4   9   0      22502.16      26531.19      2929.72 o                         
   5   9   0       7452.56       6429.10      2305.13 o                         
   6   9   0       2262.37       2658.49      2222.28 o                         
   7   9   0       1183.09      -1993.99      4178.79 o                         
   8   9   0       4122.67        332.88      4730.73 o                         
   9   9   0         19.99      -1418.89      4705.40 o                         
 -18  10   0       4424.42       4196.62      2832.59 o                         
 -17  10   0       2048.00       2625.43      2780.18 o                         
 -16  10   0       5785.65       4253.50      2595.99 o                         
 -15  10   0       2593.52       3093.83      2280.13 o                         
 -14  10   0       2351.03       3098.77      2072.07 o                         
 -13  10   0       3892.68       2219.22      1980.01 o                         
 -12  10   0       7309.66       7123.68      1960.34 o                         
 -11  10   0      11196.78       9948.16      1927.93 o                         
 -10  10   0        184.49        528.68      1453.97 o                         
  -9  10   0        131.20       -882.64      2776.25 o                         
  -8  10   0       2994.84       3986.10      2655.39 o                         
  -7  10   0        279.27        216.78      2528.79 o                         
  -6  10   0      36837.19      40591.48      4051.49 o                         
  -4  10   0       7265.63       5152.48      1618.50 o                         
  -3  10   0       9194.71       7907.15      1300.67 o                         
  -2  10   0      21226.29      20568.55      1631.16 o                         
  -1  10   0      35135.61      31209.23      2936.91 o                         
   0  10   0       3216.70       4726.45      2648.44 o                         
   1  10   0      27839.74      29699.15      2906.03 o                         
   2  10   0      18712.05      22230.82      2784.65 o                         
   3  10   0       7128.73       8019.03      2362.22 o                         
   4  10   0       1165.81       2111.30      2204.40 o                         
   5  10   0       3532.20       2216.41      2324.28 o                         
   6  10   0         50.71       -286.25      2566.29 o                         
   7  10   0        204.80      -1365.26      3944.82 o                         
   8  10   0        624.49       2615.37      4985.59 o                         
 -18  11   0       5265.26       3717.93      4647.53 o                         
 -17  11   0      11794.85      14867.16      3178.73 o                         
 -16  11   0        515.07        589.54      2500.25 o                         
 -15  11   0       1471.16       2652.26      2150.73 o                         
 -14  11   0       5081.94       4238.42      2143.37 o                         
 -13  11   0        284.38        454.66      1472.05 o                         
 -12  11   0       5853.49       5846.56      1950.54 o                         
 -11  11   0        435.46        334.82      1437.68 o                         
 -10  11   0        994.60        -54.49      3148.03 o                         
  -9  11   0      21277.55      21191.19      3831.26 o                         
  -8  11   0        211.95        110.21      2990.88 o                         
  -7  11   0       2235.00       5009.51      2971.45 o                         
  -6  11   0       3650.15       1752.33      2857.90 o                         
  -4  11   0      26824.79      23061.26      2559.35 o                         
  -3  11   0      55682.52      56232.26      2429.43 o                         
  -2  11   0      28048.92      26021.29      2560.19 o                         
  -1  11   0       4229.34       2252.57      1926.81 o                         
   0  11   0        973.13        530.44      1979.19 o                         
   1  11   0      11341.09      14370.68      2655.41 o                         
   2  11   0      26334.98      25072.28      3061.54 o                         
   3  11   0        507.52       1590.25      2219.89 o                         
   4  11   0       1137.73        550.76      2465.77 o                         
   5  11   0       2221.88       2658.51      2596.93 o                         
   6  11   0        956.80        553.57      2525.97 o                         
   7  11   0        798.58        754.77      4744.50 o                         
 -18  12   0        622.64       1293.53      4485.02 o                         
 -17  12   0       1172.12        551.46      4295.81 o                         
 -16  12   0       1873.78         -5.25      4439.95 o                         
 -15  12   0       1151.58        890.36      2340.69 o                         
 -14  12   0       8894.76       3388.69      2735.46 o                         
 -13  12   0      20100.29      22426.20      2078.61 o                         
 -12  12   0       4089.53       3770.87      1742.35 o                         
 -11  12   0      21074.08      20630.71      2151.16 o                         
 -10  12   0        843.42         39.83      3265.66 o                         
  -9  12   0      30722.61      38163.84      4823.07 o                         
  -8  12   0      77808.33      86116.91      6094.15 o                         
  -7  12   0         55.10       -787.08      3013.64 o                         
  -6  12   0        675.89        543.46      2947.11 o                         
  -4  12   0      37630.37      34649.04      3142.95 o                         
  -3  12   0       5020.11       3063.68      2023.35 o                         
  -2  12   0      17568.52      17179.09      2449.01 o                         
  -1  12   0       6396.46       6503.25      2225.32 o                         
   0  12   0      25908.76      29494.91      3111.73 o                         
   1  12   0       1722.68       3286.45      2273.83 o                         
   2  12   0        953.93        793.72      2334.70 o                         
   3  12   0       6727.00       5721.00      2644.54 o                         
   4  12   0       3749.79       1192.12      2737.05 o                         
   5  12   0         14.16        -52.35      2745.75 o                         
   6  12   0        554.07      -1860.92      4626.33 o                         
 -18  13   0        357.88       -860.70      4645.78 o                         
 -17  13   0          6.59       1737.68      4277.67 o                         
 -16  13   0       1577.83       2696.99      4401.44 o                         
 -15  13   0       2085.76       4640.63      4253.23 o                         
 -14  13   0        182.96      -1106.44      2385.66 o                         
 -13  13   0       3390.17       5001.02      2355.91 o                         
 -12  13   0        210.47        332.73      3644.19 o                         
 -11  13   0       4250.87       4952.87      3565.00 o                         
 -10  13   0      10222.46      13413.81      3930.73 o                         
  -9  13   0      18139.21      20575.90      4357.83 o                         
  -8  13   0      43153.07      52065.21      5284.27 o                         
  -7  13   0      15853.84      14637.48      3870.69 o                         
  -6  13   0      15804.85      12710.82      3920.52 o                         
  -4  13   0       1921.67        666.51      1944.78 o                         
  -3  13   0       7273.68      11205.65      2236.50 o                         
  -2  13   0      36443.65      44418.34      3372.20 o                         
  -1  13   0       1248.40       1762.92      2192.01 o                         
   0  13   0      12943.16      13705.92      2812.61 o                         
   1  13   0       3467.71       2627.84      2434.08 o                         
   2  13   0        111.78       -607.28      2627.87 o                         
   3  13   0         39.57        760.96      2717.69 o                         
   4  13   0       7067.83       5889.30      2878.16 o                         
   5  13   0       1322.06        372.60      2782.81 o                         
 -18  14   0        237.58      -2054.00      4713.93 o                         
 -17  14   0       1091.82       1553.36      4663.49 o                         
 -16  14   0          0.46       -325.51      4461.92 o                         
 -15  14   0          2.95       3255.89      4276.42 o                         
 -14  14   0       1496.63        731.03      2528.89 o                         
 -13  14   0       1020.40        215.10      2498.04 o                         
 -12  14   0        123.16       1448.78      2496.42 o                         
 -11  14   0         45.91        681.93      3477.85 o                         
 -10  14   0      10450.84      13429.62      4169.50 o                         
  -9  14   0       4698.95       3371.56      3495.24 o                         
  -8  14   0        333.22       -351.84      3696.43 o                         
  -7  14   0         93.48       1753.90      3399.35 o                         
  -6  14   0       3843.00       2185.69      3457.61 o                         
  -5  14   0       7370.28       9234.54      3993.57 o                         
  -4  14   0       5765.92       5033.28      3925.56 o                         
  -3  14   0       5545.41       5258.00      2194.01 o                         
  -2  14   0      23817.94      27609.07      3094.60 o                         
  -1  14   0      10562.66      12641.93      3516.39 o                         
   0  14   0        301.70        114.25      2519.06 o                         
   1  14   0       5936.67       3651.14      2662.94 o                         
   2  14   0        729.99       -517.34      2667.61 o                         
   3  14   0        211.47      -1056.54      2880.92 o                         
 -17  15   0       5336.17       4634.30      4834.25 o                         
 -16  15   0          1.62       1287.43      4754.37 o                         
 -15  15   0        918.96       2420.25      4290.71 o                         
 -14  15   0       6591.24       2970.44      2651.66 o                         
 -13  15   0          7.48        322.76      2753.93 o                         
 -12  15   0       1771.68       1243.97      2657.19 o                         
 -11  15   0        109.90       -698.61      2613.64 o                         
 -10  15   0        524.13        617.39      3593.73 o                         
  -9  15   0         90.82      -3955.43      3955.43 o                         
  -8  15   0        213.44        564.59      3619.35 o                         
  -7  15   0       5858.98       4521.59      2654.04 o                         
  -6  15   0       9537.16       7439.53      4015.62 o                         
  -5  15   0       1759.63       4575.45      3912.47 o                         
  -4  15   0       1383.17       1747.85      4248.11 o                         
  -3  15   0       1557.82       2989.21      4227.95 o                         
  -2  15   0         83.08       -927.90      4229.91 o                         
  -1  15   0       4023.79       1961.73      4254.95 o                         
   0  15   0       5193.72       2854.64      4398.75 o                         
   1  15   0         86.78         60.13      4127.78 o                         
   2  15   0          6.73       -635.60      2925.29 o                         
 -17  16   0       1050.20       4163.18      4930.50 o                         
 -16  16   0          0.40      -1813.03      4906.87 o                         
 -15  16   0       1511.97       1949.79      2933.09 o                         
 -14  16   0         23.75       2234.42      2862.11 o                         
 -13  16   0         79.73        245.28      2850.62 o                         
 -12  16   0       3909.86       3793.39      2969.57 o                         
 -11  16   0       1911.96       2339.81      2818.54 o                         
 -10  16   0         64.61        999.77      2850.98 o                         
  -9  16   0        703.37        679.91      2874.70 o                         
  -8  16   0        501.21       3685.61      3320.47 o                         
  -7  16   0        357.85       -332.31      2884.52 o                         
  -6  16   0       7655.89       6713.44      4612.21 o                         
  -5  16   0      21985.45      25668.31      5496.11 o                         
  -4  16   0       3418.39       3508.31      4705.30 o                         
  -3  16   0        474.23       2464.15      4699.88 o                         
  -2  16   0        315.28        515.69      4795.47 o                         
  -1  16   0        560.84        351.53      4430.73 o                         
   0  16   0       1909.16       -569.24      4658.74 o                         
   1  16   0        847.77       1457.24      4607.07 o                         
 -16  17   0        238.00       1303.83      4917.71 o                         
 -15  17   0       1148.22       2175.75      3003.12 o                         
 -14  17   0        319.73        529.46      3091.98 o                         
 -13  17   0        120.50       1650.83      3060.69 o                         
 -12  17   0        107.00        278.63      3073.73 o                         
 -11  17   0       6519.36       9063.20      3338.58 o                         
 -10  17   0       4912.70       4687.08      3109.31 o                         
  -9  17   0       2381.91       3065.45      3049.26 o                         
  -8  17   0       3006.37       2148.16      3107.54 o                         
  -7  17   0       1625.24        530.36      3097.80 o                         
  -6  17   0       2533.34        -52.14      4632.49 o                         
  -5  17   0       6539.46       9946.16      5151.59 o                         
  -4  17   0       7075.49       7510.51      4834.31 o                         
  -3  17   0       1430.29         30.37      4772.38 o                         
  -2  17   0       3641.17       5799.74      5077.87 o                         
  -1  17   0        119.76        188.65      4922.05 o                         
 -15  18   0        545.97       -154.77      3196.86 o                         
 -14  18   0       4525.01       6234.36      3506.64 o                         
 -13  18   0       1755.62       1149.97      3293.24 o                         
 -12  18   0       4799.99       5739.91      3241.44 o                         
 -11  18   0       1183.21       2107.43      3237.48 o                         
 -10  18   0       7614.90       5463.03      4031.53 o                         
  -9  18   0       1494.80        782.57      3426.08 o                         
  -8  18   0        195.54       1908.16      3300.74 o                         
  -7  18   0        433.78       1681.74      3344.65 o                         
  -6  18   0       8138.27       8410.93      3389.95 o                         
  -5  18   0        580.56        935.54      4944.13 o                         
  -4  18   0       3479.61       1560.98      5321.80 o                         
  -3  18   0        443.16      -2781.98      4935.82 o                         
 -13  19   0         83.50       1019.47      3363.77 o                         
 -12  19   0      10592.13      10901.73      3671.13 o                         
 -11  19   0       5392.87       7439.09      3449.58 o                         
 -10  19   0        443.20      -1263.11      3497.43 o                         
  -9  19   0        569.76        710.29      3356.59 o                         
  -8  19   0       3642.49        852.33      3629.98 o                         
  -7  19   0         10.19       2768.93      3593.07 o                         
  -6  19   0        683.40       -458.92      3608.20 o                         
   6 -19   1         30.18       2473.37      3700.21 o                         
   7 -19   1       2476.10        656.96      3559.17 o                         
   8 -19   1       2577.54        997.66      3422.23 o                         
   9 -19   1        492.60       1594.00      3539.28 o                         
  10 -19   1       1332.22        615.81      3458.43 o                         
  11 -19   1        195.27       -480.74      3459.53 o                         
  12 -19   1         82.90        -75.80      3444.91 o                         
  13 -19   1       2943.82       3387.09      3938.23 o                         
   3 -18   1       1585.52        360.07      5501.39 o                         
   4 -18   1          4.91        -58.06      5313.94 o                         
   5 -18   1        205.39       -247.64      4888.93 o                         
   6 -18   1         75.76        153.69      3373.38 o                         
   7 -18   1        385.68        421.23      3235.45 o                         
   8 -18   1       7710.51       7633.83      3420.90 o                         
   9 -18   1        286.59        862.64      3391.19 o                         
  10 -18   1       2273.97       1357.42      3252.91 o                         
  11 -18   1       2960.43        807.18      3300.26 o                         
  12 -18   1        676.15       1137.37      3211.96 o                         
  13 -18   1          5.29        955.11      3398.45 o                         
  14 -18   1         75.94       -583.82      3316.96 o                         
  15 -18   1       1142.41       2261.13      3140.53 o                         
   1 -17   1        640.79       2291.53      5296.19 o                         
   2 -17   1        898.03       1321.03      4918.77 o                         
   3 -17   1        332.14        -78.29      4900.45 o                         
   4 -17   1       1194.81       -521.82      4699.34 o                         
   5 -17   1         82.51       -706.21      4729.46 o                         
   6 -17   1       1080.26        184.52      3133.78 o                         
   7 -17   1        315.16       2033.12      2965.30 o                         
   8 -17   1       1037.85       -190.01      4175.32 o                         
   9 -17   1         54.84      -1115.81      4323.42 o                         
  10 -17   1      13619.88      16547.95      4996.34 o                         
  11 -17   1      10303.05      13667.00      4752.74 o                         
  12 -17   1        677.25        921.94      3088.95 o                         
  13 -17   1         22.17       -826.18      3018.36 o                         
  14 -17   1       1983.25       1923.14      3043.48 o                         
  15 -17   1         11.70        381.68      2843.17 o                         
  16 -17   1        787.12        648.96      4626.19 o                         
  -1 -16   1       3415.38       2832.14      4435.33 o                         
   0 -16   1         18.78        706.81      4513.86 o                         
   1 -16   1        426.32        661.52      4522.07 o                         
   2 -16   1       3662.70       6174.13      4695.36 o                         
   3 -16   1       1080.40       2745.47      4421.27 o                         
   4 -16   1      11112.14      12655.37      4858.42 o                         
   5 -16   1       5806.86       4052.70      4283.37 o                         
   6 -16   1          9.99        396.07      3634.99 o                         
   7 -16   1         99.92        394.87      3960.61 o                         
   8 -16   1       7504.58       9964.43      3983.77 o                         
   9 -16   1      14534.51      17124.34      4750.60 o                         
  10 -16   1        771.86       1791.04      3945.63 o                         
  11 -16   1       3086.49       2742.71      4189.22 o                         
  12 -16   1        192.40       -335.03      4275.74 o                         
  13 -16   1          3.65       2340.44      3937.46 o                         
  14 -16   1       3126.54       5121.86      2715.50 o                         
  15 -16   1         53.67       -512.06      4606.97 o                         
  16 -16   1       2264.08       2717.06      4891.02 o                         
  17 -16   1          7.30       2034.24      4682.12 o                         
  -2 -15   1        499.59       -246.73      4202.23 o                         
  -1 -15   1       2069.26        765.33      4533.95 o                         
   0 -15   1       1183.01        297.16      4331.45 o                         
   1 -15   1         29.10        -41.76      4222.03 o                         
   2 -15   1       1702.35        672.46      4234.42 o                         
   3 -15   1      20394.53      25169.46      5296.58 o                         
   6 -15   1         16.32        172.51      3595.79 o                         
   7 -15   1        387.08        820.88      3573.09 o                         
   8 -15   1       6846.69       3601.32      3807.16 o                         
   9 -15   1        259.25        874.80      3672.80 o                         
  10 -15   1         61.19       1080.56      3750.16 o                         
  11 -15   1        823.56       2388.03      3352.29 o                         
  12 -15   1        319.17       1259.82      3841.13 o                         
  13 -15   1        879.58       2943.52      4088.28 o                         
  14 -15   1        488.94       2741.69      2654.50 o                         
  15 -15   1       2083.25       1574.57      4582.91 o                         
  16 -15   1         59.90        118.78      4882.24 o                         
  17 -15   1       2804.22       3484.71      4834.50 o                         
  -4 -14   1        497.36       -349.72      2793.85 o                         
  -3 -14   1         50.84       1696.98      2685.43 o                         
  -2 -14   1        286.06        840.95      2664.18 o                         
  -1 -14   1         60.30       1160.02      2660.97 o                         
   0 -14   1        236.46       1452.46      2381.85 o                         
   1 -14   1       1304.08       -452.29      2240.18 o                         
   2 -14   1       1006.14       -929.45      4108.76 o                         
   6 -14   1       2289.13       2535.51      3308.69 o                         
   7 -14   1       3012.82       2748.41      3510.20 o                         
   8 -14   1       7760.90       7634.96      3754.65 o                         
   9 -14   1      30132.10      30250.33      4744.42 o                         
  10 -14   1       2681.27       1420.91      3617.97 o                         
  11 -14   1       2584.43       1236.91      3845.14 o                         
  12 -14   1       1836.33       2727.29      3866.62 o                         
  13 -14   1       6335.40       8336.21      4304.45 o                         
  14 -14   1      10394.92      10484.97      4630.43 o                         
  15 -14   1       2100.97       1509.37      4500.36 o                         
  16 -14   1       9330.07      13343.05      5128.37 o                         
  17 -14   1       2099.02        753.22      4703.57 o                         
  18 -14   1       2064.44        253.74      5048.46 o                         
  -5 -13   1       1568.91        -44.18      2876.08 o                         
  -4 -13   1       1658.85        608.81      2649.86 o                         
  -3 -13   1       3817.09       4004.48      2822.10 o                         
  -2 -13   1        144.03        127.68      2517.44 o                         
  -1 -13   1        393.80       1310.66      2320.99 o                         
   0 -13   1       1847.52       2981.91      2229.24 o                         
   1 -13   1       7870.84       6538.03      2196.29 o                         
   2 -13   1       8137.41      11135.19      2852.79 o                         
   3 -13   1        103.39       -315.92      1972.19 o                         
   4 -13   1        260.96        207.20      1697.69 o                         
   6 -13   1      12992.56      11260.53      3612.46 o                         
   7 -13   1       4423.34       3964.47      3273.08 o                         
   8 -13   1       2722.60       2238.60      3457.23 o                         
   9 -13   1       1908.26       2004.69      3474.93 o                         
  10 -13   1       1263.82        716.94      3385.02 o                         
  11 -13   1       7341.51       5788.70      3614.67 o                         
  12 -13   1      10140.00      11823.54      4184.27 o                         
  13 -13   1      14696.24      10938.72      4296.06 o                         
  14 -13   1       6148.26       5828.02      4075.41 o                         
  15 -13   1       1109.30      12953.35      4891.04 o                         
  16 -13   1       6127.26       6681.82      4473.02 o                         
  17 -13   1       4005.55       6177.78      4661.31 o                         
  18 -13   1        317.51      -4423.44      4854.10 o                         
  -6 -12   1          0.99       -635.48      4616.92 o                         
  -5 -12   1        782.13        -66.59      2683.05 o                         
  -4 -12   1        666.51         23.52      2542.64 o                         
  -3 -12   1       2634.81       2683.30      2461.49 o                         
  -2 -12   1          6.21         73.32      2299.24 o                         
  -1 -12   1       4402.38       4047.85      2300.49 o                         
   0 -12   1       3206.69       2295.65      2197.34 o                         
   1 -12   1      27669.14      31965.95      3634.26 o                         
   2 -12   1      35753.67      37256.47      3535.39 o                         
   3 -12   1      12200.66      11770.45      1817.67 o                         
   4 -12   1      22971.89      19486.47      1812.58 o                         
   6 -12   1        493.29        751.02      2985.95 o                         
   7 -12   1       1025.59       2869.82      3193.95 o                         
   8 -12   1       2331.24        770.33      3252.80 o                         
   9 -12   1         17.74        -77.05      3181.10 o                         
  10 -12   1         27.09        862.33      1328.25 o                         
  11 -12   1        830.30        849.62      1494.40 o                         
  12 -12   1       9928.93       5017.14      1640.36 o                         
  13 -12   1       1463.21        190.60       780.50 o                         
  14 -12   1        189.82        453.85      3744.62 o                         
  15 -12   1       1454.30       1816.73      3933.38 o                         
  16 -12   1        865.03       2001.92      4313.92 o                         
  17 -12   1        240.73       -883.15      4588.55 o                         
  18 -12   1        744.48       3244.47      5018.79 o                         
  -7 -11   1       4893.14       6126.37      4907.33 o                         
  -6 -11   1         49.25       -629.31      2743.88 o                         
  -5 -11   1        989.41        189.62      2531.08 o                         
  -4 -11   1        281.41      -1311.92      2476.21 o                         
  -3 -11   1       3599.21       2895.48      2392.32 o                         
  -2 -11   1       6370.55       5654.35      2268.33 o                         
  -1 -11   1       5760.19       7768.40      2307.23 o                         
   0 -11   1       2305.29       2722.97      2556.39 o                         
   1 -11   1      17511.21      19245.23      1785.90 o                         
   2 -11   1       3044.29       1570.18      1244.67 o                         
   3 -11   1        641.17        372.33      1243.86 o                         
   4 -11   1      11778.37      10455.40      1482.45 o                         
   5 -11   1      25478.27      23607.12      2376.93 o                         
   6 -11   1      23264.57      22001.32      3730.44 o                         
   7 -11   1      16953.10      21154.80      3809.70 o                         
   8 -11   1       8288.91       6630.22      3236.67 o                         
   9 -11   1        570.89        569.09      2930.46 o                         
  10 -11   1       7477.16       5857.08      1450.52 o                         
  11 -11   1      13895.09      13488.03      1975.85 o                         
  12 -11   1       2567.29       2456.50      1759.28 o                         
  13 -11   1         24.41        656.61      1797.32 o                         
  14 -11   1        577.53       1509.23      1953.80 o                         
  15 -11   1       1063.79        842.85      2143.83 o                         
  16 -11   1       6642.77       3501.88      2138.98 o                         
  17 -11   1       3274.09       6865.28      4670.69 o                         
  18 -11   1        336.82       1256.34      4594.35 o                         
  -8 -10   1       6303.27       7166.20      4772.35 o                         
  -7 -10   1       6426.29       4812.60      4301.59 o                         
  -6 -10   1        210.30       -121.60      2430.25 o                         
  -5 -10   1       2504.24       1540.81      2392.33 o                         
  -4 -10   1        307.97        487.06      2131.46 o                         
  -3 -10   1        513.40        278.17      2040.64 o                         
  -2 -10   1         94.14       -404.58      2083.42 o                         
  -1 -10   1      12556.54      14172.88      3071.05 o                         
   0 -10   1       1461.99       2608.89      1187.97 o                         
   1 -10   1        936.88        742.72      1193.28 o                         
   2 -10   1        268.34       -274.37      1119.58 o                         
   3 -10   1      36008.83      32703.53      2530.84 o                         
   4 -10   1       3300.18       1917.16      1778.06 o                         
   5 -10   1        121.46        157.42      1512.43 o                         
   6 -10   1       2160.35       1805.48      2527.87 o                         
   7 -10   1      11613.99      10665.10      3206.59 o                         
   8 -10   1        527.95       1762.75      2751.67 o                         
   9 -10   1        351.61        537.36      1270.76 o                         
  10 -10   1        108.80        168.34      1415.39 o                         
  11 -10   1       4254.20       3386.82      1741.93 o                         
  12 -10   1       5639.97       5998.58      1994.76 o                         
  13 -10   1          1.93        969.93      1910.63 o                         
  14 -10   1         11.63        -56.19      2161.08 o                         
  15 -10   1      15258.82      17657.08      2981.57 o                         
  16 -10   1       5937.84       6931.49      3089.24 o                         
  17 -10   1      17271.16      20580.44      3421.60 o                         
  18 -10   1       2465.05       1527.74      2993.78 o                         
  -9  -9   1        747.75        -30.91      4367.94 o                         
  -8  -9   1       2599.22       5084.23      4690.39 o                         
  -7  -9   1       1791.42       2459.15      2203.04 o                         
  -6  -9   1         10.24       2274.63      2250.95 o                         
  -5  -9   1       6032.22       6359.96      2350.18 o                         
  -4  -9   1       2809.75       3125.57      2117.09 o                         
  -3  -9   1       9835.64      11084.02      2310.22 o                         
  -2  -9   1       2691.36       2487.10      1281.13 o                         
  -1  -9   1        900.22        836.42      1126.53 o                         
   0  -9   1       1571.61       1213.83      1063.41 o                         
   1  -9   1          9.48        294.49      1002.18 o                         
   2  -9   1      16124.08      18135.12      2806.67 o                         
   3  -9   1          6.54       -182.54       966.99 o                         
   4  -9   1      19163.22      17978.38      2462.38 o                         
   5  -9   1       3386.73       2843.69      1493.50 o                         
   6  -9   1       1365.64       1935.05      2394.35 o                         
   7  -9   1          9.40       1055.00      2397.70 o                         
   8  -9   1        454.94        330.91      1121.91 o                         
   9  -9   1      23864.59      21276.59      1974.25 o                         
  10  -9   1       1946.56       1883.18      1628.51 o                         
  11  -9   1      13521.27      11817.43      2090.53 o                         
  12  -9   1      24414.83      27625.60      2686.14 o                         
  13  -9   1        519.20       -160.36      2075.70 o                         
  14  -9   1         44.90        -84.66      2154.65 o                         
  15  -9   1       7280.08       9081.83      2728.12 o                         
  16  -9   1      20246.99      25759.11      3458.62 o                         
  17  -9   1       2104.52       1595.27      2747.00 o                         
  18  -9   1       1543.64       2126.76      2623.65 o                         
 -10  -8   1        854.11       3474.10      4893.86 o                         
  -9  -8   1        262.69       -782.13      4593.97 o                         
  -8  -8   1       1045.20       3062.37      4224.96 o                         
  -7  -8   1        410.12       -744.53      2019.84 o                         
  -6  -8   1        429.90       -702.26      2111.34 o                         
  -5  -8   1      15071.93      15413.70      2502.30 o                         
  -4  -8   1      12701.06      11827.11      1544.68 o                         
  -3  -8   1      14750.16      11923.07      1417.18 o                         
  -2  -8   1       1897.12       1724.54      1116.26 o                         
  -1  -8   1         41.68         -2.30      1018.84 o                         
   0  -8   1         13.04          0.74       922.49 o                         
   1  -8   1       2153.29       1653.05       980.93 o                         
   2  -8   1      32607.06      31472.84      1693.10 o                         
   3  -8   1       8376.01       8289.07      1164.52 o                         
   4  -8   1        598.90        130.87      1356.05 o                         
   5  -8   1      24838.16      26755.90      2139.21 o                         
   6  -8   1       1429.09        604.52      2286.49 o                         
   7  -8   1      14207.85      12018.97      2806.67 o                         
   8  -8   1        289.88        -24.44      1171.24 o                         
   9  -8   1      21833.41      22845.49      2028.91 o                         
  10  -8   1      97037.84     103753.31      3809.29 o                         
  11  -8   1      19623.08      23159.58      2492.55 o                         
  12  -8   1       6754.96       6280.92      2021.86 o                         
  13  -8   1       8780.30       7752.88      2390.11 o                         
  14  -8   1       3779.17       5324.22      2278.01 o                         
  15  -8   1       1761.04       1394.22      2570.13 o                         
  16  -8   1       9500.64       9613.42      2750.46 o                         
  17  -8   1         70.68       -749.21      2833.22 o                         
  18  -8   1       6415.97       5962.52      3277.05 o                         
 -11  -7   1         20.02        -90.76      5242.03 o                         
 -10  -7   1         56.18        312.50      4528.11 o                         
  -9  -7   1        415.24        580.44      4245.73 o                         
  -8  -7   1       5601.93       5924.74      3865.03 o                         
  -7  -7   1       4217.08       4320.51      1988.10 o                         
  -6  -7   1       6489.10       5661.35      1456.13 o                         
  -5  -7   1      34611.76      32346.90      2032.95 o                         
  -4  -7   1      55525.63      55335.30      2296.06 o                         
  -3  -7   1      25152.61      23497.80      1942.10 o                         
  -2  -7   1       7527.88       6987.84      1233.94 o                         
  -1  -7   1         50.97        798.16      1005.33 o                         
   0  -7   1      33638.84      34187.94      1690.71 o                         
   1  -7   1      14317.97      14752.85      1291.61 o                         
   2  -7   1         38.15         -9.20       884.45 o                         
   3  -7   1        692.66        859.86       863.42 o                         
   4  -7   1       5152.46       5258.61      1448.77 o                         
   5  -7   1         42.29       1237.42      2049.94 o                         
   6  -7   1       6001.31       4395.55      2254.57 o                         
   7  -7   1       4807.53       4260.46      1218.58 o                         
   8  -7   1       3311.51       1328.22      1313.90 o                         
   9  -7   1      46023.84      46056.42      4867.58 o                         
  10  -7   1      50320.02      50167.87      3002.18 o                         
  11  -7   1      31906.05      31794.14      2757.49 o                         
  12  -7   1       5351.24       4954.78      2114.78 o                         
  13  -7   1       5608.12       7415.03      2307.20 o                         
  14  -7   1          0.36       -409.82      2312.50 o                         
  15  -7   1        197.21        953.09      2546.96 o                         
  16  -7   1       1025.86       -187.06      2728.57 o                         
  17  -7   1        387.23        937.03      2956.44 o                         
  18  -7   1       1272.93       1753.48      2939.83 o                         
 -12  -6   1       2565.48       4330.78      5422.81 o                         
 -11  -6   1       1399.69       1736.82      4875.93 o                         
 -10  -6   1       3782.45       4985.49      4429.35 o                         
  -9  -6   1       9397.90       9147.07      4457.98 o                         
  -8  -6   1       3829.31       3534.46      1698.48 o                         
  -7  -6   1      22230.47      21646.29      2421.25 o                         
  -6  -6   1       9283.97       8956.81      1944.32 o                         
  -5  -6   1      78367.27      77963.50      2653.93 o                         
  -4  -6   1      42409.62      42967.97      1984.33 o                         
  -3  -6   1       2247.62       2395.55      1192.69 o                         
  -2  -6   1      89960.09      91965.16      3511.42 o                         
  -1  -6   1      27122.17      23733.78      1507.25 o                         
   0  -6   1        979.72        992.16       893.75 o                         
   1  -6   1      18037.31      19223.31      1256.37 o                         
   2  -6   1         98.37        515.00       814.63 o                         
   3  -6   1       5622.37       6516.67      1839.61 o                         
   4  -6   1       9290.03      10637.14      1574.78 o                         
   5  -6   1      10750.26      10131.41      2363.10 o                         
   6  -6   1        461.12       1189.99      1066.25 o                         
   7  -6   1       1449.85        869.96      1211.25 o                         
   8  -6   1      22751.48      22069.96      1949.92 o                         
   9  -6   1      14982.65      13379.71      1973.52 o                         
  10  -6   1       5682.25       3833.43      1816.44 o                         
  11  -6   1         25.69        582.10      1887.51 o                         
  12  -6   1       1444.87        290.55      2039.34 o                         
  13  -6   1        433.90       1760.18      2214.11 o                         
  14  -6   1        126.21        816.65      2422.29 o                         
  15  -6   1        633.31       1306.36      2572.22 o                         
  16  -6   1          1.75       1323.05      2831.12 o                         
  17  -6   1         12.88       -191.14      3068.36 o                         
 -13  -5   1       1357.69       1226.04      5159.22 o                         
 -12  -5   1         13.17       1859.23      4830.51 o                         
 -11  -5   1       8047.88       9915.73      4760.72 o                         
 -10  -5   1       5301.14       8642.66      4511.33 o                         
  -9  -5   1      15115.50      17056.71      4580.19 o                         
  -8  -5   1        419.97        480.95      1602.07 o                         
  -7  -5   1      16495.27      15418.98      2063.19 o                         
  -6  -5   1       1766.16       1842.24      1615.37 o                         
  -5  -5   1      11845.22      11607.92      2347.69 o                         
  -4  -5   1         82.00         51.94      1336.84 o                         
  -3  -5   1      69143.33      68876.05      2468.22 o                         
  -2  -5   1      66480.68      65603.05      2231.74 o                         
  -1  -5   1     200298.16     196934.95      3227.94 o                         
   0  -5   1       8818.43       7034.65       969.78 o                         
   1  -5   1       6835.15       8024.45       964.78 o                         
   2  -5   1      53590.00      56338.77      1541.38 o                         
   3  -5   1       7767.57       6624.08      1378.54 o                         
   4  -5   1       3811.12       3665.93      1395.66 o                         
   5  -5   1      27289.03      26534.79      1507.05 o                         
   6  -5   1      45560.34      43431.00      2073.42 o                         
   7  -5   1       3462.98       2338.93      1390.87 o                         
   8  -5   1       1984.85       1450.90      1440.01 o                         
   9  -5   1      16376.36      17891.11      2189.99 o                         
  10  -5   1       4902.48       3388.95      1770.18 o                         
  11  -5   1        694.98        162.87      1998.10 o                         
  12  -5   1       4229.00       3674.80      2233.38 o                         
  13  -5   1       2826.76       1458.04      2320.23 o                         
  14  -5   1       1194.08        300.72      2489.96 o                         
  15  -5   1        317.33        478.41      2584.03 o                         
  16  -5   1          8.05      -1093.59      2900.83 o                         
  17  -5   1         83.23        606.47      3170.18 o                         
 -13  -4   1        843.47       1356.81      5031.55 o                         
 -12  -4   1        409.35       -715.50      4728.62 o                         
 -11  -4   1        966.44       2865.40      4167.53 o                         
 -10  -4   1        152.11        -83.68      3626.11 o                         
  -9  -4   1       8244.80       6637.37      3790.75 o                         
  -8  -4   1        343.14       -633.29      1306.67 o                         
  -7  -4   1      16835.35      18293.10      1954.87 o                         
  -6  -4   1      31812.96      30842.03      2173.09 o                         
  -5  -4   1       3839.18       2431.86      1350.40 o                         
  -4  -4   1         39.90        734.35      2181.71 o                         
  -3  -4   1      86147.11      86065.84      4346.05 o                         
  -2  -4   1      94349.96      92417.33      2403.91 o                         
  -1  -4   1      20238.61      18568.12      1234.33 o                         
   0  -4   1     138902.69     150433.88      5236.31 o                         
   1  -4   1      33690.92      34091.11      1203.61 o                         
   2  -4   1      28323.55      27885.55      2084.34 o                         
   3  -4   1       2605.67       1940.06      1186.05 o                         
   4  -4   1       5554.30       6288.65      1022.06 o                         
   5  -4   1         80.16        335.47      1102.73 o                         
   6  -4   1       1307.04       1496.40      1247.16 o                         
   7  -4   1       8328.21       6314.69      1508.62 o                         
   8  -4   1      73627.91      75460.63      5080.55 o                         
   9  -4   1       1208.34        821.65      1641.39 o                         
  10  -4   1      25442.33      21536.85      2492.60 o                         
  11  -4   1       5091.84       2579.50      2118.30 o                         
  12  -4   1      11260.09      11459.78      2678.65 o                         
  13  -4   1       9088.16      10109.79      2683.44 o                         
  14  -4   1         21.22        119.89      2564.61 o                         
  15  -4   1       3079.29       1841.50      2930.70 o                         
  16  -4   1         30.17        253.46      2982.34 o                         
  17  -4   1        713.06        986.63      3155.72 o                         
 -14  -3   1        927.00       1234.18      5100.54 o                         
 -13  -3   1        348.01        400.89      4477.85 o                         
 -12  -3   1       1504.70       2203.98      4536.48 o                         
 -11  -3   1        840.98       2658.07      3974.33 o                         
 -10  -3   1       9907.53       9209.32      3931.05 o                         
  -9  -3   1      37586.89       9295.31     19642.70 o                         
  -8  -3   1      26275.56      26772.48      4063.15 o                         
  -7  -3   1         87.27        297.83      1148.41 o                         
  -6  -3   1       8937.63       8945.29      1422.93 o                         
  -5  -3   1      66901.80      68959.76      2541.98 o                         
  -4  -3   1       9492.16      11706.32      2563.22 o                         
  -3  -3   1        845.43        561.77      1920.48 o                         
  -2  -3   1      96421.45     106498.71      3961.69 o                         
  -1  -3   1      72660.96      73846.72      1788.79 o                         
   0  -3   1        652.73        556.51       624.40 o                         
   1  -3   1        170.72        489.60       911.63 o                         
   2  -3   1      15818.27      17034.29      1533.26 o                         
   3  -3   1      35045.86      33900.75      1118.02 o                         
   4  -3   1      10622.27       9227.89      1243.85 o                         
   5  -3   1      11292.97      12041.62      1501.37 o                         
   6  -3   1     141903.08     141564.64      4392.56 o                         
   7  -3   1      41624.76      40771.99      2742.68 o                         
   8  -3   1       3702.40       3350.48      1587.25 o                         
   9  -3   1       2028.43       2246.26      1688.94 o                         
  10  -3   1      13990.75      11933.52      2309.10 o                         
  11  -3   1         85.11        560.87      2019.68 o                         
  12  -3   1       2187.69       1230.60      2317.32 o                         
  13  -3   1       1447.75       1066.22      2454.51 o                         
  14  -3   1         42.20       -854.85      2613.61 o                         
  15  -3   1       8159.67       9401.74      3104.92 o                         
  16  -3   1       4919.23       4819.35      3114.48 o                         
 -15  -2   1        657.75       -582.02      5240.27 o                         
 -14  -2   1        395.87        910.90      4854.14 o                         
 -13  -2   1       1001.50        598.72      4266.68 o                         
 -12  -2   1        135.48       -753.80      3942.45 o                         
 -11  -2   1        189.88        561.02      3912.63 o                         
 -10  -2   1        288.29       -631.63      3470.78 o                         
  -9  -2   1       4628.27       4146.47       900.27 o                         
  -8  -2   1       6226.83       4998.26      1047.73 o                         
  -7  -2   1      11706.83      11981.89      1285.84 o                         
  -6  -2   1      10023.39      10251.31      1587.94 o                         
  -5  -2   1      39864.91      39057.04      1811.03 o                         
  -4  -2   1      91111.74      94858.23      4445.60 o                         
  -3  -2   1      16346.47      19614.46      2419.62 o                         
  -2  -2   1        173.82        297.80      1536.58 o                         
  -1  -2   1       1231.44       1321.45       635.23 o                         
   0  -2   1      62891.23      67812.80      1669.44 o                         
   2  -2   1       5558.10       6380.94       659.54 o                         
   3  -2   1       2506.63       1725.80       840.97 o                         
   4  -2   1      80993.20      85685.08      2401.52 o                         
   5  -2   1      31418.45      32139.97      1958.31 o                         
   6  -2   1      13096.80      12894.21      1736.01 o                         
   7  -2   1      49698.27      48037.11      2665.18 o                         
   8  -2   1        664.28        621.33      1574.85 o                         
   9  -2   1       2788.35       2607.49      1909.54 o                         
  10  -2   1        684.73       1598.93      2001.26 o                         
  11  -2   1         73.98       1008.70      2219.76 o                         
  12  -2   1       4724.21       6950.98      2515.61 o                         
  13  -2   1        268.57        250.12      2546.52 o                         
  14  -2   1       5544.69       5219.90      2877.06 o                         
  15  -2   1         50.79       -179.26      3052.58 o                         
  16  -2   1         89.35       1504.84      3274.26 o                         
 -15  -1   1        344.35       1428.05      4749.34 o                         
 -14  -1   1        141.54        794.37      4680.05 o                         
 -13  -1   1       1049.97        820.99      4224.62 o                         
 -12  -1   1       9149.15      10473.92      4204.02 o                         
 -11  -1   1       6357.75       6755.40      3941.44 o                         
 -10  -1   1       4441.74       5512.52      2314.05 o                         
  -9  -1   1        582.47        424.86      1997.02 o                         
  -8  -1   1       3515.05        644.82      1329.79 o                         
  -7  -1   1       2629.12       1285.80       560.12 o                         
  -6  -1   1      25885.14      25633.78      2008.64 o                         
  -5  -1   1      56766.63      56218.79      1504.75 o                         
  -4  -1   1        871.04       3532.37      1365.66 o                         
  -3  -1   1      12574.05      15653.66      1600.00 o                         
  -2  -1   1       4366.17       4251.09      1352.59 o                         
   2  -1   1      17112.40      18852.02      1447.19 o                         
   3  -1   1         54.19        272.24       497.58 o                         
   4  -1   1        116.14       1297.87       557.71 o                         
   5  -1   1       1635.42        705.30       415.70 o                         
   6  -1   1      22450.06       9051.42      9500.99 o                         
   7  -1   1       1868.20        537.16       861.64 o                         
   8  -1   1       7116.07       5213.16      2215.48 o                         
   9  -1   1        220.53        932.36      1966.12 o                         
  10  -1   1      11522.22      15032.90      2573.48 o                         
  11  -1   1      14659.38      14008.75      2789.77 o                         
  12  -1   1       1096.41        879.41      2423.87 o                         
  13  -1   1        866.97       2631.35      2699.87 o                         
  14  -1   1        202.56         -4.29      2882.80 o                         
  15  -1   1        120.42        199.33      3033.08 o                         
  16  -1   1       3322.63       2553.28      4910.71 o                         
 -16   0   1       2300.32       4137.68      4822.04 o                         
 -15   0   1        189.42      -1075.13      4530.06 o                         
 -14   0   1         44.05      -1580.69      4524.54 o                         
 -13   0   1        604.76       1280.51      2651.17 o                         
 -12   0   1       1087.70       1133.98      2418.81 o                         
 -11   0   1      30676.04      32553.63      3264.06 o                         
 -10   0   1        417.13       -305.15      2067.36 o                         
  -9   0   1      11275.59      12032.67      2269.20 o                         
  -8   0   1       5030.07       2297.74      1694.52 o                         
  -7   0   1       2416.75       2053.58      1506.09 o                         
  -6   0   1      19012.07      17018.87      1824.74 o                         
  -5   0   1        190.59       1402.35      1263.07 o                         
  -4   0   1       7561.65      10063.36      1382.06 o                         
  -3   0   1        823.95        688.76       875.02 o                         
  -2   0   1        127.82        390.10       727.06 o                         
   2   0   1      17585.47      18250.28       744.99 o                         
   3   0   1      12944.68      14985.89       861.04 o                         
   4   0   1      13379.52      13922.96       926.38 o                         
   5   0   1      19740.49      18930.00      1132.65 o                         
   6   0   1      16867.08      15397.95      1663.76 o                         
   7   0   1       4041.34       3582.54       654.41 o                         
   8   0   1       1858.87       1145.77      1037.02 o                         
   9   0   1      18979.66       6473.77      6283.13 o                         
  10   0   1      14017.55      16712.20      2772.18 o                         
  11   0   1      24302.92      26463.89      3278.41 o                         
  12   0   1       2423.02       1474.93      2553.11 o                         
  13   0   1        601.58        846.72      2775.35 o                         
  14   0   1        683.96        305.08      4640.42 o                         
  15   0   1        711.18        118.36      4722.00 o                         
 -16   1   1       1195.47        292.14      5008.81 o                         
 -15   1   1       8664.67       8719.87      3085.34 o                         
 -14   1   1        519.41       1936.55      2814.88 o                         
 -13   1   1       8842.05       7716.89      2666.15 o                         
 -12   1   1         48.38        124.97      2371.09 o                         
 -11   1   1         70.51        805.85      2170.19 o                         
 -10   1   1        824.54       1352.07      2015.02 o                         
  -9   1   1      31434.30      33272.74      2733.38 o                         
  -8   1   1       8293.44       7634.00      1689.96 o                         
  -7   1   1       1094.93       1176.92      1446.99 o                         
  -6   1   1         54.08        148.05      1288.62 o                         
  -5   1   1      20923.75      23457.60      1709.73 o                         
  -4   1   1      73396.49      76743.79      2232.23 o                         
  -3   1   1       1791.31       2810.66      1151.56 o                         
   1   1   1       2960.49       2956.14       847.86 o                         
   2   1   1       4086.29       5167.70       769.43 o                         
   3   1   1      40550.74      47433.46      1464.19 o                         
   4   1   1         19.59       1149.90       798.67 o                         
   5   1   1        630.45       2608.94       840.02 o                         
   6   1   1       4516.56       3568.67       893.82 o                         
   7   1   1        586.11        262.82       754.01 o                         
   8   1   1        250.59       -195.74       807.39 o                         
   9   1   1      11075.42       9647.12      2998.35 o                         
  10   1   1      29781.11      29255.72      3277.69 o                         
  11   1   1       5555.51      10031.27      4120.35 o                         
  12   1   1       2330.57       2205.92      4057.69 o                         
  13   1   1        490.09       -388.69      4551.88 o                         
  14   1   1       1173.53       3868.52      5056.63 o                         
  15   1   1       2739.22       2933.68      4995.19 o                         
 -17   2   1       1420.90       3991.87      3557.18 o                         
 -16   2   1       9417.69       8461.24      3291.73 o                         
 -15   2   1      12639.40      14135.45      3262.14 o                         
 -14   2   1       8513.02      11108.58      2975.79 o                         
 -13   2   1        165.17         97.26      2446.45 o                         
 -12   2   1       3764.20       2364.01      2238.35 o                         
 -11   2   1      11951.28      11097.21      2401.48 o                         
 -10   2   1       8224.48       6189.54      2044.73 o                         
  -9   2   1         82.01         85.66      1651.77 o                         
  -8   2   1       5962.33       5412.15      1653.04 o                         
  -7   2   1       5161.61       4571.75      2075.53 o                         
  -6   2   1       3309.44       3272.24      1353.95 o                         
  -5   2   1      32473.06      30816.74      1808.49 o                         
  -4   2   1        863.94        670.73       646.87 o                         
  -3   2   1       4333.11       3230.91       702.22 o                         
  -2   2   1      17777.40      18552.71       945.26 o                         
  -1   2   1      95659.68     109730.08      2412.27 o                         
   0   2   1       2690.66       2802.42       789.40 o                         
   1   2   1        103.59        248.40       894.48 o                         
   2   2   1      24235.72      26757.17      1519.81 o                         
   3   2   1       8809.36       8359.14      1242.16 o                         
   4   2   1     154172.45     158138.12      3327.36 o                         
   5   2   1      10799.13       9743.12      1340.84 o                         
   6   2   1       7319.13       5862.96      1184.61 o                         
   7   2   1      12615.22       9582.84      1371.52 o                         
   8   2   1       3147.00       2354.53      1182.55 o                         
   9   2   1      15673.90       4014.22      7178.78 o                         
  10   2   1        683.25        180.26      3691.48 o                         
  11   2   1       3485.66       3792.68      4084.99 o                         
  12   2   1        142.04         53.09      4151.04 o                         
  13   2   1       2380.03       5978.00      4162.82 o                         
  14   2   1       2384.99       -992.59      5034.02 o                         
 -17   3   1       1162.68       1617.45      3125.47 o                         
 -16   3   1      17776.71      23335.46      3756.79 o                         
 -15   3   1      12335.53      14533.38      4192.29 o                         
 -14   3   1       1392.51       1075.19      2544.81 o                         
 -13   3   1      22713.24      22731.91      3059.46 o                         
 -12   3   1       3337.05       3311.69      2195.59 o                         
 -11   3   1       6402.58       9509.19      2263.13 o                         
 -10   3   1       2887.30       1883.62      1772.97 o                         
  -9   3   1       1341.68       1820.13      1549.65 o                         
  -8   3   1        226.43       -143.68      1469.93 o                         
  -7   3   1        416.29        169.19       503.64 o                         
  -6   3   1      16338.70      16155.47       983.88 o                         
  -5   3   1       9521.23      10572.26      2065.91 o                         
  -4   3   1      21279.20      25544.35      2216.83 o                         
  -3   3   1      10070.02      11172.34      1585.09 o                         
  -1   3   1        192.13        690.07       844.25 o                         
   0   3   1      64345.38      69570.71      2088.69 o                         
   1   3   1      17432.74      18851.75      1537.04 o                         
   2   3   1      15481.34      13395.19      1475.95 o                         
   3   3   1       3215.12       2627.81      1173.40 o                         
   4   3   1      24951.49      23721.31      1801.11 o                         
   5   3   1      40509.34      38613.83      2149.91 o                         
   6   3   1       3456.11       1896.12      1222.49 o                         
   7   3   1      27276.29      26591.96      2069.75 o                         
   8   3   1      24105.33      21570.47      1914.02 o                         
   9   3   1       8605.42       9668.63      4009.93 o                         
  10   3   1       2805.49       2132.07      3953.49 o                         
  11   3   1       5039.12       2927.71      4136.40 o                         
  12   3   1       2575.52       1186.87      4635.31 o                         
  13   3   1       1167.58        981.19      5190.79 o                         
 -17   4   1       2936.19        577.63      3091.75 o                         
 -16   4   1        443.98       1048.01      2866.34 o                         
 -15   4   1        101.68        162.45      2465.72 o                         
 -14   4   1       3654.00       3678.95      2405.30 o                         
 -13   4   1      17772.72      18819.33      2957.76 o                         
 -12   4   1       9683.19       9741.59      2459.55 o                         
 -11   4   1        101.86        545.65      1927.92 o                         
 -10   4   1      12709.00      10908.09      2068.87 o                         
  -9   4   1       3662.33       2464.91       585.81 o                         
  -8   4   1       1216.04        924.70       762.64 o                         
  -7   4   1      11247.25      11973.38      1074.83 o                         
  -6   4   1      19852.83      17125.47      2439.82 o                         
  -5   4   1       6676.17       5354.62      1926.98 o                         
  -4   4   1      54562.75      62451.40      3110.94 o                         
  -3   4   1      80101.96      85050.70      3287.42 o                         
  -2   4   1      29115.66      31770.47      1898.39 o                         
  -1   4   1       3225.14       4854.10      1539.22 o                         
   0   4   1       5560.64       6066.54      1348.28 o                         
   1   4   1      12795.52      14428.61       897.15 o                         
   2   4   1      13250.96      16198.93      1730.57 o                         
   3   4   1      10073.41       8940.93      1550.71 o                         
   4   4   1         87.33        463.19      1336.54 o                         
   5   4   1       7180.92       5566.78      1493.61 o                         
   6   4   1      11965.10      10850.18      1750.34 o                         
   7   4   1       5242.48       5139.63      1642.65 o                         
   8   4   1      29764.13      26256.22      2236.50 o                         
   9   4   1       1523.54        393.77      3793.57 o                         
  10   4   1       7279.55       8619.31      4454.06 o                         
  11   4   1        849.18        285.32      4496.76 o                         
  12   4   1       1461.81       -908.76      4816.65 o                         
  13   4   1       3736.51       4789.86      5378.43 o                         
 -18   5   1         79.77       -122.43      3174.38 o                         
 -17   5   1          3.16       -222.66      2982.31 o                         
 -16   5   1        303.81      -1166.13      2757.44 o                         
 -15   5   1       3030.86       1921.63      2669.98 o                         
 -14   5   1       8758.79       9320.69      2717.05 o                         
 -13   5   1       8476.34       7147.61      2369.98 o                         
 -12   5   1      17543.69      16697.29      2560.74 o                         
 -11   5   1          1.18       -186.39      1922.60 o                         
 -10   5   1        838.39        635.19       775.47 o                         
  -9   5   1       3952.25       3101.73       944.96 o                         
  -8   5   1      13861.92      13227.30      1219.44 o                         
  -7   5   1        176.51         39.51      1949.70 o                         
  -6   5   1        256.89        342.23      1898.34 o                         
  -5   5   1       8003.81       6725.80      1947.73 o                         
  -4   5   1      75277.09      77078.46      3609.84 o                         
  -2   5   1      30870.02      32840.82      2205.00 o                         
  -1   5   1      15390.92      15524.68       946.12 o                         
   0   5   1       9298.97       8584.66       678.71 o                         
   1   5   1       2086.05       3032.48       733.58 o                         
   2   5   1      15350.00      16399.26      1903.91 o                         
   3   5   1        110.85        347.22      1399.06 o                         
   4   5   1      15943.29      15751.96      1985.45 o                         
   5   5   1       7349.05       8056.41      1847.14 o                         
   6   5   1       1335.09       1440.75      1557.16 o                         
   7   5   1         39.83        960.22      1602.88 o                         
   8   5   1       4616.93       3356.27      1648.18 o                         
   9   5   1       3094.12       3643.47      3902.37 o                         
  10   5   1      17714.89      18107.49      5375.60 o                         
  11   5   1       4775.16       4168.38      4764.52 o                         
  12   5   1       2286.12       2874.52      5227.66 o                         
 -18   6   1       1248.35        414.76      3077.03 o                         
 -17   6   1         72.62        405.74      2871.54 o                         
 -16   6   1       1865.67       1919.78      2780.61 o                         
 -15   6   1       2947.77       4433.41      2538.26 o                         
 -14   6   1      10983.76      11109.93      2745.85 o                         
 -13   6   1      10729.25      11144.31      3441.55 o                         
 -12   6   1       8891.69       8271.07      2185.49 o                         
 -11   6   1        640.52        682.89       925.13 o                         
 -10   6   1      37552.64      35467.73      1775.27 o                         
  -9   6   1       9874.70       8559.77      1282.45 o                         
  -8   6   1        495.28       2425.31      2225.25 o                         
  -7   6   1       1909.35       1202.42      2027.14 o                         
  -6   6   1     108255.30     118884.70      4922.85 o                         
  -5   6   1     145215.31     138870.67      5056.31 o                         
  -4   6   1     125900.66     127943.84      4764.96 o                         
  -3   6   1      12945.31      13650.06      1718.93 o                         
  -2   6   1       4161.21       4738.16       955.82 o                         
  -1   6   1       3466.77       3606.27       706.80 o                         
   0   6   1        545.49        688.13       556.71 o                         
   1   6   1       2180.08       2136.64       710.51 o                         
   2   6   1       3059.81       1983.27       874.19 o                         
   3   6   1        541.71        768.24       937.89 o                         
   4   6   1      15147.57      14525.49      2149.33 o                         
   5   6   1      11038.13      10752.32      2166.68 o                         
   6   6   1         19.41        430.82      1751.80 o                         
   7   6   1      11895.47      10443.04      2167.65 o                         
   8   6   1       9551.57      14464.84      4758.82 o                         
   9   6   1        458.56       1231.92      4307.12 o                         
  10   6   1         81.22        999.96      4610.88 o                         
  11   6   1       3608.22       3716.01      5135.24 o                         
 -18   7   1        474.45       -956.46      3114.71 o                         
 -17   7   1       8582.54       8441.04      3122.74 o                         
 -16   7   1        928.34        876.35      2642.22 o                         
 -15   7   1        971.10        563.44      2453.49 o                         
 -14   7   1       1144.25       1758.89      2313.27 o                         
 -13   7   1       7369.25       7308.49      2220.85 o                         
 -12   7   1       2505.48       1915.52      2030.63 o                         
 -11   7   1      36986.09      35274.57      1934.79 o                         
 -10   7   1      74270.84      75142.08      2480.63 o                         
  -9   7   1      72127.35      72784.44      3048.86 o                         
  -8   7   1      39746.80      37228.24      3716.56 o                         
  -7   7   1      53886.91      56158.91      4048.41 o                         
  -6   7   1      40758.32      35042.50      3343.85 o                         
  -5   7   1      77005.91      79040.38      4236.32 o                         
  -3   7   1      27882.61      27510.53      2312.01 o                         
  -2   7   1        703.48        407.76       825.80 o                         
  -1   7   1      23728.18      25527.43      1270.08 o                         
   0   7   1       3328.75       3026.31       635.50 o                         
   1   7   1       5856.99       5035.60       807.70 o                         
   2   7   1        179.17         -3.46       825.90 o                         
   3   7   1         95.39        352.78      1033.02 o                         
   4   7   1       9381.32      10680.87      1445.36 o                         
   5   7   1      11331.58       9044.09      2204.78 o                         
   6   7   1        372.97        335.38      1896.33 o                         
   7   7   1         38.69       1205.80      2025.55 o                         
   8   7   1         54.32       -187.74      4037.77 o                         
   9   7   1         55.21       -546.30      4542.82 o                         
  10   7   1         10.51       -828.88      4983.04 o                         
 -18   8   1        770.09       1540.31      3088.36 o                         
 -17   8   1        523.84        526.80      2776.84 o                         
 -16   8   1       3914.47       5161.92      2658.33 o                         
 -15   8   1       3129.66       1993.90      2458.14 o                         
 -14   8   1          9.36       1291.59      2292.72 o                         
 -13   8   1       4400.78       5245.32      2144.16 o                         
 -12   8   1      22246.07      24268.81      1854.02 o                         
 -11   8   1      85070.56      87556.27      2834.76 o                         
 -10   8   1      55990.21      54999.17      2310.77 o                         
  -9   8   1      20154.41      19494.76      3346.46 o                         
  -8   8   1       2238.13       2432.46      2296.15 o                         
  -7   8   1      58540.18      59634.94      4256.77 o                         
  -6   8   1       5884.73       3514.30      2281.27 o                         
  -5   8   1       2491.13       2567.17      2153.90 o                         
  -3   8   1       1675.35        834.27      1471.04 o                         
  -2   8   1      14032.29      11932.14      1173.48 o                         
  -1   8   1       3174.74       3111.36       750.04 o                         
   0   8   1      15704.08      14016.58      1906.45 o                         
   1   8   1      18945.03      17132.46      1325.16 o                         
   2   8   1      10073.90       7898.66      1079.95 o                         
   3   8   1      17747.22      16980.23      2494.07 o                         
   4   8   1       4171.40       2037.09      1976.63 o                         
   5   8   1       5692.53       7263.23      2386.64 o                         
   6   8   1       1785.31        507.38      2153.74 o                         
   7   8   1        651.60        246.20      2146.61 o                         
   8   8   1       3325.28       1082.29      4537.90 o                         
   9   8   1         91.40       1501.20      4708.25 o                         
  10   8   1         32.63        692.65      5005.12 o                         
 -18   9   1         91.70       -767.75      2905.28 o                         
 -17   9   1       8956.26       7460.15      2924.47 o                         
 -16   9   1       3794.09       3611.86      2535.09 o                         
 -15   9   1        351.70       1359.07      2316.85 o                         
 -14   9   1       1495.21        303.29      2201.39 o                         
 -13   9   1         13.20       1679.30      2059.37 o                         
 -12   9   1      12905.51      12225.35      1722.92 o                         
 -11   9   1      19360.64      19152.89      1825.32 o                         
 -10   9   1      46997.53      46277.34      4609.27 o                         
  -9   9   1       2999.56       1323.09      2544.13 o                         
  -8   9   1       1035.50       1205.22      2409.75 o                         
  -7   9   1       7700.15       6201.52      2607.67 o                         
  -6   9   1       2356.83        624.40      2438.91 o                         
  -3   9   1       3569.40       4124.04      1857.75 o                         
  -2   9   1      59139.20      58959.42      1859.53 o                         
  -1   9   1        943.09       1013.00       652.63 o                         
   0   9   1       4708.89       3998.50       747.68 o                         
   1   9   1       9258.24       6864.92      2093.95 o                         
   2   9   1      68764.62      63568.02      5162.80 o                         
   3   9   1       4063.83       2216.79      2195.59 o                         
   4   9   1         47.09        172.80      2090.45 o                         
   5   9   1      10025.60       9682.34      2532.01 o                         
   6   9   1       6464.14       4752.97      2401.08 o                         
   7   9   1        387.98       1236.26      4262.54 o                         
   8   9   1        241.91        806.62      4744.69 o                         
   9   9   1        473.76       -444.86      5294.01 o                         
 -18  10   1        931.64       2380.24      2912.70 o                         
 -17  10   1      10715.42      11032.08      2983.37 o                         
 -16  10   1      10012.90       9958.29      2808.86 o                         
 -15  10   1       1242.34        746.99      2273.28 o                         
 -14  10   1        598.77        664.07      2141.56 o                         
 -13  10   1       5867.72       6421.59      1594.07 o                         
 -12  10   1       5366.79       4691.55      1506.08 o                         
 -11  10   1       3567.84       2738.49      1374.56 o                         
 -10  10   1      11751.52      12134.11      3249.33 o                         
  -9  10   1      12170.92      12000.57      3336.50 o                         
  -8  10   1       2958.32       2641.15      2703.95 o                         
  -7  10   1      21381.27      14808.74      3167.22 o                         
  -6  10   1        109.92       1277.39      2477.06 o                         
  -4  10   1      27236.40      25773.20      2608.12 o                         
  -3  10   1       4930.58       4593.65      1683.20 o                         
  -2  10   1      25420.49      29346.37      2599.36 o                         
  -1  10   1      11729.97      12324.63      2220.13 o                         
   0  10   1       6996.49       5998.48      2037.46 o                         
   1  10   1       9998.74       8838.57      2292.43 o                         
   2  10   1       5261.34       4228.56      2171.52 o                         
   3  10   1          4.29       -688.35      2270.58 o                         
   4  10   1      15899.98      17615.33      2844.90 o                         
   5  10   1       3712.65       3543.35      2315.67 o                         
   6  10   1       2031.03       2052.89      2499.76 o                         
   7  10   1       1462.44        920.80      4776.07 o                         
   8  10   1       2180.82        845.64      4917.86 o                         
 -18  11   1         11.94       -493.09      2643.71 o                         
 -17  11   1       1698.04        907.24      2614.84 o                         
 -16  11   1      12774.47      13039.08      2884.06 o                         
 -15  11   1       1986.32        361.87      2348.65 o                         
 -14  11   1       5957.26       7186.38      2226.72 o                         
 -13  11   1         55.82         30.30      1467.50 o                         
 -12  11   1         37.83         65.29      1489.04 o                         
 -11  11   1       1161.83       1892.41      2015.66 o                         
 -10  11   1       3847.20       2558.79      3014.77 o                         
  -9  11   1        119.98       1270.56      2898.86 o                         
  -8  11   1      23313.36      21387.92      3749.70 o                         
  -7  11   1      47586.29      48574.00      4723.04 o                         
  -6  11   1      30382.77      30797.86      4037.39 o                         
  -4  11   1      10404.58      10934.60      1951.99 o                         
  -3  11   1         98.01       1437.27      1755.28 o                         
  -2  11   1       9449.09       7558.06      2126.50 o                         
  -1  11   1       5661.43       6733.34      2185.10 o                         
   0  11   1        867.10         36.80      2118.30 o                         
   1  11   1       2647.98       3019.08      2156.22 o                         
   2  11   1         32.98       -247.61      2346.73 o                         
   3  11   1       1660.10       2780.87      2417.59 o                         
   4  11   1      13834.82      16617.66      3082.56 o                         
   5  11   1      11049.04      12255.04      2862.55 o                         
   6  11   1        208.04       1185.87      1998.69 o                         
   7  11   1         63.26       3007.69      4259.00 o                         
 -18  12   1       1124.79       1784.93      4286.89 o                         
 -17  12   1        783.63       -758.89      4359.35 o                         
 -16  12   1       2884.19        280.00      1205.22 o                         
 -15  12   1       3085.89       1073.82      2088.09 o                         
 -14  12   1       1313.55        622.25      2019.28 o                         
 -13  12   1        206.95       1301.56      1475.28 o                         
 -12  12   1      11806.41      11736.74      1731.79 o                         
 -11  12   1      25562.22      26472.84      3019.30 o                         
 -10  12   1         97.87       -663.59      2171.52 o                         
  -9  12   1       3282.44       1543.24      3257.62 o                         
  -8  12   1      33541.07      31672.23      4362.02 o                         
  -7  12   1      12175.81      11849.01      3553.80 o                         
  -6  12   1       4790.21       3178.89      3008.22 o                         
  -5  12   1       6609.20       6560.59      3429.76 o                         
  -4  12   1       1894.49        808.79      1757.77 o                         
  -3  12   1       2516.50       1736.62      1749.13 o                         
  -2  12   1      21361.88      21957.23      2732.28 o                         
  -1  12   1       8710.95      10102.02      2461.08 o                         
   0  12   1       8385.59       4494.53      2352.18 o                         
   1  12   1        186.22        477.41      2290.00 o                         
   2  12   1       2135.22       1887.90      2403.66 o                         
   3  12   1       1644.46       1122.78      2577.33 o                         
   4  12   1          3.91        827.29      2708.42 o                         
   5  12   1       3653.02       3133.86      2786.88 o                         
   6  12   1       3744.44       4083.86      4874.90 o                         
 -18  13   1        437.00      -1884.55      4709.40 o                         
 -17  13   1      14726.29      19978.18      5480.95 o                         
 -16  13   1       2626.21       3839.42      4396.51 o                         
 -15  13   1          3.12       -411.99      4048.21 o                         
 -14  13   1      14856.29      15525.06      2860.07 o                         
 -13  13   1      28308.75      31779.42      3337.87 o                         
 -12  13   1        324.98       -479.52      2255.69 o                         
 -11  13   1       7900.23       8382.46      2572.44 o                         
 -10  13   1       8151.47      10737.32      2594.46 o                         
  -9  13   1       7738.42       5413.85      2406.03 o                         
  -8  13   1       1053.34       -412.54      2357.34 o                         
  -7  13   1      13509.65      14315.82      2747.19 o                         
  -6  13   1       2422.81       2286.09      3631.76 o                         
  -5  13   1       6993.63       8068.66      3971.69 o                         
  -4  13   1       5013.67       3825.33      1978.74 o                         
  -3  13   1       3065.96       1948.86      1975.18 o                         
  -2  13   1       7004.35       6849.64      2290.99 o                         
  -1  13   1        916.25         74.21      2282.77 o                         
   0  13   1       5767.88       5774.53      2539.30 o                         
   1  13   1      14665.56      14800.78      3076.83 o                         
   2  13   1       8166.79       9212.54      2980.95 o                         
   3  13   1       1824.95       2089.96      2706.49 o                         
   4  13   1       1034.07        864.44      2754.02 o                         
 -18  14   1       2374.52       4481.93      4528.87 o                         
 -17  14   1        848.31       2736.69      4688.74 o                         
 -16  14   1       1182.08        975.29      4419.55 o                         
 -15  14   1       2538.91        699.97      4419.95 o                         
 -14  14   1       2199.74       1917.80      2557.63 o                         
 -13  14   1       3731.02       2098.48      2555.46 o                         
 -12  14   1       2033.91       1375.98      2584.28 o                         
 -11  14   1       6267.94       7384.88      2647.39 o                         
 -10  14   1       6607.77       8220.67      2596.43 o                         
  -9  14   1       4849.17       5007.13      2611.62 o                         
  -8  14   1        298.88       1021.40      2503.01 o                         
  -7  14   1        142.37       -936.02      2607.31 o                         
  -6  14   1       2221.48       2693.59      3871.73 o                         
  -5  14   1       6812.25       4794.74      3919.72 o                         
  -4  14   1      25882.13      25119.35      3005.66 o                         
  -3  14   1       1580.79       1148.87      2062.02 o                         
  -2  14   1       1289.49       1490.90      2350.43 o                         
  -1  14   1       3768.18       2515.47      2569.02 o                         
   0  14   1       1686.40       1261.27      2552.22 o                         
   1  14   1       4410.83       2577.38      2697.89 o                         
   2  14   1      15050.84      14411.61      3302.39 o                         
   3  14   1        805.93        644.69      2882.88 o                         
 -18  15   1       1069.11        415.62      4822.95 o                         
 -17  15   1         25.79        721.13      4592.01 o                         
 -16  15   1        205.60      -1567.55      4328.12 o                         
 -15  15   1       2761.05       2545.11      4406.22 o                         
 -14  15   1       1572.76        147.25      2606.50 o                         
 -13  15   1       1548.49       2755.89      2687.48 o                         
 -12  15   1        594.51        952.53      2588.36 o                         
 -11  15   1        708.65       2337.43      2573.87 o                         
 -10  15   1       1403.85       1985.17      2568.32 o                         
  -9  15   1        992.40       3605.60      2679.39 o                         
  -8  15   1       1343.98       2800.40      2663.66 o                         
  -7  15   1        330.26       -272.22      2678.64 o                         
  -6  15   1      10058.18      15203.08      4552.82 o                         
  -5  15   1      10114.51      11382.77      4435.19 o                         
  -4  15   1      32464.80      36985.21      5909.31 o                         
  -3  15   1       5585.96       5611.16      4495.15 o                         
  -2  15   1       1080.20        131.29      4309.51 o                         
  -1  15   1       2794.57       3064.54      4412.31 o                         
   0  15   1       3710.54       4268.52      2702.30 o                         
   1  15   1         48.47        169.18      2928.37 o                         
   2  15   1       1449.04       3093.71      3349.56 o                         
 -17  16   1         28.15      -1218.17      4836.52 o                         
 -16  16   1        102.91      -1212.45      4593.90 o                         
 -15  16   1         14.90       -902.61      2938.53 o                         
 -14  16   1        578.75        953.85      2861.06 o                         
 -13  16   1        574.99        -65.67      2945.41 o                         
 -12  16   1       3078.61       2270.75      2856.91 o                         
 -11  16   1       2926.25       1579.78      2923.46 o                         
 -10  16   1        727.84         78.64      2747.75 o                         
  -9  16   1        139.89        305.71      2894.06 o                         
  -8  16   1        709.67       -730.41      2858.71 o                         
  -7  16   1        557.34        382.55      2895.66 o                         
  -6  16   1       9782.77      13062.63      4911.81 o                         
  -5  16   1      12493.52      14775.74      5147.24 o                         
  -4  16   1         89.79        931.35      4525.48 o                         
  -3  16   1         17.14       -795.67      4705.77 o                         
  -2  16   1       2484.86       3560.58      4369.71 o                         
  -1  16   1       2255.76       2661.78      4718.36 o                         
   0  16   1        801.26        106.84      4652.45 o                         
 -16  17   1         40.41       1356.57      4973.52 o                         
 -15  17   1       1622.98       -239.80      2668.98 o                         
 -14  17   1        190.24       -208.65      2963.49 o                         
 -13  17   1          5.71       1489.07      3009.02 o                         
 -12  17   1        172.42       -690.70      3024.87 o                         
 -11  17   1       4516.62       3072.85      3185.82 o                         
 -10  17   1       1478.68       1460.63      3005.45 o                         
  -9  17   1       3521.63       7277.60      3215.35 o                         
  -8  17   1       9680.59       8146.21      3239.53 o                         
  -7  17   1       3261.75       2624.99      3150.07 o                         
  -6  17   1        118.05        667.51      4584.98 o                         
  -5  17   1       1111.75       1107.06      4854.35 o                         
  -4  17   1        222.93       -472.03      4746.89 o                         
  -3  17   1       5063.31       3865.22      5035.47 o                         
  -2  17   1       4926.12       2643.82      5116.65 o                         
 -15  18   1        212.05        512.11      3117.54 o                         
 -14  18   1       3106.29       3829.53      3360.71 o                         
 -13  18   1       3014.50       2595.30      3271.72 o                         
 -12  18   1       3189.25       5479.76      3324.60 o                         
 -11  18   1         10.67      -1370.41      3330.86 o                         
 -10  18   1       2252.15       1392.66      2798.48 o                         
  -9  18   1       2755.39       3687.89      3405.55 o                         
  -8  18   1       7691.68      10325.02      3643.42 o                         
  -7  18   1       2140.11       1415.92      3328.79 o                         
  -6  18   1        887.97      -2123.12      5062.72 o                         
  -5  18   1       1563.37        881.34      5231.69 o                         
  -4  18   1        379.86         65.96      5198.92 o                         
 -13  19   1       7859.31      12874.79      4465.65 o                         
 -12  19   1        776.46       1860.63      3354.72 o                         
 -11  19   1         63.55       1941.97      3455.43 o                         
 -10  19   1       4524.96       6076.51      3564.15 o                         
  -9  19   1       4737.66       4826.42      3624.69 o                         
  -8  19   1        791.52      -1847.17      3432.96 o                         
  -7  19   1         55.94       2921.28      4038.85 o                         
   5 -19   2       2501.93       3424.07      3436.92 o                         
   6 -19   2       1555.20       3850.09      3701.92 o                         
   7 -19   2        497.47       1714.53      3365.06 o                         
   8 -19   2         23.11        909.05      3404.76 o                         
   9 -19   2       1249.34        120.16      3440.78 o                         
  10 -19   2        358.68       -579.35      3362.05 o                         
  11 -19   2       7725.69       8391.73      3650.11 o                         
  12 -19   2       2527.65       1330.13      3434.71 o                         
  13 -19   2        813.45         -4.50      3356.47 o                         
   2 -18   2       2534.54        864.21      4996.63 o                         
   3 -18   2       3089.86       3379.84      5197.73 o                         
   4 -18   2       3213.20       1352.17      4985.04 o                         
   5 -18   2       1704.23       2700.43      4929.66 o                         
   6 -18   2       1358.71       2259.34      3391.25 o                         
   7 -18   2        848.39       1332.49      4397.87 o                         
   8 -18   2         31.32        292.41      4531.51 o                         
   9 -18   2       5613.99       2750.41      4261.06 o                         
  10 -18   2      10052.07      11009.46      4985.11 o                         
  11 -18   2       9199.12      10923.78      4847.66 o                         
  12 -18   2       2241.64       3363.18      4842.18 o                         
  13 -18   2        296.39       2266.11      4720.85 o                         
  14 -18   2          4.27        563.47      3296.00 o                         
  15 -18   2       1221.88       1165.48      3139.88 o                         
   0 -17   2      10115.47      14318.04      5381.43 o                         
   1 -17   2        115.69       2011.37      5101.82 o                         
   2 -17   2       1631.08       2096.66      4881.72 o                         
   3 -17   2       8379.02       9856.75      5291.98 o                         
   4 -17   2        824.83        323.67      4810.06 o                         
   6 -17   2       3645.22       2906.61      4201.59 o                         
   7 -17   2       1571.77       1634.06      4249.57 o                         
   8 -17   2          7.37       1074.79      4320.52 o                         
   9 -17   2        475.17      -1112.63      4242.44 o                         
  10 -17   2       6182.11       3756.05      4352.83 o                         
  11 -17   2      12631.09      13743.03      5121.24 o                         
  12 -17   2       7660.70       7396.85      4611.59 o                         
  13 -17   2        195.64       -649.62      4717.83 o                         
  14 -17   2        464.80       2669.19      4571.05 o                         
  15 -17   2         18.55         66.85      3178.59 o                         
  16 -17   2         15.67       -782.34      5003.37 o                         
  -1 -16   2       1075.00       1434.73      4279.15 o                         
   0 -16   2       1471.46       1766.41      4494.83 o                         
   1 -16   2        526.19       2452.83      4663.04 o                         
   2 -16   2        125.51      -1119.81      4322.09 o                         
   6 -16   2      10379.12       7235.87      4010.25 o                         
   7 -16   2       2533.99       3018.17      3872.35 o                         
   8 -16   2       6685.11       9157.40      4298.98 o                         
   9 -16   2         52.79       -253.22      3931.00 o                         
  10 -16   2        284.72      -1113.76      4054.27 o                         
  11 -16   2       3795.61       4770.23      4148.50 o                         
  12 -16   2      12345.51      14057.58      4815.28 o                         
  13 -16   2        162.49      -1312.66      4474.43 o                         
  14 -16   2       1069.00       1292.06      4398.93 o                         
  15 -16   2       1893.42       4514.04      4821.04 o                         
  16 -16   2        123.98        752.71      4643.71 o                         
  17 -16   2        875.45        367.78      4900.64 o                         
  -3 -15   2        835.13       1869.94      4201.87 o                         
  -2 -15   2        373.09        471.81      4304.65 o                         
  -1 -15   2        121.98       1381.15      4316.98 o                         
   0 -15   2       2170.70        411.20      4170.00 o                         
   1 -15   2         16.10       -466.12      3963.57 o                         
   6 -15   2      26057.90      31468.85      4916.17 o                         
   7 -15   2      15996.30      18329.19      4281.90 o                         
   8 -15   2       3028.63        196.50      3653.49 o                         
   9 -15   2       2429.20       3964.08      3708.91 o                         
  10 -15   2       9368.44       9488.23      4026.14 o                         
  11 -15   2       2064.43       1835.57      3856.34 o                         
  12 -15   2         68.22       -180.47      4028.63 o                         
  13 -15   2       1542.43       2350.11      4345.30 o                         
  14 -15   2      21702.83      26492.00      5351.57 o                         
  15 -15   2       5159.49       6798.16      4748.28 o                         
  16 -15   2        340.83       -241.85      4878.89 o                         
  17 -15   2        440.09       -533.10      4850.66 o                         
  -4 -14   2        816.03        385.68      2801.39 o                         
  -3 -14   2         12.58        -71.14      2746.82 o                         
  -2 -14   2       5655.99       6977.17      2709.91 o                         
  -1 -14   2        254.18        -96.81      2350.07 o                         
   0 -14   2        269.19       2520.93      2390.05 o                         
   6 -14   2       2922.09       4090.82      3486.89 o                         
   7 -14   2       8094.82      10153.65      3863.70 o                         
   8 -14   2       3698.36       5723.63      3732.81 o                         
   9 -14   2       1611.77       4018.18      3602.78 o                         
  10 -14   2       3172.36       2958.56      3471.23 o                         
  11 -14   2      22358.48      23199.65      4704.96 o                         
  12 -14   2       1706.98       1870.29      3836.43 o                         
  13 -14   2      12227.17      14506.87      4791.15 o                         
  14 -14   2      14528.00      22170.70      5387.58 o                         
  15 -14   2      11467.00      18249.89      5573.13 o                         
  16 -14   2        103.36       -268.94      4323.00 o                         
  17 -14   2        665.22       -460.63      4778.69 o                         
  -5 -13   2        617.97       3007.88      2845.53 o                         
  -4 -13   2       3123.58       2645.04      2656.34 o                         
  -3 -13   2        149.36      -1480.68      2554.82 o                         
  -2 -13   2        198.77        -65.01      2426.45 o                         
  -1 -13   2        603.74       1171.73      2325.27 o                         
   0 -13   2        189.68       -498.83      2544.12 o                         
   1 -13   2        399.59        908.36      2524.22 o                         
   2 -13   2        183.28       -253.84      2029.45 o                         
   3 -13   2       7443.29       8255.83      2247.73 o                         
   4 -13   2       5677.27       5803.76      2370.69 o                         
   5 -13   2      38612.81      42027.59      3071.54 o                         
   6 -13   2       1578.19       1273.98      1994.90 o                         
   7 -13   2      35938.02      42740.09      5091.58 o                         
   8 -13   2      37380.41      37480.30      4790.59 o                         
   9 -13   2      58108.92      61825.70      5814.06 o                         
  10 -13   2       1726.45         99.42      3509.02 o                         
  11 -13   2       1297.77       4010.72      3708.11 o                         
  12 -13   2       4817.71       6357.14      4159.42 o                         
  13 -13   2       2169.85       1610.24      3902.74 o                         
  14 -13   2       4738.59       5747.17      4090.77 o                         
  15 -13   2       3761.87       4902.86      4318.52 o                         
  16 -13   2       1000.19       2950.84      4472.72 o                         
  17 -13   2        959.17       1004.56      4573.22 o                         
  18 -13   2       2022.26       1484.22      4752.71 o                         
  -7 -12   2       4533.03       1499.86      4786.36 o                         
  -6 -12   2       3152.24       1509.09      2577.54 o                         
  -5 -12   2        648.40        956.64      2581.60 o                         
  -4 -12   2        620.78      -1662.21      2491.10 o                         
  -3 -12   2        904.84        572.08      2467.50 o                         
  -2 -12   2       2937.86       2384.47      2202.24 o                         
  -1 -12   2       2911.07       4410.92      2883.81 o                         
   0 -12   2        763.12       1218.59      2556.17 o                         
   1 -12   2        259.17        637.48      2184.41 o                         
   2 -12   2       2991.34       2552.02      1386.51 o                         
   3 -12   2      18178.74      21794.40      1923.26 o                         
   4 -12   2      32045.74      34151.52      2665.90 o                         
   5 -12   2       3547.10       4438.25      1894.99 o                         
   6 -12   2        744.18        406.25      1971.11 o                         
   7 -12   2      19309.07      21318.54      4048.33 o                         
   8 -12   2      31521.58      32327.04      4371.26 o                         
   9 -12   2      12056.81       4595.92      3000.15 o                         
  10 -12   2      21561.45       5068.74     13038.92 o                         
  11 -12   2       2037.14       2740.65      3489.04 o                         
  12 -12   2        264.83       1907.45      3583.98 o                         
  13 -12   2       1175.41       2063.75      3724.74 o                         
  14 -12   2        699.05        273.47      3957.72 o                         
  15 -12   2         31.20       1326.93      4258.88 o                         
  16 -12   2        114.42       1501.29      4488.10 o                         
  17 -12   2       1399.47       1928.74      4816.35 o                         
  18 -12   2       5590.04       4526.33      4959.10 o                         
  -8 -11   2        272.53       1739.17      4510.37 o                         
  -7 -11   2       2938.11       2834.09      4364.54 o                         
  -6 -11   2      12707.22       9890.94      2944.54 o                         
  -5 -11   2        725.71        415.99      2361.14 o                         
  -4 -11   2          1.95        148.18      2320.80 o                         
  -3 -11   2       1688.73        990.97      2234.74 o                         
  -2 -11   2       2614.11        105.69      2961.57 o                         
  -1 -11   2       9794.17       6520.36      2655.65 o                         
   0 -11   2      18190.53      19241.06      1829.52 o                         
   1 -11   2      35788.11      35805.20      2196.81 o                         
   2 -11   2       9396.91       9564.58      1976.91 o                         
   3 -11   2       2907.11       4353.93      1355.21 o                         
   4 -11   2       2850.83       3192.16      1126.13 o                         
   5 -11   2       3211.52       2512.87      1733.60 o                         
   6 -11   2        737.68        692.87      1776.02 o                         
   7 -11   2      11477.66       9753.32      3337.28 o                         
   8 -11   2       2221.33       1758.15       887.39 o                         
   9 -11   2        645.90          2.13      1155.23 o                         
  10 -11   2        283.22        543.23      1370.52 o                         
  11 -11   2       1727.38       2639.10      1473.09 o                         
  12 -11   2          5.04        412.03      1656.26 o                         
  13 -11   2        540.56         85.96      1935.07 o                         
  14 -11   2         93.92        153.81      2074.77 o                         
  15 -11   2        775.62        295.47      1425.35 o                         
  16 -11   2      17850.28      25909.08      5667.80 o                         
  17 -11   2       8828.56       8899.47      5087.40 o                         
  18 -11   2       3084.13        612.78      5019.94 o                         
  -9 -10   2       1845.94       3165.53      5137.59 o                         
  -8 -10   2       1844.57       1854.44      4680.88 o                         
  -7 -10   2       2416.42        682.12      1502.18 o                         
  -6 -10   2        551.35        226.52      2305.91 o                         
  -5 -10   2       3606.47       3014.91      2285.80 o                         
  -4 -10   2        704.60        221.59      2223.34 o                         
  -3 -10   2       5048.84       4554.65      2102.02 o                         
  -2 -10   2         91.22         76.48      1344.67 o                         
  -1 -10   2      12423.19      13047.18      1682.71 o                         
   0 -10   2       8919.73       9221.23      1507.98 o                         
   1 -10   2      28402.71      28536.55      1918.81 o                         
   2 -10   2       1887.38       2344.50      1161.57 o                         
   3 -10   2      10920.14       8627.41      1292.15 o                         
   4 -10   2        169.39        -17.52      1904.52 o                         
   5 -10   2         12.36        329.05      1636.79 o                         
   6 -10   2      16834.85      18734.18      2327.36 o                         
   7 -10   2         22.80        534.52      2779.37 o                         
   8 -10   2       8880.76       7578.35      1281.12 o                         
   9 -10   2       2103.43        820.18      1200.86 o                         
  10 -10   2       5690.93       6556.16      1628.25 o                         
  11 -10   2       9784.88       8544.49      1853.04 o                         
  12 -10   2       1731.73       1614.86      1787.99 o                         
  13 -10   2        363.26       1754.91      1916.83 o                         
  14 -10   2         16.47       1222.89      1989.52 o                         
  15 -10   2       2830.70       4538.49      2316.69 o                         
  16 -10   2       7461.51       8270.23      2793.10 o                         
  17 -10   2       6981.63       8308.08      3055.54 o                         
  18 -10   2         16.11      -1348.03      4865.67 o                         
 -10  -9   2          1.36       -814.02      4982.79 o                         
  -9  -9   2       8715.34      12988.10      5103.50 o                         
  -8  -9   2       5495.78       4301.62      4458.86 o                         
  -7  -9   2       1605.62       1280.19      2255.11 o                         
  -6  -9   2       1341.67       1440.99      2199.15 o                         
  -5  -9   2         86.91        346.21      2038.05 o                         
  -4  -9   2        105.08        830.64      2030.11 o                         
  -3  -9   2      15246.40      17154.47      2036.17 o                         
  -2  -9   2       1617.81        669.22      1330.00 o                         
  -1  -9   2      26426.65      26263.81      1891.08 o                         
   0  -9   2      18284.30      20404.71      1689.15 o                         
   1  -9   2       1714.29       1795.89      1070.12 o                         
   2  -9   2       7091.67       7820.57      1234.64 o                         
   3  -9   2        191.31        147.40       884.99 o                         
   4  -9   2       7389.32       6198.56      1681.03 o                         
   5  -9   2      16578.82      16126.37      2121.86 o                         
   6  -9   2       1412.34        452.94      1701.02 o                         
   7  -9   2       2407.06       1339.68       871.69 o                         
   8  -9   2        157.70       -169.32      1052.66 o                         
   9  -9   2        278.69        107.77      1347.95 o                         
  10  -9   2      29142.68      29069.57      2334.25 o                         
  11  -9   2       8110.60       6873.83      1877.53 o                         
  12  -9   2        416.32        949.40      1958.22 o                         
  13  -9   2       2990.01       1895.91      2098.77 o                         
  14  -9   2       7308.86       7615.90      2481.40 o                         
  15  -9   2         13.06         84.83      2449.61 o                         
  16  -9   2        461.51        399.89      2468.33 o                         
  17  -9   2        212.00       -641.73      2797.08 o                         
  18  -9   2       1336.59        704.78      3034.64 o                         
 -10  -8   2         80.01        257.37      4978.27 o                         
  -9  -8   2       1317.30       2767.89      4686.51 o                         
  -8  -8   2       4478.48       3434.74      4082.28 o                         
  -7  -8   2       2226.89        812.54      1948.05 o                         
  -6  -8   2      13603.87      14286.96      2497.72 o                         
  -5  -8   2        438.00        225.43      1414.39 o                         
  -4  -8   2       6276.70       7509.31      3410.11 o                         
  -3  -8   2       5122.04       4566.24      1465.73 o                         
  -2  -8   2       7065.66       7372.99      1461.08 o                         
  -1  -8   2       1006.54       1222.21      1129.39 o                         
   0  -8   2      44528.57      41859.61      3204.59 o                         
   1  -8   2      27183.13      28109.50      1655.53 o                         
   2  -8   2       4437.73       2903.28      1045.53 o                         
   3  -8   2      24656.91      22528.62      1346.61 o                         
   4  -8   2       3841.65       3454.95      1546.30 o                         
   5  -8   2      37485.15      32684.46      2391.71 o                         
   6  -8   2      14212.87      12418.50      1364.06 o                         
   7  -8   2       6318.10       6284.37      1219.06 o                         
   8  -8   2      12340.77      11049.43      1555.08 o                         
   9  -8   2      16336.80      16159.48      1877.84 o                         
  10  -8   2       3425.68       3432.07      1694.55 o                         
  11  -8   2       1482.32       1545.22      1787.65 o                         
  12  -8   2      23498.85      25495.60      2781.43 o                         
  13  -8   2       6482.55       5543.04      2251.24 o                         
  14  -8   2        533.07          2.88      2352.96 o                         
  15  -8   2         28.50        639.44      2310.91 o                         
  16  -8   2       2257.01       2263.92      2799.03 o                         
  17  -8   2        568.36         81.94      2994.55 o                         
  18  -8   2        208.41      -1728.10      3033.01 o                         
 -11  -7   2        576.32      -1330.30      4862.58 o                         
 -10  -7   2        797.82        780.22      4620.73 o                         
  -9  -7   2         57.45        801.15      4242.65 o                         
  -8  -7   2       3315.01        566.69      1351.12 o                         
  -7  -7   2       9593.76       8292.89      1661.01 o                         
  -6  -7   2       9966.39       9264.77      1658.78 o                         
  -5  -7   2      11005.09       9164.81      1546.44 o                         
  -4  -7   2        901.93        635.72      1465.30 o                         
  -3  -7   2       6919.78       5233.38      1417.51 o                         
  -2  -7   2       4745.17       4593.50      1272.13 o                         
  -1  -7   2         46.69        167.85      1047.87 o                         
   0  -7   2       3642.52       2472.70      1046.86 o                         
   1  -7   2     121185.05     117896.70      3045.68 o                         
   2  -7   2      21935.94      19583.51      1289.03 o                         
   3  -7   2       1543.06        955.17      1333.68 o                         
   4  -7   2       3931.15       2726.48      1432.87 o                         
   5  -7   2       8099.61       6417.59      1669.45 o                         
   6  -7   2     102151.04      99074.65      2500.74 o                         
   7  -7   2      74319.47      71996.29      2548.45 o                         
   8  -7   2        178.11       1071.94      1184.58 o                         
   9  -7   2      11032.55      10194.33      1781.99 o                         
  10  -7   2         12.20        437.68      1696.87 o                         
  11  -7   2       6040.82       3769.06      1947.54 o                         
  12  -7   2       4933.43       4447.13      2083.94 o                         
  13  -7   2      17574.99      16875.66      2771.76 o                         
  14  -7   2       2066.10       2572.75      2401.88 o                         
  15  -7   2        553.26        832.55      2414.97 o                         
  16  -7   2        249.89        415.14      2830.85 o                         
  17  -7   2        375.97       -593.00      2927.51 o                         
 -12  -6   2       2027.86       -806.32      5018.33 o                         
 -11  -6   2        936.96        707.12      4874.55 o                         
 -10  -6   2        972.91        -15.72      4264.23 o                         
  -9  -6   2        913.35       5668.91      3707.64 o                         
  -8  -6   2        305.57       1837.50      1774.84 o                         
  -7  -6   2       9075.12       7363.06      1915.84 o                         
  -6  -6   2      32610.43      30856.99      2013.76 o                         
  -5  -6   2      35948.03      36583.66      2511.71 o                         
  -4  -6   2      47211.42      47163.96      2502.71 o                         
  -3  -6   2      31725.31      32761.66      2061.53 o                         
  -2  -6   2      12557.65      14101.54      1460.91 o                         
  -1  -6   2      14700.60      15695.47      2238.19 o                         
   0  -6   2      11288.36      11953.74      1427.14 o                         
   1  -6   2       1559.60        955.89       829.74 o                         
   2  -6   2         72.69        274.68       729.25 o                         
   3  -6   2      16271.20      16088.36      1668.07 o                         
   4  -6   2        228.93        357.12      1377.78 o                         
   5  -6   2      21831.89      19879.13      1152.35 o                         
   6  -6   2      44106.39      41759.37      1919.43 o                         
   7  -6   2      51218.41      49749.92      2327.62 o                         
   8  -6   2       8891.19       9130.04      1623.51 o                         
   9  -6   2       7085.91       5578.95      1679.94 o                         
  10  -6   2       2859.42       2002.90      1786.39 o                         
  11  -6   2        171.11       -115.18      1980.84 o                         
  12  -6   2       1916.81       1853.02      2132.88 o                         
  13  -6   2       1401.06       1433.09      2320.83 o                         
  14  -6   2       4801.03       3398.92      2434.40 o                         
  15  -6   2       1880.86        364.32      2672.96 o                         
  16  -6   2         60.57       -537.84      2868.25 o                         
  17  -6   2        439.06        588.58      3048.27 o                         
 -13  -5   2       1133.99      -1646.21      4948.55 o                         
 -12  -5   2       5003.17       9681.45      5200.00 o                         
 -11  -5   2        322.18        705.08      4281.57 o                         
 -10  -5   2       2191.79       4127.15      3962.19 o                         
  -9  -5   2      21706.56      25780.10      4829.18 o                         
  -8  -5   2       4371.11       4561.45      1661.08 o                         
  -7  -5   2       4096.89       3621.49      1613.52 o                         
  -6  -5   2      41303.12      38596.91      2613.51 o                         
  -5  -5   2      63275.85      60727.25      4685.79 o                         
  -4  -5   2        242.35         37.22      1275.27 o                         
  -3  -5   2       3130.67       2169.49      1211.27 o                         
  -2  -5   2        136.72        272.65      1025.76 o                         
  -1  -5   2        236.46        180.42       953.28 o                         
   0  -5   2       6275.15       6905.63      1023.62 o                         
   1  -5   2       1160.01       1219.89       801.55 o                         
   2  -5   2      94293.21      94919.59      3489.49 o                         
   3  -5   2      57773.39      58479.21      2327.93 o                         
   4  -5   2       7716.58       8220.32       814.29 o                         
   5  -5   2      30527.64      29438.89      1550.65 o                         
   6  -5   2       6250.66       4574.37      1228.54 o                         
   7  -5   2       1421.33       1461.02      1325.33 o                         
   8  -5   2       1531.59       1812.35      1418.00 o                         
   9  -5   2       1551.96       1882.08      1628.35 o                         
  10  -5   2        874.20       1063.61      1844.59 o                         
  11  -5   2       1041.52        636.17      2004.16 o                         
  12  -5   2       3198.21       2312.51      2213.76 o                         
  13  -5   2        470.71        595.54      2353.87 o                         
  14  -5   2        271.67        394.07      2609.69 o                         
  15  -5   2        124.30         69.22      2773.76 o                         
  16  -5   2       5652.69       4596.03      2983.55 o                         
  17  -5   2         19.25       -822.80      3061.26 o                         
 -13  -4   2        847.23       2852.42      4738.01 o                         
 -12  -4   2        109.44       2102.68      4356.11 o                         
 -11  -4   2      16392.24      11203.31      4758.18 o                         
 -10  -4   2       3408.56        867.71      3783.22 o                         
  -9  -4   2       6883.37       7162.63      3834.15 o                         
  -8  -4   2       5229.21       3716.80      1486.08 o                         
  -7  -4   2      12180.68      12869.38      1780.86 o                         
  -6  -4   2      12937.54      11745.40      1695.97 o                         
  -5  -4   2         32.68         36.24      2391.91 o                         
  -4  -4   2      16521.71      12924.24      2679.39 o                         
  -3  -4   2     202618.14     202091.52      4379.38 o                         
  -2  -4   2      52002.22      50305.18      1947.76 o                         
  -1  -4   2        386.53       1438.85       966.88 o                         
   0  -4   2         11.56        605.69       782.31 o                         
   1  -4   2      20201.85      20604.92       954.26 o                         
   2  -4   2        200.24        381.40      1083.65 o                         
   3  -4   2      52138.12      55938.26      2253.65 o                         
   4  -4   2      65450.05      68579.51      1739.15 o                         
   5  -4   2      29130.30      27464.33      1703.67 o                         
   6  -4   2      10893.70      10432.98      1557.74 o                         
   7  -4   2       6895.33       7279.10      1654.71 o                         
   8  -4   2         45.57        430.44      1554.41 o                         
   9  -4   2       2096.42        943.68      1746.20 o                         
  10  -4   2        356.59        969.87      1887.08 o                         
  11  -4   2       3555.37       3362.88      2118.51 o                         
  12  -4   2      11733.81      12699.62      2556.14 o                         
  13  -4   2       5557.80       5930.39      2604.49 o                         
  14  -4   2         16.62        577.31      2666.61 o                         
  15  -4   2       4280.98       4909.24      2860.84 o                         
  16  -4   2        152.35       -388.32      3181.65 o                         
  17  -4   2        346.18        865.91      3130.49 o                         
 -14  -3   2        481.09        101.06      5104.47 o                         
 -13  -3   2       2968.88       4066.45      4672.24 o                         
 -12  -3   2        177.10       -382.92      4274.35 o                         
 -11  -3   2        486.23      -1289.39      3941.05 o                         
 -10  -3   2       8725.38       4924.69      3651.36 o                         
  -9  -3   2          9.16        764.45      1469.37 o                         
  -8  -3   2        703.60         74.19      1231.79 o                         
  -7  -3   2          5.27         41.50      1183.80 o                         
  -6  -3   2       7867.85       7690.12      1369.40 o                         
  -5  -3   2      47490.80      51275.53      4018.80 o                         
  -4  -3   2      81127.31      80324.89      4325.73 o                         
  -3  -3   2      46688.88      46245.35      3177.01 o                         
  -2  -3   2     120966.15     121309.12      3547.17 o                         
  -1  -3   2       4492.19       4527.52       918.79 o                         
   0  -3   2        438.03        570.49       655.12 o                         
   1  -3   2      15239.23      16685.16      1165.39 o                         
   2  -3   2       2835.83       2673.81      1023.42 o                         
   3  -3   2       1099.40        875.36       715.82 o                         
   4  -3   2        381.91        679.48      1089.37 o                         
   5  -3   2       8554.65       9763.68      1475.07 o                         
   6  -3   2     226791.19     225287.69      5209.97 o                         
   7  -3   2      75340.76      78353.13      3153.46 o                         
   8  -3   2       7694.81       6677.06      1742.96 o                         
   9  -3   2      13002.95      10961.70      2092.55 o                         
  10  -3   2      31763.07      33014.66      3605.70 o                         
  11  -3   2       3234.99       2508.90      2191.41 o                         
  12  -3   2       9039.61       6594.03      2521.61 o                         
  13  -3   2       2877.28       1351.21      2570.47 o                         
  14  -3   2        548.74        904.31      2635.59 o                         
  15  -3   2          9.01      -2172.08      3003.91 o                         
  16  -3   2         92.04       1655.23      3205.85 o                         
 -15  -2   2       1185.34       2467.80      5002.90 o                         
 -14  -2   2         27.01       1329.04      4873.76 o                         
 -13  -2   2        604.67      -1000.61      4279.79 o                         
 -12  -2   2       9029.89       7688.27      4060.49 o                         
 -11  -2   2        345.50        148.77      3681.78 o                         
 -10  -2   2       5088.31      12093.77      4021.66 o                         
  -9  -2   2       1718.01        852.21       596.76 o                         
  -8  -2   2        152.86        128.65       806.45 o                         
  -7  -2   2       2449.50       1296.36       974.11 o                         
  -6  -2   2        535.25        518.19       969.95 o                         
  -5  -2   2       4034.35       2573.19      2116.70 o                         
  -4  -2   2      63553.54      67354.35      3764.39 o                         
  -3  -2   2      26003.12      27291.97      2628.50 o                         
  -2  -2   2       7111.77       6712.56      1624.22 o                         
  -1  -2   2      14303.49      15106.78       987.14 o                         
   0  -2   2      44684.83      47764.86      1846.24 o                         
   1  -2   2       8104.89      10116.92      1182.24 o                         
   2  -2   2       1428.84       1433.36       586.03 o                         
   3  -2   2       4046.20       3413.34       855.82 o                         
   4  -2   2     234652.98     241730.84      3880.71 o                         
   5  -2   2     228156.89     231508.70      7617.65 o                         
   6  -2   2     286359.91     288245.53      5203.23 o                         
   7  -2   2     133107.06     132908.50      4051.34 o                         
   8  -2   2         20.34        274.37      1645.37 o                         
   9  -2   2       2766.37       1746.87      1885.13 o                         
  10  -2   2       9319.67       8172.53      2262.51 o                         
  11  -2   2       6742.10       6323.67      3821.80 o                         
  12  -2   2       6353.17       6317.57      2644.44 o                         
  13  -2   2        210.20       -417.45      2653.54 o                         
  14  -2   2         25.09       1871.06      2987.50 o                         
  15  -2   2       1001.04       -356.17      3168.09 o                         
  16  -2   2        977.10       1033.11      3351.49 o                         
 -15  -1   2         61.30       -544.09      4812.33 o                         
 -14  -1   2         13.03      -3357.55      4714.90 o                         
 -13  -1   2          2.58         -5.04      4205.38 o                         
 -12  -1   2         64.91       -219.23      3835.57 o                         
 -11  -1   2        724.76        950.29      3550.35 o                         
 -10  -1   2       2403.31       2666.33      3332.88 o                         
  -9  -1   2      11917.07      11640.92      2258.42 o                         
  -8  -1   2      28136.65      11342.43     12450.02 o                         
  -7  -1   2        190.91        457.51       367.54 o                         
  -6  -1   2       4739.08       5210.38      1092.70 o                         
  -5  -1   2      36619.27      35679.99      2526.32 o                         
  -4  -1   2       1478.94       2198.32      1216.45 o                         
  -3  -1   2      48035.68      53656.49      2861.88 o                         
  -2  -1   2       3549.15       3729.19      1275.96 o                         
   2  -1   2       9392.53       9497.72       668.94 o                         
   3  -1   2      93528.44      93109.03      1863.48 o                         
   4  -1   2      95409.14      98001.15      1903.01 o                         
   5  -1   2     355235.53     355039.88      3551.54 o                         
   6  -1   2     152735.31     152251.00      2543.49 o                         
   7  -1   2      31448.72      29709.05      1354.41 o                         
   8  -1   2        421.32        548.26       625.99 o                         
   9  -1   2      18657.86      19735.42      2611.68 o                         
  10  -1   2      19533.60      22036.28      3706.95 o                         
  11  -1   2       6598.80       4714.83      2469.48 o                         
  12  -1   2       2273.53       1937.55      2508.47 o                         
  13  -1   2       3465.38       3116.65      2821.72 o                         
  14  -1   2         20.77       -598.50      3131.23 o                         
  15  -1   2       2932.40       2368.58      3196.93 o                         
 -16   0   2        894.90      -1854.84      4860.03 o                         
 -15   0   2       7606.89      13429.74      5208.65 o                         
 -14   0   2       1210.41       2266.82      4507.50 o                         
 -13   0   2        163.57       1386.83      2608.07 o                         
 -12   0   2       3027.93       2969.98      2296.11 o                         
 -11   0   2      10048.87       9105.80      3011.89 o                         
 -10   0   2      20885.54      22257.51      2718.32 o                         
  -9   0   2      21983.84      20725.21      2399.00 o                         
  -8   0   2       4591.52       6436.16      1734.15 o                         
  -7   0   2       9375.74      11911.51      2365.83 o                         
  -6   0   2       1680.10       3144.10      1470.21 o                         
  -5   0   2        529.15         18.51      1154.90 o                         
  -4   0   2       1568.04       1137.17      1044.55 o                         
  -3   0   2        124.56        341.22       906.27 o                         
  -2   0   2       2549.18       3078.30       458.42 o                         
   1   0   2      75309.20      83454.95      1300.69 o                         
   2   0   2       2516.82       2030.08       650.20 o                         
   3   0   2     139293.00     141070.38      2166.88 o                         
   4   0   2      37992.98      37666.76      1377.38 o                         
   5   0   2      10332.40      11859.63      1071.85 o                         
   6   0   2      29743.97      29045.01      1404.86 o                         
   7   0   2        300.74          1.39       777.10 o                         
   8   0   2        718.83        425.42       834.44 o                         
   9   0   2      14025.91      12184.23      1700.36 o                         
  10   0   2       3381.95       3418.62      2317.59 o                         
  11   0   2      25375.58      28236.08      3263.26 o                         
  12   0   2       9046.67      11988.58      3219.97 o                         
  13   0   2       6713.64       8327.05      4694.53 o                         
  14   0   2       6774.19       6942.10      4862.23 o                         
  15   0   2       2636.45       1606.90      5090.62 o                         
 -16   1   2         86.20      -2528.14      4700.32 o                         
 -15   1   2      20780.15      25055.85      3753.17 o                         
 -14   1   2      12648.53      11249.55      2983.93 o                         
 -13   1   2       4605.84       3716.15      2470.51 o                         
 -12   1   2      11571.53      12775.21      2710.44 o                         
 -11   1   2      14009.51      16055.30      2620.41 o                         
 -10   1   2       3363.98       2776.96      1910.84 o                         
  -9   1   2         48.03       -266.78      1662.93 o                         
  -8   1   2       9063.75       8596.23      1803.29 o                         
  -7   1   2       6074.05       4698.40      1467.58 o                         
  -6   1   2      30025.74      31033.55      2013.51 o                         
  -5   1   2       8587.46       8839.71      1357.51 o                         
  -4   1   2      43068.21      47795.48      2348.96 o                         
  -3   1   2      14335.79      14201.37       764.72 o                         
  -2   1   2      87051.66      90497.80      2272.44 o                         
   1   1   2       3503.18       2920.77       607.78 o                         
   2   1   2      17756.71      17534.38      1072.69 o                         
   3   1   2          4.83        588.58       853.77 o                         
   4   1   2       4818.78       5062.17       947.86 o                         
   5   1   2        346.59       1162.05       901.67 o                         
   6   1   2       3045.11       2293.83       964.36 o                         
   7   1   2       2880.43       3715.02       980.25 o                         
   8   1   2      16717.24      14999.71      2296.43 o                         
   9   1   2       8006.65       6672.46      1327.90 o                         
  10   1   2       9033.10      12320.12      4312.79 o                         
  11   1   2       2454.69       -115.15      4022.02 o                         
  12   1   2      19850.49      22988.24      5316.24 o                         
  13   1   2       6184.05       3850.72      4651.32 o                         
  14   1   2       1752.77       1150.94      5075.72 o                         
 -17   2   2        275.53       1800.85      3230.69 o                         
 -16   2   2       4365.16       6386.04      3960.96 o                         
 -15   2   2         57.01       1496.53      2788.18 o                         
 -14   2   2        616.93       -588.77      2554.58 o                         
 -13   2   2       5130.85       4950.37      2438.07 o                         
 -12   2   2      27081.68      28952.96      3098.11 o                         
 -11   2   2        969.64       1043.07      1996.22 o                         
 -10   2   2        155.08         84.21      1838.55 o                         
  -9   2   2       9413.94       8129.99      1884.45 o                         
  -8   2   2       2048.35        857.70      1480.43 o                         
  -7   2   2      35908.66      38167.84      3362.67 o                         
  -6   2   2       7748.53       6550.77      1392.51 o                         
  -5   2   2       8957.15       9427.75       832.71 o                         
  -4   2   2       2502.51       3166.73       778.36 o                         
  -3   2   2       2408.75       2381.98       709.38 o                         
  -2   2   2      22945.12      23734.01      1630.00 o                         
  -1   2   2        950.77       1221.61      1102.53 o                         
   0   2   2       2267.41       3262.56       970.59 o                         
   1   2   2      16940.55      15685.96      1389.50 o                         
   2   2   2       1314.80       1081.02      1133.43 o                         
   3   2   2       2509.10       2087.10      1058.93 o                         
   4   2   2        523.25        960.38      1097.36 o                         
   5   2   2       4317.28       4115.10      1199.26 o                         
   6   2   2       5033.04       3628.56      1198.13 o                         
   7   2   2       7222.75       6527.38      1316.68 o                         
   8   2   2      33204.97      31632.42      2579.64 o                         
   9   2   2      25715.90       4566.97     13318.02 o                         
  10   2   2        566.98      -1382.03      3718.08 o                         
  11   2   2      12226.33      12155.26      4713.68 o                         
  12   2   2       8976.29       8799.35      4740.50 o                         
  13   2   2        693.57        698.35      4830.02 o                         
  14   2   2       3719.46       2222.57      5278.85 o                         
 -17   3   2       3305.64       5248.14      3157.67 o                         
 -16   3   2        311.33       2251.89      2920.06 o                         
 -15   3   2        492.09        527.09      2728.23 o                         
 -14   3   2       7580.93       7842.19      2584.80 o                         
 -13   3   2       5034.20       4445.16      2275.03 o                         
 -12   3   2      11343.79      11457.47      2477.25 o                         
 -11   3   2       9828.95      12050.76      2283.48 o                         
 -10   3   2        459.19        499.84      1759.20 o                         
  -9   3   2      30105.25      31667.11      2406.51 o                         
  -8   3   2        102.94        264.97      1422.51 o                         
  -7   3   2          3.67        132.99       550.85 o                         
  -6   3   2       3193.48       3830.77       884.73 o                         
  -5   3   2      53814.21      55612.12      2002.75 o                         
  -4   3   2      28661.08      28393.44      1444.02 o                         
  -3   3   2      44637.50      43943.43      1747.61 o                         
  -2   3   2      14125.54      13688.83      1800.39 o                         
  -1   3   2       2983.39       3585.06      1132.45 o                         
   0   3   2     137560.36     147167.97      3046.01 o                         
   1   3   2       9175.49      11415.71      1483.52 o                         
   2   3   2      22950.53      22509.35      1741.41 o                         
   3   3   2      28199.09      25266.98      1877.73 o                         
   4   3   2      17868.10      17254.12      1740.45 o                         
   5   3   2         48.93        244.42      1241.94 o                         
   6   3   2       2922.15       1754.05      1609.51 o                         
   7   3   2       4479.20       3801.74      1535.65 o                         
   8   3   2        722.94        138.34      1320.01 o                         
   9   3   2         27.27        306.06      3632.14 o                         
  10   3   2       3537.88       2345.94      3986.23 o                         
  11   3   2      11537.56      15531.42      4995.37 o                         
  12   3   2       5844.07       7137.49      5161.75 o                         
  13   3   2       1936.67       3207.90      4867.16 o                         
 -17   4   2       2116.90        909.97      3137.23 o                         
 -16   4   2       2829.25       3069.84      2862.32 o                         
 -15   4   2       1516.20       -108.48      2565.74 o                         
 -14   4   2        179.38        907.77      2349.13 o                         
 -13   4   2      13548.34      17232.91      2722.25 o                         
 -12   4   2      17987.92      18423.08      2592.05 o                         
 -11   4   2      34252.91      37747.03      4252.67 o                         
 -10   4   2      11558.86      10476.04      2002.08 o                         
  -9   4   2       6391.97       5312.13       732.73 o                         
  -8   4   2      55657.61      53629.47      1666.60 o                         
  -7   4   2      10826.41       9835.97      1198.54 o                         
  -6   4   2        989.57        347.83       993.44 o                         
  -5   4   2      72247.39      68580.14      2214.24 o                         
  -4   4   2       5685.51       5468.54      1249.08 o                         
  -3   4   2      62682.46      60926.11      3137.32 o                         
  -2   4   2      14819.46      16428.71      1588.96 o                         
  -1   4   2     126353.12     135415.91      3104.75 o                         
   0   4   2       6046.27       6206.11      1431.75 o                         
   1   4   2      18104.53      22765.57      1858.46 o                         
   2   4   2      14774.76      13906.99      1721.99 o                         
   3   4   2      31609.96      31193.41      2144.61 o                         
   4   4   2        846.47        356.33      1333.51 o                         
   5   4   2       3254.26       2911.04      1544.73 o                         
   6   4   2       4123.25       2998.99      1569.31 o                         
   7   4   2        878.38       1062.63      1530.94 o                         
   8   4   2      16977.06      17050.27      2022.60 o                         
   9   4   2      10918.13      11817.36      4415.99 o                         
  10   4   2       5762.01       9488.46      4554.93 o                         
  11   4   2       2196.27       3368.73      4928.17 o                         
  12   4   2        749.46       2450.14      5278.20 o                         
 -18   5   2        821.47       1340.34      3116.86 o                         
 -17   5   2       1602.43        976.25      2986.67 o                         
 -16   5   2       2302.52       1878.46      2818.35 o                         
 -15   5   2       5458.28       4264.36      2647.27 o                         
 -14   5   2       6642.77       7889.65      2547.66 o                         
 -13   5   2        557.29       2253.71      2192.85 o                         
 -12   5   2      33945.02      33480.08      3027.82 o                         
 -11   5   2      30876.06      27925.89      2635.88 o                         
 -10   5   2      21443.75      21147.89      1286.28 o                         
  -9   5   2         44.37         12.01       854.94 o                         
  -8   5   2       8100.20       7636.72      1298.63 o                         
  -7   5   2     138108.38     139660.53      3308.53 o                         
  -6   5   2      41160.86      39993.10      1993.55 o                         
  -5   5   2      35290.63      30834.40      1885.22 o                         
  -4   5   2       6274.22       5093.08      1312.05 o                         
  -3   5   2        119.42        259.20      1863.19 o                         
  -2   5   2      32157.61      32223.17      1907.26 o                         
  -1   5   2      35355.82      33342.99      2058.58 o                         
   0   5   2      21909.90      21510.45      1905.90 o                         
   1   5   2      22833.10      19918.93      1255.51 o                         
   2   5   2       9102.97       7212.90      1605.13 o                         
   3   5   2       3195.21       1645.13      1543.96 o                         
   4   5   2       3889.73       2884.39      1610.11 o                         
   5   5   2       8412.52       6911.90      1779.36 o                         
   6   5   2      29361.74      28590.71      4165.78 o                         
   7   5   2          9.85        226.42      1643.58 o                         
   8   5   2       3911.37       2701.88      1717.56 o                         
   9   5   2       3044.38       6533.31      4408.88 o                         
  10   5   2        121.08      -1710.43      4790.01 o                         
  11   5   2       6973.04      14712.00      5518.00 o                         
  12   5   2       1044.56      -1334.61      5215.25 o                         
 -18   6   2        914.70       1313.76      3088.02 o                         
 -17   6   2       6471.88       6238.45      2818.66 o                         
 -16   6   2      12050.45      13411.75      3068.76 o                         
 -15   6   2      16161.84      16669.68      3006.13 o                         
 -14   6   2       3079.28       1022.88      2283.79 o                         
 -13   6   2        744.79        478.44      2078.02 o                         
 -12   6   2       1192.88        169.27      2038.70 o                         
 -11   6   2         95.98        593.20       922.94 o                         
 -10   6   2        925.84        422.61      1058.92 o                         
  -9   6   2        426.98        533.07      1193.06 o                         
  -8   6   2      19914.79      20373.12      1822.44 o                         
  -7   6   2      21806.70      19847.75      1818.15 o                         
  -6   6   2      43104.33      43166.41      2291.29 o                         
  -5   6   2        955.82       1211.90      1332.81 o                         
  -4   6   2        246.40       1834.07      2011.62 o                         
  -3   6   2       3146.17       3612.80      1294.49 o                         
  -2   6   2       7977.15       6805.85      1440.56 o                         
  -1   6   2      54983.24      58358.55      2646.31 o                         
   0   6   2        395.12        872.70      1520.49 o                         
   1   6   2         14.79        123.61       481.69 o                         
   2   6   2      14107.20      13873.95      1069.65 o                         
   3   6   2       2498.40       2584.17      1739.10 o                         
   4   6   2       5648.80       7329.35      1904.60 o                         
   5   6   2       3210.13       2909.59      1724.72 o                         
   6   6   2          6.54        -89.92      1806.66 o                         
   7   6   2       8011.15       7176.60      2161.64 o                         
   8   6   2        592.00       1686.04      4123.47 o                         
   9   6   2        398.94        394.09      4406.32 o                         
  10   6   2        712.41        122.26      4927.95 o                         
  11   6   2       1516.90       3670.32      5328.91 o                         
 -18   7   2       3725.05       2451.54      2733.25 o                         
 -17   7   2        112.00        145.70      2783.29 o                         
 -16   7   2        737.50        399.35      2745.18 o                         
 -15   7   2        550.61        -99.01      2318.61 o                         
 -14   7   2       4119.08       4349.18      2189.51 o                         
 -13   7   2        599.35        816.52      1983.46 o                         
 -12   7   2       3755.99       4394.85      2035.83 o                         
 -11   7   2       1014.60       1297.82      1159.69 o                         
 -10   7   2       4898.71       5167.81      1533.15 o                         
  -9   7   2        673.95        225.11      1406.15 o                         
  -8   7   2        649.36        212.72      1370.87 o                         
  -7   7   2       2222.78       2271.80      1390.34 o                         
  -6   7   2      28589.73      27712.12      2171.80 o                         
  -5   7   2      32994.48      31149.03      2248.64 o                         
  -4   7   2        243.32       -273.61      2248.02 o                         
  -3   7   2      11554.57      10301.59      1576.06 o                         
  -2   7   2       8743.19       9209.34      1650.43 o                         
  -1   7   2       3581.60       2213.82      1440.55 o                         
   0   7   2       1323.83       1031.03      1570.81 o                         
   1   7   2       2261.21       1070.19       499.89 o                         
   2   7   2       2127.73       2507.24       798.94 o                         
   3   7   2       6221.63       4706.11      1054.24 o                         
   4   7   2       1301.09       1365.82      1974.31 o                         
   5   7   2         48.14        632.93      1971.40 o                         
   6   7   2       3336.86       2169.14      2040.88 o                         
   7   7   2          6.87       -160.27      1912.49 o                         
   8   7   2       2027.35        600.01      4567.05 o                         
   9   7   2        663.52       2883.90      4950.86 o                         
  10   7   2       3737.15       3035.12      5203.96 o                         
 -18   8   2       3432.13       3566.67      2879.82 o                         
 -17   8   2        977.21       1522.62      2606.26 o                         
 -16   8   2       6408.97       6445.24      2662.87 o                         
 -15   8   2         32.87        353.28      2295.11 o                         
 -14   8   2        255.66        867.48      2209.27 o                         
 -13   8   2       1473.34       1861.11      2077.43 o                         
 -12   8   2       6060.78       5196.14      1337.93 o                         
 -11   8   2      42219.69      42410.08      2187.15 o                         
 -10   8   2       1071.55       1327.44      1568.71 o                         
  -9   8   2       4318.18       4546.21      1605.17 o                         
  -8   8   2      12526.95      10679.45      1820.82 o                         
  -7   8   2      24331.14      24878.48      2258.85 o                         
  -6   8   2         46.24         -7.10      1505.49 o                         
  -5   8   2      38842.26      36995.25      3773.07 o                         
  -4   8   2       1456.79       1983.53      2492.29 o                         
  -3   8   2      11135.82      10001.06      1720.89 o                         
  -2   8   2         24.42        -65.12      1440.78 o                         
  -1   8   2       7724.56       6953.53      1765.37 o                         
   0   8   2      20121.13      18659.61      2284.27 o                         
   1   8   2       3148.40       1918.26      1825.86 o                         
   2   8   2       1217.80        879.27      1893.05 o                         
   3   8   2       2374.92       1035.31      1960.98 o                         
   4   8   2       7842.42       5247.65      2158.47 o                         
   5   8   2       5517.70       4675.48      2131.38 o                         
   6   8   2        836.39       -289.51      2183.21 o                         
   7   8   2       7575.43       5440.85      3646.84 o                         
   8   8   2       5018.37       3865.40      4702.27 o                         
   9   8   2       5012.11       2860.02      5136.80 o                         
 -19   9   2        233.35       -142.03      2963.70 o                         
 -18   9   2       1868.33       2469.75      2850.14 o                         
 -17   9   2         34.22        236.66      2724.08 o                         
 -16   9   2       2053.71       2280.50      2560.23 o                         
 -15   9   2        137.86        401.42      2350.66 o                         
 -14   9   2        219.83       -616.59      2186.18 o                         
 -13   9   2      21726.56      23634.62      2799.82 o                         
 -12   9   2       5909.87       6556.63      1499.94 o                         
 -11   9   2      11808.71      10602.79      2064.14 o                         
 -10   9   2       9614.38       8268.68      1903.35 o                         
  -9   9   2       6507.44       6525.25      1899.30 o                         
  -8   9   2         56.15        131.69      1672.47 o                         
  -7   9   2        387.29        -98.87      1639.02 o                         
  -6   9   2      10832.65      10904.93      1977.97 o                         
  -5   9   2      23080.41      23819.70      3510.94 o                         
  -4   9   2        256.84         63.19      1314.21 o                         
  -3   9   2        878.23       1128.16      1476.02 o                         
  -2   9   2       4238.60       4603.74      1753.04 o                         
  -1   9   2       3626.26       2568.99      1812.38 o                         
   0   9   2      14010.24      10559.70      2215.88 o                         
   1   9   2      49475.14      50893.84      3422.07 o                         
   2   9   2      27731.33      26617.53      2897.20 o                         
   3   9   2        566.59      -1015.61      2147.68 o                         
   4   9   2      20169.06      18714.67      2800.73 o                         
   5   9   2       5089.54       2123.56      2356.88 o                         
   6   9   2         16.08       -808.81      2357.92 o                         
   7   9   2       8154.68       9908.84      4652.64 o                         
   8   9   2       6834.72       7045.30      4900.23 o                         
 -19  10   2        473.63       -675.59      2757.90 o                         
 -18  10   2         95.54        973.30      2794.16 o                         
 -17  10   2        599.81        411.81      2652.42 o                         
 -16  10   2        662.20       -243.64      2396.39 o                         
 -15  10   2        626.32        113.95      2169.01 o                         
 -14  10   2       4255.49       5681.94      2230.16 o                         
 -13  10   2       2027.61       1968.27      1415.46 o                         
 -12  10   2      23695.87      24454.95      2013.41 o                         
 -11  10   2        118.22       1024.92      1955.40 o                         
 -10  10   2        430.13        809.95      1784.12 o                         
  -9  10   2         36.26        380.17      1849.00 o                         
  -8  10   2      14944.26      14282.95      2349.92 o                         
  -7  10   2      78753.66      74774.27      3700.19 o                         
  -6  10   2      21863.17      23294.72      2545.47 o                         
  -5  10   2      26669.82      26158.76      3916.15 o                         
  -4  10   2      28670.09      30800.47      2456.37 o                         
  -3  10   2       2087.52       2677.60      1742.44 o                         
  -2  10   2      23475.98      29789.01      4147.40 o                         
  -1  10   2       1138.00       2004.80      1966.58 o                         
   0  10   2      15360.93      12397.61      2503.59 o                         
   1  10   2      13093.77      10322.18      2433.81 o                         
   2  10   2      45788.29      44634.02      3606.55 o                         
   3  10   2      12910.49      11617.42      2611.25 o                         
   4  10   2       1050.68        246.79      2387.87 o                         
   5  10   2        131.04        485.12      2325.45 o                         
   6  10   2       1217.41       1649.34      2518.99 o                         
   7  10   2          8.67        600.76      4904.80 o                         
 -19  11   2        125.62         27.22      2573.99 o                         
 -18  11   2       1104.49       1298.54      2699.35 o                         
 -17  11   2         85.58       -396.04      2538.61 o                         
 -16  11   2         92.84       -736.40      2467.94 o                         
 -15  11   2        146.40        721.34      2105.19 o                         
 -14  11   2       2335.09         18.70      2088.34 o                         
 -13  11   2      20505.43      24037.99      2177.47 o                         
 -12  11   2       2266.14       2946.84      2006.79 o                         
 -11  11   2       4080.13       4012.31      2132.37 o                         
 -10  11   2       1152.01       1651.85      2093.92 o                         
  -9  11   2       6543.59       7003.92      2238.61 o                         
  -8  11   2       6998.78       6841.95      2233.58 o                         
  -7  11   2      21127.73      22906.46      2823.23 o                         
  -6  11   2      35488.80      43066.17      4829.83 o                         
  -5  11   2       7356.34      10948.49      3471.93 o                         
  -4  11   2      21513.72      21538.15      2446.82 o                         
  -3  11   2      58154.71      65506.45      7045.35 o                         
  -2  11   2       9361.36      10968.25      2351.76 o                         
  -1  11   2       1388.87       2147.12      2095.62 o                         
   0  11   2      13188.53       9418.73      2437.68 o                         
   1  11   2      18109.57      20486.64      2920.48 o                         
   2  11   2       1237.19       2002.70      2457.03 o                         
   3  11   2       1860.05       1993.21      2560.19 o                         
   4  11   2      10085.09       9651.18      2819.22 o                         
   5  11   2       5990.99       6751.80      2752.27 o                         
   6  11   2         33.32       -824.21      4651.22 o                         
 -19  12   2          7.96        993.21      4549.37 o                         
 -18  12   2        496.81       1303.03      4503.41 o                         
 -17  12   2        442.89       -100.61      4302.43 o                         
 -16  12   2        109.29        385.16      2320.25 o                         
 -15  12   2       4335.51       5039.36      2374.74 o                         
 -14  12   2       5363.14       5451.52      1761.21 o                         
 -13  12   2       8733.62       6102.51      1666.33 o                         
 -12  12   2       1158.43       1252.05      2192.01 o                         
 -11  12   2       8108.08       7924.04      2453.06 o                         
 -10  12   2        948.85       2794.99      2213.59 o                         
  -9  12   2        453.61       1390.45      2245.44 o                         
  -8  12   2       3975.41       1996.46      2185.66 o                         
  -7  12   2        162.79        972.56      2246.95 o                         
  -6  12   2      19440.47      18884.25      4170.40 o                         
  -5  12   2      36342.54      45855.15      5289.99 o                         
  -4  12   2       1348.97       1833.45      1819.41 o                         
  -3  12   2       3783.83       4872.76      2187.92 o                         
  -2  12   2         36.26        587.22      2124.69 o                         
  -1  12   2       1758.30       2585.92      2227.51 o                         
   0  12   2       2621.32        677.62      2461.45 o                         
   1  12   2        871.69       2464.15      2407.19 o                         
   2  12   2      11428.30      13127.83      3022.18 o                         
   3  12   2      26214.59      29005.26      3540.74 o                         
   4  12   2       3838.42       3775.98      2643.73 o                         
   5  12   2       1454.06       -316.66      2862.91 o                         
 -18  13   2          5.33       1760.09      4609.84 o                         
 -17  13   2         14.04        345.22      4260.87 o                         
 -16  13   2        159.34      -1303.68      4052.79 o                         
 -15  13   2      12555.09      16780.81      4836.22 o                         
 -14  13   2       4244.03        963.56      1085.58 o                         
 -13  13   2        121.71        528.10      2423.15 o                         
 -12  13   2       5815.87       5580.24      2356.34 o                         
 -11  13   2       5171.82       6728.21      2504.37 o                         
 -10  13   2       1824.65       3700.23      2399.39 o                         
  -9  13   2       1651.86       -167.61      2349.79 o                         
  -8  13   2       1313.15       1617.17      2382.23 o                         
  -7  13   2        896.96       1177.50      2420.61 o                         
  -6  13   2        464.44       1183.07      3729.61 o                         
  -5  13   2       1183.52        942.62      3827.16 o                         
  -4  13   2        240.09        693.01      2325.74 o                         
  -3  13   2       1027.69       -395.74      2083.53 o                         
  -2  13   2       2291.22       1899.87      2333.29 o                         
  -1  13   2        978.83       1931.76      2202.00 o                         
   0  13   2         32.15        808.55      2472.69 o                         
   1  13   2         29.04       1593.68      2735.29 o                         
   2  13   2         12.90        286.20      2818.15 o                         
   3  13   2       4475.05       6522.80      2923.16 o                         
   4  13   2       5685.81       3885.22      3032.10 o                         
 -18  14   2        635.35      -4967.37      4967.37 o                         
 -17  14   2      11379.81      15487.13      5167.25 o                         
 -16  14   2        848.22       2373.26      3880.15 o                         
 -15  14   2         13.13        174.65      4321.76 o                         
 -14  14   2       1899.28       2061.94      2649.59 o                         
 -13  14   2        493.12        390.53      2389.02 o                         
 -12  14   2        218.08        375.15      2371.92 o                         
 -11  14   2        456.55       2331.91      2440.60 o                         
 -10  14   2         93.82         20.41      2542.14 o                         
  -9  14   2       6135.06       6723.73      2655.65 o                         
  -8  14   2         64.50       -621.97      2519.51 o                         
  -7  14   2       8174.19       7123.10      2708.70 o                         
  -6  14   2       4358.78       4706.34      4056.59 o                         
  -5  14   2        287.09         36.83      4092.58 o                         
  -4  14   2       3416.12       2532.90      2107.37 o                         
  -3  14   2       2372.03        678.04      2300.23 o                         
  -2  14   2        146.10       -711.24      2615.61 o                         
  -1  14   2       1051.11         84.28      2671.45 o                         
   0  14   2       1509.99       2313.71      2807.94 o                         
   1  14   2       2188.34       1696.58      2990.69 o                         
   2  14   2        363.79         73.51      2948.14 o                         
   3  14   2        244.87        848.55      2931.69 o                         
 -18  15   2        832.41       -532.65      5120.35 o                         
 -17  15   2        893.37         88.59      4448.47 o                         
 -16  15   2       8629.83       8067.78      4857.79 o                         
 -15  15   2          8.61       1558.96      2596.20 o                         
 -14  15   2        448.94        213.00      2674.41 o                         
 -13  15   2       1882.87        612.82      2604.33 o                         
 -12  15   2         13.73        -34.48      2735.72 o                         
 -11  15   2        115.81        319.88      2760.10 o                         
 -10  15   2        586.97       1151.90      2741.45 o                         
  -9  15   2         32.38        496.88      2623.41 o                         
  -8  15   2       6173.15       5764.22      2765.67 o                         
  -7  15   2         92.47        498.70      2644.21 o                         
  -6  15   2       1959.00       1470.13      4126.08 o                         
  -5  15   2       2867.31       4903.60      4407.24 o                         
  -4  15   2       4996.94       8411.02      4488.56 o                         
  -3  15   2         48.66        -42.02      4358.58 o                         
  -2  15   2       1567.21         64.84      2559.46 o                         
  -1  15   2         15.83        147.49      2762.71 o                         
   0  15   2       7401.21       8194.41      3060.44 o                         
   1  15   2       3944.98       2396.00      3039.69 o                         
 -17  16   2        101.33       1449.81      4813.21 o                         
 -16  16   2        116.19       -911.97      4474.15 o                         
 -15  16   2       3173.05       6006.16      2975.86 o                         
 -14  16   2       1827.80        243.13      2936.32 o                         
 -13  16   2       1277.88       -490.11      2922.30 o                         
 -12  16   2         39.22        805.15      2887.75 o                         
 -11  16   2       1677.33       1006.30      2776.64 o                         
 -10  16   2       2690.08        307.21      2928.14 o                         
  -9  16   2        843.29       2045.35      2884.44 o                         
  -8  16   2       2231.63       1643.72      2925.07 o                         
  -7  16   2       2288.43       1524.02      2801.97 o                         
  -6  16   2      11219.09      11651.85      4957.76 o                         
  -5  16   2       7949.20      11155.20      4760.82 o                         
  -4  16   2       6178.31       5214.11      4717.67 o                         
  -3  16   2       1103.23        482.79      4668.87 o                         
  -2  16   2       4081.53       2632.74      4664.55 o                         
  -1  16   2        618.85       1292.56      4825.33 o                         
   0  16   2         76.36        162.57      4695.82 o                         
 -16  17   2         47.94       -306.15      4543.35 o                         
 -15  17   2        276.02        762.79      2984.72 o                         
 -14  17   2        207.85        767.65      3051.37 o                         
 -13  17   2        867.89       1162.07      3019.91 o                         
 -12  17   2        156.20        734.52      2965.46 o                         
 -11  17   2       1362.55        714.42      3197.44 o                         
 -10  17   2          7.40      -1200.56      3119.11 o                         
  -9  17   2      10470.10      15816.64      3706.79 o                         
  -8  17   2         16.39       -355.32      3166.72 o                         
  -7  17   2       2799.79       2039.90      3132.95 o                         
  -6  17   2       2689.53       4685.88      4892.44 o                         
  -5  17   2       8963.05       7559.71      5123.64 o                         
  -4  17   2       1112.75        565.93      5005.05 o                         
  -3  17   2        744.87        387.84      5009.63 o                         
  -2  17   2          6.63      -1281.33      4980.16 o                         
 -15  18   2        884.74        748.49      3157.04 o                         
 -14  18   2       3376.22       6095.56      3368.23 o                         
 -13  18   2        561.90       1132.95      3152.07 o                         
 -12  18   2       1041.45       -534.33      3356.99 o                         
 -11  18   2         55.05      -1453.56      3299.33 o                         
 -10  18   2       1095.93       1072.32      3183.92 o                         
  -9  18   2       1796.12        174.22      3299.71 o                         
  -8  18   2       1020.78        992.06      3329.28 o                         
  -7  18   2       4907.22       3528.40      3467.12 o                         
  -6  18   2       2483.43       3829.39      5259.52 o                         
  -5  18   2        466.79         78.98      5250.36 o                         
  -4  18   2        242.78      -1536.58      5116.35 o                         
 -13  19   2         30.26       -353.88      3283.43 o                         
 -12  19   2          4.62      -1451.52      3400.64 o                         
 -11  19   2         15.60       -774.47      3628.76 o                         
 -10  19   2        590.24       1803.22      3516.01 o                         
  -9  19   2       1962.07       1697.86      3569.79 o                         
  -8  19   2       1689.03       3144.02      3487.46 o                         
   5 -19   3        908.09       -288.68      3524.80 o                         
   6 -19   3       1645.43       2313.15      5017.09 o                         
   7 -19   3        570.77       1890.06      4689.93 o                         
   8 -19   3         57.85      -1140.24      5055.50 o                         
   9 -19   3        946.07       1558.15      4969.79 o                         
  10 -19   3       1333.51       2955.96      4491.19 o                         
  11 -19   3        206.62        587.22      4622.14 o                         
  12 -19   3       2245.43       2950.54      4789.67 o                         
  13 -19   3        134.03        -69.89      4966.81 o                         
   2 -18   3       4231.38       2917.55      4981.39 o                         
   3 -18   3         52.63      -1501.11      5158.83 o                         
   5 -18   3        711.50       -531.72      4460.91 o                         
   6 -18   3       2215.19         70.49      4712.95 o                         
   7 -18   3          0.52        744.43      4430.69 o                         
   8 -18   3        702.80       -265.19      4440.34 o                         
   9 -18   3       2486.49        229.19      4661.58 o                         
  10 -18   3         22.97      -4059.67      4791.84 o                         
  11 -18   3       5455.93       8090.23      5030.78 o                         
  12 -18   3       1291.50       1271.36      4799.90 o                         
  13 -18   3       8701.81       6335.55      4774.22 o                         
  14 -18   3        421.12       1713.46      5161.06 o                         
  15 -18   3       2525.95         19.82      5138.98 o                         
   0 -17   3          1.28        597.60      4687.04 o                         
   1 -17   3        310.33      -1848.14      4715.25 o                         
   2 -17   3       2615.33        682.89      4678.51 o                         
   5 -17   3       3309.97       5450.56      4303.73 o                         
   6 -17   3         15.76        373.51      4099.74 o                         
   7 -17   3       2912.86       5133.50      4373.50 o                         
   8 -17   3       4017.62       6895.87      4651.62 o                         
   9 -17   3      17494.08      21394.07      5356.26 o                         
  10 -17   3       4388.27       3862.82      4182.53 o                         
  11 -17   3         28.82        -69.44      4471.11 o                         
  12 -17   3         65.58       1369.16      4443.49 o                         
  13 -17   3       1449.72        855.83      4635.29 o                         
  14 -17   3         26.96       -144.44      4803.83 o                         
  15 -17   3       2090.68       -812.87      4620.46 o                         
  16 -17   3        201.18      -1112.95      5222.18 o                         
  -2 -16   3        840.26       1251.13      4722.31 o                         
  -1 -16   3       2933.36       2722.79      4115.03 o                         
   0 -16   3       1606.04      -1585.84      4387.89 o                         
   1 -16   3        399.80       1763.15      4785.88 o                         
   5 -16   3       5369.99       4325.83      4085.18 o                         
   6 -16   3       4921.83       4735.81      3854.91 o                         
   7 -16   3       2463.36         -4.58      3815.37 o                         
   8 -16   3       1323.55       2106.77      4031.24 o                         
   9 -16   3       2207.79       2962.12      3938.01 o                         
  10 -16   3       6434.88       5448.63      3757.67 o                         
  11 -16   3        447.29       -321.35      4208.51 o                         
  12 -16   3        309.80       -287.30      4107.92 o                         
  13 -16   3       2814.23       -460.08      4430.15 o                         
  14 -16   3       3030.85       2838.64      4654.70 o                         
  15 -16   3       7551.27       7876.44      4939.69 o                         
  16 -16   3       2552.52       2717.15      5185.61 o                         
  -3 -15   3        291.30      -1458.18      4348.28 o                         
  -2 -15   3       3802.36       3034.97      4612.63 o                         
  -1 -15   3         29.85         21.30      4261.93 o                         
   5 -15   3         19.21       -347.43      3859.92 o                         
   6 -15   3          6.62       -158.14      2100.23 o                         
   7 -15   3        737.31       1417.95      3654.60 o                         
   8 -15   3       6365.76       8194.96      4062.91 o                         
   9 -15   3       4025.03       3588.14      3778.12 o                         
  10 -15   3         59.42       -470.46      3880.79 o                         
  11 -15   3       1864.86       2464.94      3866.52 o                         
  12 -15   3       5946.54       3273.79      4167.27 o                         
  13 -15   3       3877.37       2166.71      4518.40 o                         
  14 -15   3       4311.12       8285.47      4658.98 o                         
  15 -15   3       5634.46       5644.06      4878.55 o                         
  16 -15   3       2745.66       2538.65      4793.99 o                         
  17 -15   3       1623.59       2786.45      4961.22 o                         
  -4 -14   3        376.87      -1388.07      2780.44 o                         
  -3 -14   3       1638.31       1009.62      2600.82 o                         
  -2 -14   3          3.82          1.22      2495.53 o                         
   5 -14   3       2091.22       1478.16      2014.23 o                         
   6 -14   3       4011.22       4227.54      2222.62 o                         
   7 -14   3      29265.43      35212.63      4955.99 o                         
   8 -14   3       5996.76       7675.11      3759.95 o                         
   9 -14   3       4611.44       5060.64      3613.09 o                         
  10 -14   3         75.21       2819.14      3573.95 o                         
  11 -14   3       1461.48       2783.57      3702.72 o                         
  12 -14   3         31.58        423.54      3956.50 o                         
  13 -14   3        128.64       1564.94      4174.88 o                         
  14 -14   3         41.81        915.98      4125.39 o                         
  15 -14   3        373.40       1147.68      4427.16 o                         
  16 -14   3       7007.41      10623.80      5163.36 o                         
  17 -14   3       1288.83       -421.02      5001.25 o                         
  -6 -13   3        848.51       -281.94      3997.87 o                         
  -5 -13   3        474.30        179.54      2601.38 o                         
  -4 -13   3       6996.17       6539.63      2899.22 o                         
  -3 -13   3         31.99       1437.21      2501.00 o                         
  -2 -13   3         39.73       -547.32      2292.49 o                         
  -1 -13   3      16438.97      15390.90      3478.53 o                         
   0 -13   3       3064.81       3486.40      2420.74 o                         
   1 -13   3       9100.99       7963.03      2654.49 o                         
   2 -13   3       1796.65        549.11      2026.35 o                         
   3 -13   3       1400.37        538.29      2214.67 o                         
   4 -13   3        268.87        -16.96      2444.73 o                         
   5 -13   3      18093.21      19371.43      4707.73 o                         
   6 -13   3       2000.54       2593.36      2072.40 o                         
   7 -13   3      25267.11      28262.50      3052.78 o                         
   8 -13   3       8187.35       8135.00      3790.63 o                         
   9 -13   3       6143.78       6087.34      3669.63 o                         
  10 -13   3       4527.83       3413.49      3647.87 o                         
  11 -13   3         59.95       -570.82      3526.90 o                         
  12 -13   3       2836.40       4432.50      3873.32 o                         
  13 -13   3       7102.54       5561.53      3977.78 o                         
  14 -13   3        470.39       -124.28      4153.67 o                         
  15 -13   3        163.41        410.67      4270.57 o                         
  16 -13   3        197.59        347.14      4702.09 o                         
  17 -13   3          7.75        264.10      4460.88 o                         
  -7 -12   3        238.84        514.98      4491.29 o                         
  -6 -12   3      10101.28       9667.98      3007.02 o                         
  -5 -12   3       4105.79       3836.13      2620.24 o                         
  -4 -12   3       1386.10        965.66      2530.39 o                         
  -3 -12   3        148.45       -827.78      3538.75 o                         
  -2 -12   3      10032.60      11379.81      3381.44 o                         
  -1 -12   3         87.02        411.56      2661.77 o                         
   0 -12   3       4754.46       6297.40      2611.57 o                         
   1 -12   3       1492.94       1445.08      1352.21 o                         
   2 -12   3       7156.98       4947.73      1470.58 o                         
   3 -12   3       6464.78       8415.43      1469.17 o                         
   4 -12   3       5939.82       5363.01      1252.41 o                         
   5 -12   3      13656.18      15399.09      2431.83 o                         
   6 -12   3       2608.37       2698.78      1963.58 o                         
   7 -12   3       2522.38       1558.66      2081.01 o                         
   8 -12   3       1343.78       1087.86      3023.05 o                         
   9 -12   3        825.33       2360.19      3220.97 o                         
  10 -12   3      13547.98      16310.82      4059.55 o                         
  11 -12   3          5.59       -301.76      3604.77 o                         
  12 -12   3         61.83       2569.89      3648.01 o                         
  13 -12   3       2468.93       2910.91      4031.34 o                         
  14 -12   3        370.50        977.08      3810.90 o                         
  15 -12   3       5185.59       5770.72      4351.38 o                         
  16 -12   3        513.36       2215.19      4304.75 o                         
  17 -12   3       1835.00       3047.14      4693.84 o                         
  18 -12   3       1311.68       1155.09      4930.08 o                         
  -8 -11   3       9826.05       9177.99      4587.69 o                         
  -7 -11   3      10775.90      10499.47      4703.50 o                         
  -6 -11   3      18561.82      16664.01      3057.48 o                         
  -5 -11   3      16065.06      14628.14      2901.90 o                         
  -4 -11   3       2333.83       1799.28      2323.75 o                         
  -3 -11   3       1107.88       1409.41      2889.42 o                         
  -2 -11   3      23477.08      26639.29      3869.22 o                         
  -1 -11   3        980.31        205.98      1260.38 o                         
   0 -11   3      11230.82      11269.69      1653.46 o                         
   1 -11   3       5853.39       3993.17      1347.73 o                         
   2 -11   3         27.89        400.90      1206.42 o                         
   3 -11   3       4368.54       5394.42      1280.54 o                         
   4 -11   3      11273.45      11173.76      2056.45 o                         
   5 -11   3        251.33       -294.43      1783.22 o                         
   6 -11   3       1790.55       1004.67      1967.31 o                         
   7 -11   3        510.36        425.62      2053.88 o                         
   8 -11   3        113.37        155.60       485.30 o                         
   9 -11   3       3678.48       4272.31      2553.38 o                         
  10 -11   3       1756.09       1573.44      1210.11 o                         
  11 -11   3       6734.78       5479.78      1651.23 o                         
  12 -11   3          9.18       -519.24      1585.65 o                         
  13 -11   3       1282.46        210.87      1586.36 o                         
  14 -11   3       1844.31        280.34       973.33 o                         
  15 -11   3         43.30        -88.15      4154.87 o                         
  16 -11   3       8469.67      13325.73      5271.70 o                         
  17 -11   3        267.16        525.11      4827.70 o                         
  18 -11   3        227.32        528.32      4777.57 o                         
  -9 -10   3       2736.97       5051.17      4546.41 o                         
  -8 -10   3      22475.70      22013.12      5334.01 o                         
  -7 -10   3      17536.42      14325.17      5261.64 o                         
  -6 -10   3      10965.57       8012.48      2493.44 o                         
  -5 -10   3         73.91       -462.15      2310.96 o                         
  -4 -10   3        313.53        519.49      2959.84 o                         
  -3 -10   3       4565.59       3831.16      1729.39 o                         
  -2 -10   3        534.94        484.30      1418.90 o                         
  -1 -10   3        458.14        113.98      1375.36 o                         
   0 -10   3       5294.16       4381.68      1344.25 o                         
   1 -10   3      35525.42      34472.59      2092.47 o                         
   2 -10   3      24173.79      24997.15      3891.58 o                         
   3 -10   3          2.86         97.90       964.60 o                         
   4 -10   3       3151.30       3338.01      1682.36 o                         
   5 -10   3         10.89         23.48      1691.33 o                         
   6 -10   3        189.94         78.88      1792.06 o                         
   7 -10   3      12503.21       4360.94      4265.94 o                         
   8 -10   3      14643.98      11416.41      1827.89 o                         
   9 -10   3         56.85        194.55      1115.74 o                         
  10 -10   3        377.38        404.58      1398.95 o                         
  11 -10   3      16596.55      16387.57      2895.41 o                         
  12 -10   3       5324.25       2454.10      1824.39 o                         
  13 -10   3       3173.28       1589.25      1975.75 o                         
  14 -10   3        852.03       1344.30      2102.94 o                         
  15 -10   3       3756.03       2123.53      2375.03 o                         
  16 -10   3       9732.21      10466.17      2888.67 o                         
  17 -10   3       6717.76       1648.89      3086.87 o                         
  18 -10   3        332.42       1577.86      4960.90 o                         
 -10  -9   3        453.88        611.32      4888.59 o                         
  -9  -9   3        331.87        115.69      4376.48 o                         
  -8  -9   3       6785.37       6753.52      4598.19 o                         
  -7  -9   3       2965.83       2678.92      2075.26 o                         
  -6  -9   3       1581.62       1951.15      2087.99 o                         
  -5  -9   3        420.55          4.81      1406.40 o                         
  -4  -9   3       5829.47       7724.90      1881.45 o                         
  -3  -9   3       1261.82       1194.35      1470.73 o                         
  -2  -9   3        580.30       -241.79      1358.88 o                         
  -1  -9   3        275.22        922.68      1237.88 o                         
   0  -9   3      29590.47      27967.02      1898.25 o                         
   1  -9   3      67775.12      65303.63      2419.09 o                         
   2  -9   3     119886.37     123212.37      2998.31 o                         
   3  -9   3      41079.73      41877.25      1708.51 o                         
   4  -9   3       2235.20       2416.90      1578.32 o                         
   5  -9   3      32745.75      31719.64      3867.49 o                         
   6  -9   3       2563.14       1210.64      1784.51 o                         
   7  -9   3        429.32        275.86       581.73 o                         
   8  -9   3          0.68          4.96      1029.49 o                         
   9  -9   3         10.47         92.21      1252.28 o                         
  10  -9   3         20.62        481.25      1501.74 o                         
  11  -9   3         39.51        -66.30      1766.88 o                         
  12  -9   3        464.47        729.47      1888.72 o                         
  13  -9   3       3535.82       2682.85      1943.89 o                         
  14  -9   3          6.64       -419.50      2259.97 o                         
  15  -9   3      19592.06      24934.77      3453.95 o                         
  16  -9   3       6291.00       4238.60      2638.64 o                         
  17  -9   3       1972.52       4163.26      2823.02 o                         
 -11  -8   3       3063.57        587.08      5225.05 o                         
 -10  -8   3       1711.95       1059.61      4654.62 o                         
  -9  -8   3       1740.00        622.65      4236.08 o                         
  -8  -8   3         54.62        -95.99      4037.64 o                         
  -7  -8   3        981.89        412.09      1932.51 o                         
  -6  -8   3      17855.65      18407.23      2005.44 o                         
  -5  -8   3      12823.25      14473.25      2169.91 o                         
  -4  -8   3      14193.89      14115.42      2132.78 o                         
  -3  -8   3      48854.65      52233.64      2691.77 o                         
  -2  -8   3       8038.01       7283.53      1422.32 o                         
  -1  -8   3      11126.37      11295.71      1460.21 o                         
   0  -8   3      61923.52      65186.54      2414.77 o                         
   1  -8   3     175741.11     181283.25      3536.77 o                         
   2  -8   3      56010.50      56663.87      1972.80 o                         
   3  -8   3        640.61        292.12       539.53 o                         
   4  -8   3      20924.01      19394.05      2044.72 o                         
   5  -8   3      51609.00      46876.19      2753.77 o                         
   6  -8   3       2966.74        547.55       886.30 o                         
   7  -8   3       7430.69       7652.48      1214.07 o                         
   8  -8   3       5360.14       3871.72      1330.42 o                         
   9  -8   3       2358.83       2912.15      1458.03 o                         
  10  -8   3        880.37        405.51      1528.18 o                         
  11  -8   3         15.89        -84.43      1780.43 o                         
  12  -8   3       5905.76       5267.72      2155.66 o                         
  13  -8   3        240.36        214.41      2091.98 o                         
  14  -8   3        981.23       1458.39      2345.85 o                         
  15  -8   3       2097.26       1001.46      2554.84 o                         
  16  -8   3       3968.89       3842.24      2496.43 o                         
  17  -8   3        168.98        224.82      2991.29 o                         
 -11  -7   3        352.97      -1702.06      4455.36 o                         
 -10  -7   3       6280.69       8022.67      4693.44 o                         
  -9  -7   3        205.60        448.83      3927.21 o                         
  -8  -7   3       3147.83       3142.59      1452.12 o                         
  -7  -7   3          7.50        561.09      1499.76 o                         
  -6  -7   3      10406.73       9669.57      1620.77 o                         
  -5  -7   3      80331.95      78844.23      3443.20 o                         
  -4  -7   3      32117.33      35114.59      3195.62 o                         
  -3  -7   3         65.12          6.81      1274.21 o                         
  -2  -7   3       5413.72       3987.41      1297.42 o                         
  -1  -7   3      15434.86      16458.36      1568.35 o                         
   0  -7   3      33763.01      34560.04      1917.06 o                         
   1  -7   3      15074.80      16069.85      1417.45 o                         
   2  -7   3        722.70        591.75       731.66 o                         
   3  -7   3     113240.77     110306.88      3322.35 o                         
   4  -7   3     128336.81     123860.32      3684.66 o                         
   5  -7   3       9319.12       1431.16      3640.45 o                         
   6  -7   3      11300.35      10995.60      1095.23 o                         
   7  -7   3       4691.53       3717.10      1169.75 o                         
   8  -7   3       1395.98        730.28      1282.16 o                         
   9  -7   3        556.06        726.99      1476.34 o                         
  10  -7   3      16292.24      16020.04      2204.55 o                         
  11  -7   3          9.00        735.30      1831.55 o                         
  12  -7   3       2248.41       1550.50      2056.01 o                         
  13  -7   3       1607.51        -49.93      2160.61 o                         
  14  -7   3        869.51        522.49      2372.88 o                         
  15  -7   3        377.82       -519.34      2574.97 o                         
  16  -7   3       1165.16       -151.31      2871.36 o                         
  17  -7   3        305.69       2136.82      2694.14 o                         
 -12  -6   3        439.38       1389.58      4943.47 o                         
 -11  -6   3        785.32       3598.37      4304.76 o                         
 -10  -6   3       1495.23       1857.54      3881.20 o                         
  -9  -6   3        728.60       1475.27      3725.35 o                         
  -8  -6   3       9635.39       7091.70      1924.79 o                         
  -7  -6   3          1.25        660.46      1404.50 o                         
  -6  -6   3       7118.61       7097.07      1920.31 o                         
  -5  -6   3      22857.63      22326.80      2226.99 o                         
  -4  -6   3      20352.03      17324.95      1871.15 o                         
  -3  -6   3       8509.61       8948.27      1527.12 o                         
  -2  -6   3     113894.91     119296.27      3153.11 o                         
  -1  -6   3      12816.85      15398.23      1463.57 o                         
   0  -6   3      29751.36      28898.13      1581.61 o                         
   1  -6   3      13861.85      13565.26      1334.39 o                         
   2  -6   3      59801.12      57694.88      1383.99 o                         
   3  -6   3      16333.66      14758.13      1717.04 o                         
   4  -6   3     330812.25     328941.00      7553.05 o                         
   5  -6   3      93133.48      89302.71      2093.86 o                         
   6  -6   3       1010.80        701.86       967.52 o                         
   7  -6   3       3096.50       2366.24      1245.36 o                         
   8  -6   3       2378.24       2171.94      1371.30 o                         
   9  -6   3      17307.22      16904.57      2149.32 o                         
  10  -6   3         14.25        958.98      1708.32 o                         
  11  -6   3      16987.38      16894.12      2528.12 o                         
  12  -6   3       4695.81       3697.39      2288.17 o                         
  13  -6   3       2498.67       1396.70      2231.20 o                         
  14  -6   3       3289.33       1639.68      2626.33 o                         
  15  -6   3        718.93       1543.21      2657.33 o                         
  16  -6   3      13529.51      13360.07      3292.89 o                         
  17  -6   3        411.68       -482.18      3346.08 o                         
 -13  -5   3        124.63       2362.61      5102.20 o                         
 -12  -5   3         97.15      -1712.32      4893.26 o                         
 -11  -5   3       1055.59      -1268.94      4588.50 o                         
 -10  -5   3        114.16        235.28      3688.30 o                         
  -9  -5   3       6688.64       7632.13      3700.25 o                         
  -8  -5   3       2722.74       2154.91      1589.48 o                         
  -7  -5   3       1068.47        832.13      1510.26 o                         
  -6  -5   3      10678.19       7696.75      3130.49 o                         
  -5  -5   3         74.87         67.03      1432.55 o                         
  -4  -5   3      62095.32      62374.14      2733.60 o                         
  -3  -5   3      56586.85      58762.01      2460.62 o                         
  -2  -5   3     103513.66     109366.99      2907.13 o                         
  -1  -5   3      12889.44      14856.31      1453.84 o                         
   0  -5   3      10991.63      12216.79      1170.47 o                         
   1  -5   3       4785.47       4157.90       800.07 o                         
   2  -5   3      22579.32      23001.66      1929.54 o                         
   3  -5   3      54507.46      52924.00      2352.53 o                         
   4  -5   3       9442.97       7599.98       792.03 o                         
   5  -5   3     140923.06     140307.53      4258.81 o                         
   6  -5   3       1487.33        436.10      1141.23 o                         
   7  -5   3        114.58        -59.41      1300.25 o                         
   8  -5   3       2126.13       1894.66      1478.15 o                         
   9  -5   3       1595.81       1306.77      1680.49 o                         
  10  -5   3      40626.39      43691.57      3037.85 o                         
  11  -5   3      22659.36      26238.87      2836.25 o                         
  12  -5   3      11784.23      11111.49      2651.06 o                         
  13  -5   3      19154.18      17948.16      3029.88 o                         
  14  -5   3         18.15        365.68      2700.17 o                         
  15  -5   3        727.99        634.60      2913.27 o                         
  16  -5   3       2886.08       3012.84      3065.91 o                         
  17  -5   3       3751.17       3595.96      3258.26 o                         
 -14  -4   3       4716.96       4663.86      5230.70 o                         
 -13  -4   3          0.05       -595.26      4710.92 o                         
 -12  -4   3       2329.87        416.00      4222.57 o                         
 -11  -4   3        416.48        555.10      4251.89 o                         
 -10  -4   3       1737.20       2451.83      3440.60 o                         
  -9  -4   3       8439.69       1401.43      4721.68 o                         
  -8  -4   3         19.16        162.14      1381.99 o                         
  -7  -4   3       5932.96       5114.76      1507.93 o                         
  -6  -4   3        571.64        241.52      2546.46 o                         
  -5  -4   3       4399.10       3234.32      2433.75 o                         
  -4  -4   3       9786.06      11060.95      2557.20 o                         
  -3  -4   3      71614.20      75850.56      2571.31 o                         
  -2  -4   3      45490.27      51026.99      2045.06 o                         
  -1  -4   3      36363.49      40443.64      2252.80 o                         
   0  -4   3      19735.20      21283.71      1235.59 o                         
   1  -4   3      91443.45      92331.54      2349.14 o                         
   2  -4   3      46890.93      47432.68      1991.76 o                         
   3  -4   3      31442.91      28424.77      2463.17 o                         
   4  -4   3       7705.81       7664.40      1003.40 o                         
   5  -4   3       5500.85       3505.73      1059.19 o                         
   6  -4   3      42305.86      41165.36      2243.22 o                         
   7  -4   3      75670.31      73115.00      2995.40 o                         
   8  -4   3        636.66        790.92      1599.32 o                         
   9  -4   3      22347.90      21018.33      2396.76 o                         
  10  -4   3      25586.80      29100.95      2860.41 o                         
  11  -4   3      44016.44      47783.96      3464.82 o                         
  12  -4   3       3988.50       3833.24      2341.70 o                         
  13  -4   3       1028.79        225.15      2522.55 o                         
  14  -4   3       3899.17       2020.65      2768.54 o                         
  15  -4   3        453.48         94.89      3042.21 o                         
  16  -4   3        645.77       1361.92      3175.10 o                         
 -14  -3   3       1799.83       -646.08      4923.07 o                         
 -13  -3   3         85.62       2308.99      4589.86 o                         
 -12  -3   3       3859.19        855.37      4033.83 o                         
 -11  -3   3       1247.80       1366.19      3817.55 o                         
 -10  -3   3       3788.91       1547.21      3630.66 o                         
  -9  -3   3        373.01         81.52      1140.92 o                         
  -8  -3   3       5237.66       4194.06      1310.07 o                         
  -7  -3   3       4217.76       4583.56      2929.01 o                         
  -6  -3   3         21.32         -9.90      2319.91 o                         
  -5  -3   3      21522.13      20256.34      2992.94 o                         
  -4  -3   3      11588.16      10656.75      2423.14 o                         
  -3  -3   3        741.75        925.45      1187.85 o                         
  -2  -3   3      50211.66      53500.95      1984.89 o                         
  -1  -3   3     148499.34     156965.97      3619.07 o                         
   0  -3   3      21239.70      24025.46      1987.62 o                         
   1  -3   3      60490.32      59443.74      1804.06 o                         
   2  -3   3       6305.06       6391.25       670.09 o                         
   3  -3   3      10421.60      10398.95      1021.24 o                         
   4  -3   3      16359.49      16270.29      1310.62 o                         
   5  -3   3      33543.00      33119.03      1952.05 o                         
   6  -3   3      81104.57      77168.91      4647.70 o                         
   7  -3   3      88344.04      85377.79      3347.13 o                         
   8  -3   3       2978.11       2279.20      1627.43 o                         
   9  -3   3      22160.87      22215.22      2515.69 o                         
  10  -3   3      19352.67      17278.73      2566.69 o                         
  11  -3   3         37.38        645.77      2280.71 o                         
  12  -3   3        333.29       1172.05      2365.02 o                         
  13  -3   3         12.88         24.32      2675.21 o                         
  14  -3   3        187.95        695.69      2788.92 o                         
  15  -3   3         58.17        -48.53      3113.39 o                         
  16  -3   3       1879.71       3247.06      3353.15 o                         
 -15  -2   3        665.05       1635.89      5207.98 o                         
 -14  -2   3       1697.42       2311.03      4665.93 o                         
 -13  -2   3       5450.74       7131.88      4734.04 o                         
 -12  -2   3         77.46       2127.96      3794.74 o                         
 -11  -2   3        842.49       2361.74      3713.05 o                         
 -10  -2   3       5399.71       3306.29      3374.29 o                         
  -9  -2   3       1357.68       1493.02       600.11 o                         
  -8  -2   3       7114.08       6028.82      1389.81 o                         
  -7  -2   3      33352.34      34394.22      3876.27 o                         
  -6  -2   3       8004.98       9166.53      2783.79 o                         
  -5  -2   3      41428.70      40435.78      3497.21 o                         
  -4  -2   3      12795.98      12749.22      2414.43 o                         
  -3  -2   3      58158.44      61370.13      3223.21 o                         
  -2  -2   3      13426.25      15026.07      1273.18 o                         
  -1  -2   3       3376.31       3677.89      1277.09 o                         
   0  -2   3        197.08        276.59       669.70 o                         
   1  -2   3      40188.10      42178.48      1033.22 o                         
   2  -2   3       1522.56       1195.04       629.90 o                         
   3  -2   3      23589.54      26041.22      1121.11 o                         
   4  -2   3      24764.65      25839.49      1222.54 o                         
   5  -2   3      34252.57      35265.48      1525.20 o                         
   6  -2   3        612.49        414.85       883.69 o                         
   7  -2   3       6839.12       6820.22      1022.16 o                         
   8  -2   3       1507.85       2531.51      1692.43 o                         
   9  -2   3       1222.06       1371.42      1952.97 o                         
  10  -2   3       1623.75       3212.34      2226.10 o                         
  11  -2   3       1356.88        624.23      2338.40 o                         
  12  -2   3       7582.55       8079.92      2707.46 o                         
  13  -2   3       2549.76       5567.50      2860.94 o                         
  14  -2   3        130.24        220.41      3025.16 o                         
  15  -2   3       1003.23       3010.64      3063.09 o                         
 -15  -1   3       1380.87       -916.22      4753.64 o                         
 -14  -1   3       7398.64       4520.88      4638.93 o                         
 -13  -1   3         10.51         34.83      4054.22 o                         
 -12  -1   3        811.87        358.60      3662.27 o                         
 -11  -1   3         43.94        -48.30      3534.79 o                         
 -10  -1   3        118.94        322.80      3435.28 o                         
  -9  -1   3      33094.54      30397.50      2764.07 o                         
  -8  -1   3       2399.68        638.31      1174.73 o                         
  -7  -1   3       5858.46       6307.63      1630.75 o                         
  -6  -1   3      46466.32      49492.78      2474.45 o                         
  -5  -1   3        272.99        673.19      1208.21 o                         
  -4  -1   3        328.94        559.93      1804.90 o                         
  -2  -1   3      20041.93      22082.25      1790.80 o                         
  -1  -1   3      48367.11      60003.94      2246.13 o                         
   0  -1   3       4619.58       6305.24       801.51 o                         
   1  -1   3       7716.77       7437.08       617.66 o                         
   2  -1   3       9437.67       9818.73       795.04 o                         
   3  -1   3       7565.42       7882.23       892.51 o                         
   4  -1   3      56465.63      57566.97      2645.66 o                         
   5  -1   3       7883.37       6910.57      1019.87 o                         
   6  -1   3         99.71        -67.20       862.40 o                         
   7  -1   3       3575.12       2553.90       938.63 o                         
   8  -1   3        553.16        776.89       912.46 o                         
   9  -1   3        188.93       -388.15       933.51 o                         
  10  -1   3       2345.88       2111.88      2239.86 o                         
  11  -1   3       1116.07       1458.99      2442.96 o                         
  12  -1   3        210.66       -851.91      2618.95 o                         
  13  -1   3       1828.26        470.45      2799.86 o                         
  14  -1   3       8286.21       6466.03      3560.33 o                         
  15  -1   3       2495.11        332.61      4771.04 o                         
 -16   0   3        393.61        651.99      5007.28 o                         
 -15   0   3        232.59      -1679.30      4582.31 o                         
 -14   0   3        431.26       2547.70      4499.06 o                         
 -13   0   3         86.93        181.84      2451.65 o                         
 -12   0   3        138.94        482.68      2241.85 o                         
 -11   0   3       3101.39       2867.96      2178.57 o                         
 -10   0   3      51484.55      58744.89      5247.49 o                         
  -9   0   3      28776.25      30379.68      2591.30 o                         
  -8   0   3      97095.95      99800.68      3716.34 o                         
  -7   0   3       5807.59       6969.77      1630.38 o                         
  -6   0   3      26136.34      26503.80      1908.16 o                         
  -5   0   3         58.41        361.19      1053.08 o                         
  -4   0   3        206.88       1114.98       691.51 o                         
  -3   0   3      22840.42      26209.87      1007.16 o                         
  -2   0   3      22659.81      22713.72      1438.57 o                         
   0   0   3      42936.48      48240.11      1360.79 o                         
   1   0   3        144.07        453.46       555.12 o                         
   2   0   3      39989.61      42551.91      1231.57 o                         
   3   0   3         17.99        230.09       824.74 o                         
   4   0   3       3338.72       2991.27       897.70 o                         
   5   0   3      75734.46      76636.50      2102.08 o                         
   6   0   3         12.76       -143.89      1599.53 o                         
   7   0   3      10235.91       8891.66      1412.90 o                         
   8   0   3       7869.48       5561.16      1101.04 o                         
   9   0   3      15780.34      14093.49      1371.88 o                         
  10   0   3      25938.18      28067.47      3250.34 o                         
  11   0   3       6144.75       6456.49      2638.15 o                         
  12   0   3       4257.10       5670.71      2895.16 o                         
  13   0   3        188.95       1214.62      4659.04 o                         
  14   0   3        249.31       -732.21      4877.65 o                         
 -16   1   3       5183.62       6048.74      5002.32 o                         
 -15   1   3       2664.84       2862.92      2859.84 o                         
 -14   1   3       4498.98       5369.99      2686.95 o                         
 -13   1   3       1801.80       1934.64      2323.48 o                         
 -12   1   3         35.93       -269.19      2174.68 o                         
 -11   1   3      25838.31      25335.30      2807.69 o                         
 -10   1   3      58310.92      62152.04      5794.96 o                         
  -9   1   3      34144.96      34847.87      2588.98 o                         
  -8   1   3        344.84        497.67      1477.00 o                         
  -7   1   3        329.51        388.57      1280.78 o                         
  -6   1   3        391.15        977.64       472.36 o                         
  -5   1   3       6468.90       5858.72       735.66 o                         
  -4   1   3       2120.11       1416.06       668.29 o                         
  -3   1   3      11894.58      11573.37       820.71 o                         
  -2   1   3       7915.67       9061.32      1218.11 o                         
  -1   1   3      21325.85      22003.90       994.83 o                         
   0   1   3         78.84        224.83       534.71 o                         
   1   1   3      88323.25      91713.41      1739.60 o                         
   2   1   3       6405.41       8557.38      1047.84 o                         
   3   1   3       2365.55       2190.17       910.03 o                         
   4   1   3      11798.65      11113.28      1191.50 o                         
   5   1   3      15467.17      16874.95      1359.44 o                         
   6   1   3       2167.03       2257.61       988.56 o                         
   7   1   3       2496.43       2995.36      1050.94 o                         
   8   1   3         59.74       -230.55      1012.67 o                         
   9   1   3      26940.22      23676.95      2093.91 o                         
  10   1   3       6680.09       4353.33      3927.09 o                         
  11   1   3       7093.79      10476.63      4316.42 o                         
  12   1   3        897.01       2030.48      4165.91 o                         
  13   1   3        483.70       -219.56      4702.00 o                         
  14   1   3      12379.14      12011.46      5331.01 o                         
 -17   2   3       9114.75       9694.75      3460.35 o                         
 -16   2   3      21477.81      27973.26      3777.67 o                         
 -15   2   3      15534.57      20242.22      3296.40 o                         
 -14   2   3       5737.94       6641.94      2639.88 o                         
 -13   2   3       5767.94       5894.84      2465.96 o                         
 -12   2   3          7.21       1048.05      2159.09 o                         
 -11   2   3       4219.15       4008.18      2065.02 o                         
 -10   2   3       6934.85       6823.48      1961.17 o                         
  -9   2   3        458.98        144.36      1530.87 o                         
  -8   2   3      24166.50      20272.37      1991.27 o                         
  -7   2   3      60841.39      57698.89      1387.46 o                         
  -6   2   3        165.68        532.33       636.30 o                         
  -5   2   3      18392.50      18440.43      1599.06 o                         
  -4   2   3     124145.31     127362.79      6614.82 o                         
  -3   2   3      10304.77       9257.06       901.29 o                         
  -2   2   3         37.84       -135.83      1154.51 o                         
  -1   2   3      23019.32      23743.49       874.90 o                         
   0   2   3       1843.88       1751.40       539.81 o                         
   1   2   3       1336.16        850.66      1154.74 o                         
   2   2   3       9219.96      11235.74      1465.13 o                         
   3   2   3      68349.67      69098.50      2497.47 o                         
   4   2   3      11380.75      12449.78      1571.45 o                         
   5   2   3      12357.05      11073.61      1522.36 o                         
   6   2   3       1932.76       1839.53      1228.51 o                         
   7   2   3       1634.26       1315.30      1299.09 o                         
   8   2   3       2496.24       2713.63      1323.37 o                         
   9   2   3       2542.01        423.97      3769.27 o                         
  10   2   3       1832.52       4624.40      3913.36 o                         
  11   2   3        322.88       1144.51      4289.15 o                         
  12   2   3       6161.64       6276.71      4792.42 o                         
  13   2   3        191.74        190.51      5021.73 o                         
 -17   3   3        829.87       3517.30      2912.93 o                         
 -16   3   3      15770.24      17080.64      3443.26 o                         
 -15   3   3       3117.31       1860.77      2550.06 o                         
 -14   3   3          3.21         60.28      2478.59 o                         
 -13   3   3         10.59        -85.53      2218.51 o                         
 -12   3   3       7063.62       6526.48      2259.99 o                         
 -11   3   3      13008.54      12565.69      2319.32 o                         
 -10   3   3      19791.45      19147.95      3312.24 o                         
  -9   3   3       5986.74       4221.74      1607.59 o                         
  -8   3   3      39882.79      38330.17      1464.74 o                         
  -7   3   3      21728.39      19686.85      1216.80 o                         
  -6   3   3      80128.37      79222.18      2102.98 o                         
  -5   3   3       1394.74       1290.25       919.64 o                         
  -4   3   3      62626.93      63332.29      3620.25 o                         
  -3   3   3      43205.73      46111.61      2579.96 o                         
  -2   3   3       5934.87       4819.40      1704.62 o                         
  -1   3   3       4295.62       4548.65      1244.01 o                         
   0   3   3         86.65        421.16      1236.53 o                         
   1   3   3       8473.41       9719.77      1744.60 o                         
   2   3   3      52668.76      55205.94      2432.16 o                         
   3   3   3      81580.91      81216.20      2919.78 o                         
   4   3   3       7300.13       7911.37      1589.93 o                         
   5   3   3      13131.66      14135.69      1791.58 o                         
   6   3   3       1045.98        378.14      1373.24 o                         
   7   3   3       5522.92       4653.45      1567.19 o                         
   8   3   3        625.81        256.65      1474.60 o                         
   9   3   3        861.16       1364.86      3922.24 o                         
  10   3   3       3436.80       3184.04      4139.97 o                         
  11   3   3       1737.20        905.95      4439.12 o                         
  12   3   3         66.74       -730.51      5067.37 o                         
  13   3   3        332.59       -916.55      5091.83 o                         
 -18   4   3        282.16       -634.31      3157.87 o                         
 -17   4   3       1101.85        239.56      2842.71 o                         
 -16   4   3       1148.68       -393.61      2752.34 o                         
 -15   4   3        336.15       1379.28      2421.94 o                         
 -14   4   3      19620.62      19818.01      2933.58 o                         
 -13   4   3       1607.30       1335.62      2285.58 o                         
 -12   4   3       2034.59       1800.91      2073.12 o                         
 -11   4   3        157.66        385.35      1836.41 o                         
 -10   4   3      17207.26      13933.24      2187.93 o                         
  -9   4   3       5238.60       5061.75       812.80 o                         
  -8   4   3      38774.69      39837.43      3040.23 o                         
  -7   4   3      37386.85      36915.29      1778.93 o                         
  -6   4   3        684.57        636.88      1022.38 o                         
  -5   4   3       4388.39       7290.08      1266.48 o                         
  -4   4   3      52858.69      53163.47      2054.79 o                         
  -3   4   3     110275.80     108354.23      4050.69 o                         
  -2   4   3         17.02        210.19      1191.86 o                         
  -1   4   3      26025.66      28364.33      1907.34 o                         
   0   4   3     105581.52     114781.00      3240.70 o                         
   1   4   3     156495.72     162527.19      3904.72 o                         
   2   4   3      17683.89      18991.80      2205.88 o                         
   3   4   3      15607.46      16923.45      2374.44 o                         
   4   4   3       1031.29       1383.47      1483.88 o                         
   5   4   3       9618.29       7212.12      1735.59 o                         
   6   4   3        918.59        240.53      1526.94 o                         
   7   4   3       1068.45       1670.01      1612.98 o                         
   8   4   3       2302.73        214.56      1506.71 o                         
   9   4   3       1254.35         24.87      4172.93 o                         
  10   4   3      13142.02      13358.23      5141.19 o                         
  11   4   3        273.83        380.74      4652.19 o                         
  12   4   3       3360.65       4107.89      5163.98 o                         
 -18   5   3       3287.12       4240.85      3089.21 o                         
 -17   5   3        495.00       -613.82      2941.50 o                         
 -16   5   3         45.53       -638.57      2593.94 o                         
 -15   5   3          0.01       -286.39      2455.61 o                         
 -14   5   3        866.57       1328.18      2273.66 o                         
 -13   5   3      20844.67      23905.21      2839.01 o                         
 -12   5   3       2434.04       2408.70      1983.94 o                         
 -11   5   3        407.00        230.10       649.98 o                         
 -10   5   3      10666.76      10222.99      1109.55 o                         
  -9   5   3       5753.70       4475.01      1082.77 o                         
  -8   5   3       1862.74       2115.21      1125.65 o                         
  -7   5   3       8381.37       7138.66      1325.34 o                         
  -6   5   3       8015.66       7030.56      1350.32 o                         
  -5   5   3     225695.81     223755.23      4048.29 o                         
  -4   5   3      43368.38      37771.63      3015.20 o                         
  -3   5   3       4515.86       1821.25      1916.69 o                         
  -2   5   3      31970.35      33986.68      2050.71 o                         
  -1   5   3     207451.52     207328.61      4367.48 o                         
   0   5   3      54550.63      54902.13      2690.97 o                         
   1   5   3      57231.89      56518.66      5893.51 o                         
   2   5   3      31439.30      29498.49      2337.17 o                         
   3   5   3         75.31         18.97      1592.82 o                         
   4   5   3       2135.23       1757.59      1521.56 o                         
   5   5   3         62.90        -33.34      1696.61 o                         
   6   5   3        188.49        290.92      1715.59 o                         
   7   5   3         29.64       -237.85      1799.91 o                         
   8   5   3        374.62       -233.73      3745.01 o                         
   9   5   3        746.84       -236.47      4375.97 o                         
  10   5   3         23.20       -325.79      4839.63 o                         
  11   5   3        401.47       -845.77      5193.60 o                         
 -18   6   3         15.36        349.93      2935.25 o                         
 -17   6   3        593.70       1207.84      2771.11 o                         
 -16   6   3       9750.42      11049.49      3101.21 o                         
 -15   6   3       3871.03       5329.35      2412.93 o                         
 -14   6   3        975.34       1812.57      2253.95 o                         
 -13   6   3      10434.02       7187.97      2322.59 o                         
 -12   6   3      20379.11      18595.01      2497.18 o                         
 -11   6   3       2727.97       2174.95      1053.44 o                         
 -10   6   3       1573.44       1752.95      1101.39 o                         
  -9   6   3       3193.22       2237.47      1219.75 o                         
  -8   6   3        735.58        268.30      1242.93 o                         
  -7   6   3      57992.19      56866.95      2564.58 o                         
  -6   6   3      87539.48      86992.56      2982.66 o                         
  -5   6   3     145141.06     147236.89      3683.97 o                         
  -4   6   3     288090.38     296105.78      7452.46 o                         
  -3   6   3       1414.17        973.02      1286.10 o                         
  -2   6   3      52091.31      45909.62      2435.38 o                         
  -1   6   3      78633.04      78316.13      3111.64 o                         
   0   6   3      44423.70      46843.70      2685.96 o                         
   1   6   3       8796.17       7638.35      1709.87 o                         
   2   6   3       5386.82       4280.20       795.06 o                         
   3   6   3       3957.05       2366.72      1814.04 o                         
   4   6   3       1812.03       1206.75      1733.23 o                         
   5   6   3        379.83       1029.22      1821.17 o                         
   6   6   3       1683.07       1940.46      1847.27 o                         
   7   6   3       3066.45       2043.48      1975.10 o                         
   8   6   3      14336.74      14041.64      5153.94 o                         
   9   6   3         87.80       -666.98      4718.48 o                         
  10   6   3       4241.15       6269.83      5053.79 o                         
  11   6   3          9.90       1119.06      5229.49 o                         
 -18   7   3       1545.76       -176.03      2938.81 o                         
 -17   7   3       9770.18       9895.20      2932.46 o                         
 -16   7   3      10506.57      14649.51      3095.96 o                         
 -15   7   3       3531.86       2929.65      2306.35 o                         
 -14   7   3       2638.58       3586.28      2237.25 o                         
 -13   7   3        809.76        765.68      1994.40 o                         
 -12   7   3        303.42       1555.03      1156.06 o                         
 -11   7   3       9888.58       8466.18      1588.35 o                         
 -10   7   3      28707.02      30677.32      2390.31 o                         
  -9   7   3        239.12        271.44      1395.44 o                         
  -8   7   3      14048.88      12991.14      1746.20 o                         
  -7   7   3      35431.23      35461.94      2294.10 o                         
  -6   7   3      93273.80      92653.23      3281.16 o                         
  -5   7   3      21605.28      19521.11      2874.60 o                         
  -4   7   3      30477.35      26648.83      3299.16 o                         
  -3   7   3      35566.66      37158.20      2370.44 o                         
  -2   7   3        372.98         99.73      1536.46 o                         
  -1   7   3       1177.63       1048.87      1535.64 o                         
   0   7   3        389.33        512.60      1631.63 o                         
   1   7   3       5262.89       5008.96      1805.53 o                         
   2   7   3      36075.07      31833.10      4128.80 o                         
   3   7   3        411.14        100.64      1884.84 o                         
   4   7   3       2894.92       3482.33      2040.16 o                         
   5   7   3       7783.22       7742.23      2311.52 o                         
   6   7   3        462.73        353.10      2035.50 o                         
   7   7   3       2568.53       3486.29      2052.03 o                         
   8   7   3      23478.33      28683.38      6148.18 o                         
   9   7   3      12902.22      19481.84      5852.64 o                         
  10   7   3       1773.54       3071.68      5546.40 o                         
 -19   8   3       1385.35       -128.06      2899.65 o                         
 -18   8   3        998.96       2377.04      2946.77 o                         
 -17   8   3        913.37       2246.57      2644.47 o                         
 -16   8   3       4196.71       4252.90      2642.29 o                         
 -15   8   3        950.21       -132.44      2213.26 o                         
 -14   8   3       4396.58       4514.17      2198.21 o                         
 -13   8   3        133.86        441.91      1955.12 o                         
 -12   8   3      16574.59      16376.62      1685.85 o                         
 -11   8   3      41676.31      44555.96      2714.75 o                         
 -10   8   3      32578.56      34101.02      2463.59 o                         
  -9   8   3       4125.95       3069.40      1499.88 o                         
  -8   8   3       1059.39       1478.44      1509.88 o                         
  -7   8   3       3014.17       2660.67      1517.42 o                         
  -6   8   3       3400.17       3816.90      1645.08 o                         
  -5   8   3      25784.54      24607.50      3417.34 o                         
  -4   8   3       8256.38       8113.39      2816.19 o                         
  -3   8   3       2592.28       1913.18      1489.76 o                         
  -2   8   3       2027.38        259.45      1604.35 o                         
  -1   8   3       5242.67       3174.98      1771.13 o                         
   0   8   3        884.52       1413.00      1803.33 o                         
   1   8   3       6274.35       6294.38      2064.62 o                         
   2   8   3      45474.36      51871.96      3403.80 o                         
   3   8   3      70624.73      84898.42      4209.28 o                         
   4   8   3        972.77        907.50      2081.48 o                         
   5   8   3         62.22        182.41      2128.58 o                         
   6   8   3       6020.01       2822.50      2215.51 o                         
   7   8   3      16621.72       2247.02      6160.11 o                         
   8   8   3         51.75       2228.85      4651.48 o                         
   9   8   3       1044.97       -654.48      5131.45 o                         
 -19   9   3        102.06        -78.61      3001.87 o                         
 -18   9   3         22.87        347.41      2823.07 o                         
 -17   9   3        522.78        495.98      2648.86 o                         
 -16   9   3       2722.38       3291.10      2265.43 o                         
 -15   9   3       1688.90       2140.99      2204.64 o                         
 -14   9   3        285.41        -41.48      2116.64 o                         
 -13   9   3        933.94       1099.25      1335.95 o                         
 -12   9   3       4920.97       4797.48      1823.78 o                         
 -11   9   3      12162.07      14279.85      2220.38 o                         
 -10   9   3      44065.46      49026.28      3006.62 o                         
  -9   9   3      18027.03      16843.42      2287.14 o                         
  -8   9   3         71.21       -409.40      1687.13 o                         
  -7   9   3      13535.82      14496.46      2168.20 o                         
  -6   9   3        162.73        306.64      1688.14 o                         
  -5   9   3       3962.36       4531.87      2717.90 o                         
  -4   9   3       1036.82       1696.40      1517.40 o                         
  -3   9   3         12.45        767.57      1624.74 o                         
  -2   9   3      50536.03      48546.56      3068.72 o                         
  -1   9   3      23983.02      24687.91      2638.59 o                         
   0   9   3        661.25        817.47      2012.45 o                         
   1   9   3      21999.81      29276.22      2966.05 o                         
   2   9   3       9998.03      10112.49      2503.59 o                         
   3   9   3       3150.29       4290.27      2244.96 o                         
   4   9   3         14.26        -90.79      2031.08 o                         
   5   9   3       4711.09       4194.88      2341.40 o                         
   6   9   3       1190.85       -147.39      2488.03 o                         
   7   9   3        850.04       -504.60      4935.30 o                         
   8   9   3         60.19        505.56      4907.67 o                         
 -19  10   3        155.17        958.01      2809.28 o                         
 -18  10   3       1348.45       3555.50      2569.03 o                         
 -17  10   3        381.49       -475.80      2505.11 o                         
 -16  10   3        391.54       1155.42      2361.84 o                         
 -15  10   3        936.68        639.85      2056.19 o                         
 -14  10   3        962.08       1408.73      2161.78 o                         
 -13  10   3       2632.39       3072.85      1470.90 o                         
 -12  10   3        181.39       1020.97      1824.08 o                         
 -11  10   3      17292.01      17391.16      2443.23 o                         
 -10  10   3      23652.31      27559.03      4279.08 o                         
  -9  10   3      20324.18      17756.43      2526.39 o                         
  -8  10   3        595.92       1147.59      1919.31 o                         
  -7  10   3      30609.07      31258.77      2799.41 o                         
  -6  10   3        732.74        853.53      2905.83 o                         
  -5  10   3       5414.49       4072.38      2912.98 o                         
  -4  10   3       3029.36       1745.35      1675.76 o                         
  -3  10   3      25686.90      23197.07      2554.73 o                         
  -2  10   3      23678.11      21394.03      2591.30 o                         
  -1  10   3      36651.27      37041.05      3111.62 o                         
   0  10   3        125.41       -480.06      2062.15 o                         
   1  10   3       6605.23       7379.80      2405.16 o                         
   2  10   3       1130.48        277.48      2319.22 o                         
   3  10   3       9190.41       8418.17      2785.34 o                         
   4  10   3      20814.88      19661.78      3117.73 o                         
   5  10   3       4942.86       4438.77      2406.68 o                         
   6  10   3        579.81       1505.49      2339.11 o                         
   7  10   3          0.20      -2047.43      4856.22 o                         
 -19  11   3          2.88       -135.02      2786.18 o                         
 -18  11   3         46.27       1394.18      2757.67 o                         
 -17  11   3        569.62        318.38      3256.68 o                         
 -16  11   3       3190.33       3934.62      2443.05 o                         
 -15  11   3         80.81        467.18      2199.68 o                         
 -14  11   3        236.32       -218.22      2071.94 o                         
 -13  11   3       2728.15        352.80      2032.28 o                         
 -12  11   3       5583.46       4380.29      2132.57 o                         
 -11  11   3      45687.32      48851.98      3416.01 o                         
 -10  11   3       8114.66       5630.76      2192.59 o                         
  -9  11   3       7342.54       8665.73      2337.90 o                         
  -8  11   3       9488.95      10637.08      2363.70 o                         
  -7  11   3      57254.17      57552.71      3573.40 o                         
  -6  11   3      10358.80      10838.85      3558.60 o                         
  -5  11   3        790.75        158.69      3279.52 o                         
  -4  11   3         21.06        272.71      1861.16 o                         
  -3  11   3      14090.65      10865.90      2328.94 o                         
  -2  11   3       2607.80       1202.80      1966.66 o                         
  -1  11   3         33.12       -621.74      2109.53 o                         
   0  11   3       5304.22       4744.34      2350.25 o                         
   1  11   3          9.53        308.39      2335.01 o                         
   2  11   3        252.23        743.03      2411.09 o                         
   3  11   3        972.01        120.38      2529.67 o                         
   4  11   3       3955.76       3507.89      2748.76 o                         
   5  11   3      12598.54      13985.55      3018.36 o                         
   6  11   3       2642.08       1301.38      5101.31 o                         
 -19  12   3        100.81        944.57      4452.60 o                         
 -18  12   3         85.75       1293.10      1775.69 o                         
 -17  12   3        336.62        244.03      2517.16 o                         
 -16  12   3        861.62       2735.60      2357.77 o                         
 -15  12   3       3847.30       3956.99      2248.36 o                         
 -14  12   3       1089.85       1585.97      1545.83 o                         
 -13  12   3       2282.86       2999.08      2214.69 o                         
 -12  12   3      12346.85      12118.49      2546.20 o                         
 -11  12   3       2208.31       2229.93      2271.84 o                         
 -10  12   3      14069.05      13473.59      2638.96 o                         
  -9  12   3       6898.23       7643.80      2409.52 o                         
  -8  12   3      47452.76      50859.17      3611.30 o                         
  -7  12   3       1216.76       1269.32      2213.94 o                         
  -6  12   3        189.81       -278.59      3280.48 o                         
  -5  12   3       1254.74       -315.08      3298.03 o                         
  -4  12   3          1.76        180.37      2010.95 o                         
  -3  12   3      13558.03      14308.33      2545.45 o                         
  -2  12   3       2954.10       3362.22      2194.13 o                         
  -1  12   3        177.36        274.18      2362.36 o                         
   0  12   3       4965.24       6286.49      2624.62 o                         
   1  12   3       1220.35        281.93      2474.86 o                         
   2  12   3       6524.13       8275.46      2833.90 o                         
   3  12   3        874.43       1162.11      2643.40 o                         
   4  12   3       1364.23        789.28      2788.76 o                         
   5  12   3        809.37       1622.00      2843.54 o                         
 -18  13   3       3090.74        998.59      4589.20 o                         
 -17  13   3       3139.22       4289.69      4154.19 o                         
 -16  13   3       1889.21       1727.78      3993.23 o                         
 -15  13   3       1127.29        185.59      1316.86 o                         
 -14  13   3       6196.28       4895.18      2333.77 o                         
 -13  13   3       3213.23       1807.15      2359.21 o                         
 -12  13   3        189.60       1068.86      2290.62 o                         
 -11  13   3         90.60        407.47      2113.07 o                         
 -10  13   3       4881.59       3028.63      2421.39 o                         
  -9  13   3       2122.49       1629.87      2386.55 o                         
  -8  13   3       2985.01       2705.83      2269.99 o                         
  -7  13   3       5444.94       6313.40      2802.64 o                         
  -6  13   3       1775.97        429.90      3644.62 o                         
  -5  13   3       3522.47       2762.97      3840.42 o                         
  -4  13   3       4727.22       3230.68      2101.02 o                         
  -3  13   3         70.15        382.15      2250.91 o                         
  -2  13   3       3614.38       4438.46      2409.79 o                         
  -1  13   3       1658.60       1629.72      2518.37 o                         
   0  13   3      12663.07      13391.38      3174.77 o                         
   1  13   3      24250.82      28984.70      3704.24 o                         
   2  13   3       9424.19       9344.37      2993.23 o                         
   3  13   3       3283.10       3059.51      2931.39 o                         
   4  13   3       7986.91       8258.76      3193.65 o                         
 -18  14   3       1997.69        690.62      4342.34 o                         
 -17  14   3        381.84       1510.61      4378.97 o                         
 -16  14   3       1114.41       -137.80      4344.04 o                         
 -15  14   3       1094.84        589.92      4323.78 o                         
 -14  14   3        809.75        542.55      2339.59 o                         
 -13  14   3       1472.34        687.54      2522.15 o                         
 -12  14   3       4816.62       4704.54      2506.38 o                         
 -11  14   3        361.45       1312.94      2520.17 o                         
 -10  14   3          3.61       -457.87      2558.66 o                         
  -9  14   3         70.88        126.59      2414.35 o                         
  -8  14   3       2150.29       1862.38      2532.64 o                         
  -7  14   3          0.74        565.30      3869.46 o                         
  -6  14   3         31.72        216.50      4144.10 o                         
  -5  14   3       5623.31       5581.38      4219.52 o                         
  -4  14   3       2765.37       2015.38      2308.92 o                         
  -3  14   3       3439.63       1232.08      2402.22 o                         
  -2  14   3       5498.82       5066.35      2678.10 o                         
  -1  14   3      10661.20      12726.34      3103.37 o                         
   0  14   3       1669.87       2013.17      2745.80 o                         
   1  14   3      10778.00      10445.42      3077.61 o                         
   2  14   3        881.47        353.66      3029.64 o                         
 -18  15   3        273.39        741.49      4476.26 o                         
 -17  15   3        180.77      -1487.84      4521.78 o                         
 -16  15   3       1414.59       2982.54      4206.09 o                         
 -15  15   3        104.45       -636.14      2620.95 o                         
 -14  15   3       1817.57       2345.94      2696.46 o                         
 -13  15   3       6152.22       5497.74      2793.10 o                         
 -12  15   3       1394.24       2671.29      2520.10 o                         
 -11  15   3        585.01         46.99      2746.70 o                         
 -10  15   3        486.71        -41.13      2870.82 o                         
  -9  15   3         29.60        367.00      2794.68 o                         
  -8  15   3        156.73        106.46      2622.85 o                         
  -7  15   3        513.40       3864.63      4441.20 o                         
  -6  15   3       5709.46       4737.22      4329.69 o                         
  -5  15   3       4252.84       2895.98      4391.72 o                         
  -4  15   3         57.66        147.17      4322.38 o                         
  -3  15   3       3874.27        988.20      2470.17 o                         
  -2  15   3       3926.84       3527.16      2614.55 o                         
  -1  15   3       6314.57       5226.81      3387.62 o                         
   0  15   3       3544.76       3864.26      2889.12 o                         
   1  15   3        235.22       2253.94      3015.25 o                         
 -17  16   3        183.31        581.31      4805.38 o                         
 -16  16   3        557.79        -23.14      4708.58 o                         
 -15  16   3        947.83        -56.40      2546.93 o                         
 -14  16   3         42.75       -301.48      2778.64 o                         
 -13  16   3       6592.12       8162.31      3129.75 o                         
 -12  16   3         42.50        366.03      3003.35 o                         
 -11  16   3        432.68      -1470.06      2790.57 o                         
 -10  16   3       5782.83       5134.32      2907.04 o                         
  -9  16   3        408.65       1852.25      2892.59 o                         
  -8  16   3       3039.63       3369.72      3079.68 o                         
  -7  16   3       1498.04       3895.52      4343.10 o                         
  -6  16   3       1569.55       1865.03      4358.18 o                         
  -5  16   3       3149.43       5730.03      4681.06 o                         
  -4  16   3       2681.69        172.19      4487.94 o                         
  -3  16   3      15326.25      18135.84      5695.80 o                         
  -2  16   3       8207.26       8335.00      4517.41 o                         
  -1  16   3        705.19        789.64      4732.85 o                         
 -16  17   3         94.18        -54.29      4732.76 o                         
 -15  17   3       4274.63       4628.09      2965.39 o                         
 -14  17   3       2134.97       3768.15      3064.32 o                         
 -13  17   3         76.39        -32.90      2912.21 o                         
 -12  17   3       4150.20       3552.71      3125.57 o                         
 -11  17   3         46.76       2484.24      3135.51 o                         
 -10  17   3       6438.10       7623.76      3186.44 o                         
  -9  17   3      15277.24      14506.69      3620.83 o                         
  -8  17   3       7052.63       8684.13      3273.02 o                         
  -7  17   3      10279.60       8228.88      5043.73 o                         
  -6  17   3        122.83        556.33      4942.20 o                         
  -5  17   3       3313.60       4150.62      4776.64 o                         
  -4  17   3        872.63        593.94      5084.40 o                         
  -3  17   3       2405.74       1605.74      5128.49 o                         
 -15  18   3        388.08        602.81      3157.46 o                         
 -14  18   3        590.88        483.19      3339.16 o                         
 -13  18   3       2845.88       2084.40      3227.12 o                         
 -12  18   3       2521.06        999.63      3285.14 o                         
 -11  18   3       6023.05       5879.73      3397.23 o                         
 -10  18   3       6442.40       5300.12      3254.65 o                         
  -9  18   3      11870.63      14484.96      3762.10 o                         
  -8  18   3       1061.17       1240.76      3528.21 o                         
  -7  18   3        265.16        848.21      5254.10 o                         
  -6  18   3       1071.45       1006.43      5167.15 o                         
  -5  18   3        228.90        980.58      5045.12 o                         
 -12  19   3       3904.59       3949.06      3511.51 o                         
 -11  19   3         31.91       -688.13      3561.61 o                         
 -10  19   3       2622.79       3123.25      3508.49 o                         
  -9  19   3       1550.46       2775.85      3544.38 o                         
   4 -19   4       3856.85       3577.79      4541.40 o                         
   5 -19   4       9463.28       8852.16      5203.86 o                         
   6 -19   4       6402.62       7455.95      5021.08 o                         
   7 -19   4        760.00       1510.35      4703.99 o                         
   8 -19   4       2600.47        158.09      5050.25 o                         
   9 -19   4          7.71      -1141.16      4898.80 o                         
  10 -19   4          0.91       1014.21      4677.93 o                         
  11 -19   4        632.00        665.57      4907.23 o                         
  12 -19   4         13.69        268.48      4967.62 o                         
  13 -19   4        396.94       1243.20      5062.40 o                         
   2 -18   4       5936.60       3299.80      5119.30 o                         
   4 -18   4       6237.75       7913.02      4701.70 o                         
   5 -18   4       3274.98       3561.16      4684.44 o                         
   6 -18   4       1235.20       1123.03      4586.58 o                         
   7 -18   4        985.78       1146.72      4334.60 o                         
   8 -18   4       1036.55      -1969.28      4384.33 o                         
   9 -18   4        826.68        -82.10      4642.58 o                         
  10 -18   4       7482.63      10654.20      5019.61 o                         
  11 -18   4       6135.98       7401.92      4795.93 o                         
  12 -18   4       1906.51       3108.76      4619.24 o                         
  13 -18   4        591.36       2320.54      5020.34 o                         
  14 -18   4         50.02       -160.05      4942.11 o                         
   0 -17   4        618.28       1241.80      5366.08 o                         
   5 -17   4        326.61        608.92      4115.59 o                         
   6 -17   4        322.27      -1072.18      4074.91 o                         
   7 -17   4        334.85        835.69      4218.68 o                         
   8 -17   4       3178.86       7110.06      4192.32 o                         
   9 -17   4        904.64        244.82      4198.26 o                         
  10 -17   4       7594.04       9095.70      4614.28 o                         
  11 -17   4       5065.89       8446.46      4583.09 o                         
  12 -17   4       7843.40       6887.40      4701.22 o                         
  13 -17   4       7961.79       7097.54      4730.50 o                         
  14 -17   4        280.38       1558.21      5103.84 o                         
  15 -17   4         40.17      -1386.66      5102.00 o                         
  -2 -16   4        296.30      -1467.55      4585.06 o                         
  -1 -16   4        831.99       5171.38      4596.88 o                         
   5 -16   4          2.56      -1946.83      3944.56 o                         
   6 -16   4       1479.23       2736.61      3832.93 o                         
   7 -16   4       6270.36       4339.00      2520.08 o                         
   8 -16   4       2076.60       1336.66      3883.53 o                         
   9 -16   4        346.01       1238.22      3866.07 o                         
  10 -16   4       3068.71       4899.48      4044.18 o                         
  11 -16   4      21953.21      28387.66      5660.32 o                         
  12 -16   4       4187.81       7203.08      4529.62 o                         
  13 -16   4        420.28        620.92      4348.74 o                         
  14 -16   4         50.61       1071.82      4610.03 o                         
  15 -16   4       7032.61       8770.13      5233.68 o                         
  16 -16   4        273.04       -253.79      4982.31 o                         
  -3 -15   4        965.71         49.06      4306.05 o                         
  -2 -15   4       2148.18       2963.04      4380.28 o                         
   5 -15   4       2071.60         41.77      3612.74 o                         
   6 -15   4        303.67       1321.00      2287.72 o                         
   7 -15   4         90.21      -1367.36      2393.67 o                         
   8 -15   4       4400.87       1837.56      3701.12 o                         
   9 -15   4       2566.39       3079.36      3665.24 o                         
  10 -15   4      10539.85      10941.38      4606.56 o                         
  11 -15   4      10045.47       7543.91      4397.93 o                         
  12 -15   4        693.87        949.46      4229.89 o                         
  13 -15   4      15349.51      21793.17      5365.75 o                         
  14 -15   4       9793.70      13784.18      4903.67 o                         
  15 -15   4       1836.35       1459.91      4883.86 o                         
  16 -15   4       1541.80       1233.54      4682.41 o                         
  17 -15   4        453.80      -2405.29      5465.08 o                         
  -5 -14   4       2283.94       2585.62      2915.05 o                         
  -4 -14   4       6727.55       7948.35      3058.92 o                         
  -3 -14   4        311.71       1022.90      2587.89 o                         
   4 -14   4         10.30       1210.05      2068.96 o                         
   5 -14   4       1203.99        342.01      2102.38 o                         
   6 -14   4        239.89        -61.71      2211.90 o                         
   7 -14   4       6347.21       7820.80      2425.82 o                         
   8 -14   4      10326.35      12233.99      4153.49 o                         
   9 -14   4       5559.87       8928.62      3826.56 o                         
  10 -14   4       2028.14       2806.27      3607.46 o                         
  11 -14   4       4308.81       5767.01      4153.82 o                         
  12 -14   4       1255.45       2127.37      4152.18 o                         
  13 -14   4       6831.07       9502.96      4553.91 o                         
  14 -14   4      19697.29      22750.60      5407.87 o                         
  15 -14   4       3476.29       2438.77      4525.30 o                         
  16 -14   4         48.26      -1517.81      4748.26 o                         
  17 -14   4        852.35         96.35      4814.13 o                         
  -6 -13   4       2633.84        380.89      1804.52 o                         
  -5 -13   4       1076.04       1238.55      2562.05 o                         
  -4 -13   4       6800.43       4257.29      2544.65 o                         
  -3 -13   4        261.06        527.19      3064.79 o                         
  -2 -13   4      13417.00      13634.25      3525.98 o                         
  -1 -13   4      15814.53      15743.08      3452.37 o                         
   0 -13   4      14469.58      11606.77      2841.31 o                         
   2 -13   4        193.87       -245.46      2218.46 o                         
   3 -13   4       8898.04       6254.02      2601.40 o                         
   4 -13   4       1818.79       2730.78      2012.74 o                         
   5 -13   4        509.49        643.27      2045.32 o                         
   6 -13   4       1301.67        562.11      2162.39 o                         
   7 -13   4      17629.92      17077.37      2725.63 o                         
   8 -13   4       7078.58       6608.45      2368.95 o                         
   9 -13   4      13207.13      13804.26      4096.69 o                         
  10 -13   4        486.80       1224.23      3704.36 o                         
  11 -13   4         26.34       1245.98      3717.33 o                         
  12 -13   4        996.04       1507.07      4032.40 o                         
  13 -13   4       2249.06       1404.65      4067.50 o                         
  14 -13   4       2453.39       2391.04      4493.44 o                         
  15 -13   4       2002.37       1025.23      4527.35 o                         
  16 -13   4          3.43        573.76      4697.18 o                         
  17 -13   4         64.02       -151.91      4942.08 o                         
  -7 -12   4       7648.40       6936.80      4692.98 o                         
  -6 -12   4      12678.08      13275.30      4259.48 o                         
  -5 -12   4       5030.37       4934.03      2606.78 o                         
  -4 -12   4        373.41        470.90      3343.03 o                         
  -3 -12   4       1256.10        589.32      3049.61 o                         
  -2 -12   4        116.48        231.66      2530.35 o                         
  -1 -12   4       6371.38       3798.54      2670.93 o                         
   0 -12   4       3620.36       2640.19      1465.07 o                         
   1 -12   4       4045.62       2862.63      1433.33 o                         
   2 -12   4       1014.71       1758.85      1335.27 o                         
   3 -12   4        850.18       1143.72      1066.70 o                         
   4 -12   4       6225.39       5172.69      2065.64 o                         
   5 -12   4       5597.17       3684.10      2007.97 o                         
   6 -12   4      13498.51      15781.76      2544.48 o                         
   7 -12   4       4154.19       4192.05      2279.43 o                         
   8 -12   4        125.02        752.36      2212.52 o                         
   9 -12   4      10812.85      12065.14      3756.59 o                         
  10 -12   4       2501.64        598.00      3499.06 o                         
  11 -12   4       5269.93       6615.42      3655.89 o                         
  12 -12   4       1302.22       1231.12      3662.39 o                         
  13 -12   4       1412.98        783.32      4081.63 o                         
  14 -12   4        537.97       1842.97      4139.70 o                         
  15 -12   4         12.98       -141.46      4282.54 o                         
  16 -12   4       1216.35        815.55      4713.26 o                         
  17 -12   4       1095.98       3154.85      4833.50 o                         
  -8 -11   4       2589.82       4272.89      4429.89 o                         
  -7 -11   4       8833.71      10067.93      4709.84 o                         
  -6 -11   4        301.13         83.55      2568.62 o                         
  -5 -11   4        806.05        707.26      2247.94 o                         
  -4 -11   4       7607.79       7141.51      3641.46 o                         
  -3 -11   4         39.35       -257.11      2645.72 o                         
  -2 -11   4       4566.48       5273.51      1703.30 o                         
  -1 -11   4         19.63        319.91      1357.44 o                         
   0 -11   4       3214.66       2358.40      1419.28 o                         
   1 -11   4       3805.86       4429.62      1371.44 o                         
   2 -11   4        601.61        747.51      1168.37 o                         
   3 -11   4      42335.21      43914.21      2034.55 o                         
   4 -11   4      23966.13      24782.55      5882.59 o                         
   5 -11   4        444.41        -42.61      1823.51 o                         
   6 -11   4       3117.60       3409.95      2100.71 o                         
   7 -11   4        420.97       1231.40      2123.32 o                         
   8 -11   4       1355.31         47.65      2228.58 o                         
   9 -11   4         52.79         12.32       596.04 o                         
  10 -11   4       1293.25        511.78       983.45 o                         
  11 -11   4       3331.52       1444.04       969.25 o                         
  12 -11   4       5022.19        995.63      3046.12 o                         
  13 -11   4       2023.76       -135.79      3943.12 o                         
  14 -11   4        399.93       -304.35      4117.03 o                         
  15 -11   4        163.91       1788.69      4285.94 o                         
  16 -11   4      10148.13       9641.36      5026.21 o                         
  17 -11   4       4659.01       3305.89      4770.16 o                         
  -9 -10   4          1.87      -1910.76      4894.26 o                         
  -8 -10   4         36.02         81.92      4161.59 o                         
  -7 -10   4        272.11        406.49      2387.78 o                         
  -6 -10   4        655.53       1259.55      2281.39 o                         
  -5 -10   4       3272.20       2488.53      3440.69 o                         
  -4 -10   4       1958.23       1203.02      1664.58 o                         
  -3 -10   4      13240.96      13825.11      2035.94 o                         
  -2 -10   4       4624.65       4939.79      1640.61 o                         
  -1 -10   4         32.94        -75.56      1374.60 o                         
   0 -10   4       1929.76       1473.32      1325.64 o                         
   1 -10   4      13699.01      12907.93      1566.94 o                         
   2 -10   4      52076.14      56299.59      2261.20 o                         
   3 -10   4       4116.74       3958.99       904.98 o                         
   4 -10   4      15660.89      15059.73      2152.08 o                         
   5 -10   4       3217.03       2463.87      1829.59 o                         
   6 -10   4          9.24        369.64      1896.06 o                         
   7 -10   4      11247.74      12528.96      2389.63 o                         
   8 -10   4        553.03         56.34       572.11 o                         
   9 -10   4       9727.92       9497.12      1457.26 o                         
  10 -10   4      12528.44      11534.56      1806.78 o                         
  11 -10   4       1693.58        753.26      1645.31 o                         
  12 -10   4      13151.33      11443.30      2209.56 o                         
  13 -10   4         90.16      -1552.12      1904.61 o                         
  14 -10   4         55.89        980.78      2109.50 o                         
  15 -10   4       3631.06       4975.90      2430.61 o                         
  16 -10   4         96.62       -713.07      4411.09 o                         
  17 -10   4        794.22        933.95      4944.64 o                         
 -10  -9   4         71.22      -1317.48      4863.96 o                         
  -9  -9   4       5321.97       3947.65      3699.22 o                         
  -8  -9   4       4573.05       3378.96      4159.86 o                         
  -7  -9   4         26.57       1186.76      2156.04 o                         
  -6  -9   4       1409.25        116.83      3431.61 o                         
  -5  -9   4        131.24        551.50      1762.80 o                         
  -4  -9   4       4673.99       4647.29      1788.70 o                         
  -3  -9   4         55.99       -221.96      1499.91 o                         
  -2  -9   4        510.15        397.45      1361.18 o                         
  -1  -9   4      28444.14      26384.45      2019.76 o                         
   0  -9   4       5046.43       4929.29      1347.88 o                         
   1  -9   4        284.01       -168.78      1031.37 o                         
   2  -9   4      14868.79      14200.41      1324.50 o                         
   3  -9   4       3260.45       2269.17       609.78 o                         
   4  -9   4      26171.30      26115.41      2403.56 o                         
   5  -9   4        739.32       1032.51      1731.37 o                         
   6  -9   4      12782.25      14519.16      2222.39 o                         
   7  -9   4      40583.97      14823.13     13930.92 o                         
   8  -9   4      29660.11      27097.71      2158.64 o                         
   9  -9   4         26.31        367.13      1318.69 o                         
  10  -9   4      11537.43      11311.74      1872.21 o                         
  11  -9   4      11350.35      10447.70      2131.50 o                         
  12  -9   4       4889.62       6116.39      2710.88 o                         
  13  -9   4      21998.09      25059.79      2899.87 o                         
  14  -9   4        290.39        732.22      2247.79 o                         
  15  -9   4        449.67        234.76      2604.12 o                         
  16  -9   4         29.47         83.43      2704.31 o                         
  17  -9   4       3628.52       3339.52      2985.40 o                         
 -11  -8   4          5.76        132.16      4667.19 o                         
 -10  -8   4       3649.85       2083.66      4735.57 o                         
  -9  -8   4        220.70        422.64      4129.52 o                         
  -8  -8   4       3158.03        628.59      1601.65 o                         
  -7  -8   4        694.97       -172.36      1586.71 o                         
  -6  -8   4       7630.53       9224.38      2113.75 o                         
  -5  -8   4        321.02        142.45      1772.09 o                         
  -4  -8   4       2305.58       2433.88      1586.53 o                         
  -3  -8   4       6487.73       6503.06      1586.35 o                         
  -2  -8   4       2732.99       2882.48      1342.34 o                         
  -1  -8   4       1254.64        961.75      1158.32 o                         
   0  -8   4      16916.00      15181.33      1499.06 o                         
   1  -8   4      45579.49      44262.30      2250.29 o                         
   2  -8   4      25390.72      24829.56      1334.89 o                         
   3  -8   4      16314.72      20006.65      1960.82 o                         
   4  -8   4       2966.96       2195.40      1528.55 o                         
   5  -8   4      22152.98      22305.87      2270.35 o                         
   6  -8   4       2230.87        624.50      1000.07 o                         
   7  -8   4       3874.97       3501.99       958.58 o                         
   8  -8   4       3764.10       2723.15      1326.37 o                         
   9  -8   4       2210.49       1635.75      1426.23 o                         
  10  -8   4        279.36        341.94      1592.44 o                         
  11  -8   4      53582.36      55334.25      3302.16 o                         
  12  -8   4      24059.54      26635.25      2913.56 o                         
  13  -8   4       8658.25       9211.67      2384.74 o                         
  14  -8   4         11.09        152.92      2494.28 o                         
  15  -8   4       3078.29       2511.41      2632.64 o                         
  16  -8   4       1002.37       1598.73      2704.84 o                         
  17  -8   4       1178.40       1946.59      2750.59 o                         
 -12  -7   4          0.59        666.30      5126.40 o                         
 -11  -7   4         58.74       -557.75      4214.71 o                         
 -10  -7   4         81.66       -190.84      3951.06 o                         
  -9  -7   4        523.53        -85.66      2289.52 o                         
  -8  -7   4      18853.16      19024.08      2020.24 o                         
  -7  -7   4      19425.89      19708.04      2560.65 o                         
  -6  -7   4       1719.65       1941.31      1765.44 o                         
  -5  -7   4       4819.41       4553.07      1774.57 o                         
  -4  -7   4        592.85        241.05      1575.58 o                         
  -3  -7   4      22017.80      20411.52      2073.26 o                         
  -2  -7   4      18501.74      19343.60      1794.02 o                         
  -1  -7   4      78850.07      84937.14      2767.26 o                         
   0  -7   4      58993.55      63648.04      2772.92 o                         
   1  -7   4      82262.69      85975.48      2295.58 o                         
   2  -7   4       6992.67       6222.77      1259.33 o                         
   3  -7   4        205.20        686.22      1411.39 o                         
   4  -7   4        135.29        439.11      1499.87 o                         
   5  -7   4       1880.93       2341.01      1611.58 o                         
   6  -7   4      11380.43       9369.04      1056.06 o                         
   7  -7   4      11909.00       9547.98      1444.55 o                         
   8  -7   4       4879.72       3988.00      1845.16 o                         
   9  -7   4       2849.60       2573.53      1696.45 o                         
  10  -7   4        707.78        733.53      1784.07 o                         
  11  -7   4       2531.07       1635.33      1925.20 o                         
  12  -7   4       2777.20       1909.41      2209.56 o                         
  13  -7   4       4593.04       6484.05      2365.49 o                         
  14  -7   4         11.98        899.61      2583.66 o                         
  15  -7   4         28.51       2085.66      2253.42 o                         
  16  -7   4          5.52        274.74      2873.44 o                         
  17  -7   4       1317.78       1325.34      3073.86 o                         
 -12  -6   4       1865.20       7342.73      5233.08 o                         
 -11  -6   4       1937.92       1596.94      2657.25 o                         
 -10  -6   4       5811.57       6607.05      2455.77 o                         
  -9  -6   4       2265.96       2135.91      2122.30 o                         
  -8  -6   4         45.74       1453.92      1472.72 o                         
  -7  -6   4      16371.96      21502.61      2568.60 o                         
  -6  -6   4      14742.56      13812.09      2288.83 o                         
  -5  -6   4      11288.55      10256.69      1943.92 o                         
  -4  -6   4      21359.33      19755.33      2009.78 o                         
  -3  -6   4       4318.98       2470.92      1303.88 o                         
  -2  -6   4       9554.99       9099.31      1480.85 o                         
  -1  -6   4          2.64        -41.70      1078.79 o                         
   0  -6   4      47707.20      49829.07      2335.17 o                         
   1  -6   4       4889.99       3599.08       888.10 o                         
   2  -6   4      21281.14      18975.27      1715.06 o                         
   3  -6   4      53804.07      49384.74      2417.48 o                         
   4  -6   4       1565.12         93.10      1502.38 o                         
   5  -6   4      41896.47      39681.94      1518.39 o                         
   6  -6   4       8784.45       6794.22      1141.36 o                         
   7  -6   4       7294.16       5853.45      1398.90 o                         
   8  -6   4       3080.33       1756.90      1480.43 o                         
   9  -6   4       1608.76       1526.96      1701.07 o                         
  10  -6   4       3208.83       2777.50      1837.44 o                         
  11  -6   4         30.75       -781.91      2023.82 o                         
  12  -6   4        208.35        185.80      2206.67 o                         
  13  -6   4       1415.50       2067.79      2468.19 o                         
  14  -6   4         31.07       -233.71      2459.39 o                         
  15  -6   4         72.33       -353.46      2790.76 o                         
  16  -6   4        254.06        415.00      3009.07 o                         
  17  -6   4        167.35      -1172.62      3273.42 o                         
 -13  -5   4        393.69        980.58      4719.52 o                         
 -12  -5   4       6485.57       6060.66      4444.60 o                         
 -11  -5   4      13003.65      10645.94      4620.09 o                         
 -10  -5   4         19.39       -655.64      3861.34 o                         
  -9  -5   4        136.64        254.22      3684.56 o                         
  -8  -5   4        157.33        330.74      1554.73 o                         
  -7  -5   4        123.96       1171.84      2993.13 o                         
  -6  -5   4      42053.77      40845.14      2803.28 o                         
  -5  -5   4      22200.91      16811.00      3471.20 o                         
  -4  -5   4         27.03        412.45      1332.62 o                         
  -3  -5   4        196.29        117.35      1269.98 o                         
  -2  -5   4      21054.74      23081.94      2501.92 o                         
  -1  -5   4      72879.08      70169.89      2247.20 o                         
   0  -5   4       8057.06       7452.71      1061.30 o                         
   1  -5   4       2710.02       1758.15       649.69 o                         
   2  -5   4     172646.02     173017.02      3590.51 o                         
   3  -5   4      45732.00      42888.94      2254.60 o                         
   4  -5   4      20290.94      18230.99      1122.48 o                         
   5  -5   4         62.34       -130.53       950.48 o                         
   6  -5   4      18695.62      15730.06      1444.23 o                         
   7  -5   4      15636.28      15324.13      1813.57 o                         
   8  -5   4       1203.88        635.47      1480.50 o                         
   9  -5   4       5062.23       4709.58      1898.94 o                         
  10  -5   4        524.87       -214.72      1922.42 o                         
  11  -5   4        248.48       1173.09      2102.30 o                         
  12  -5   4      25025.16      25344.86      3220.75 o                         
  13  -5   4       4069.30       3883.89      2522.67 o                         
  14  -5   4       3808.09       1658.62      2815.95 o                         
  15  -5   4       2496.91       3540.27      2996.01 o                         
  16  -5   4       4133.96       3535.28      3163.71 o                         
 -14  -4   4         53.50       -185.95      5040.92 o                         
 -13  -4   4       7201.04       5810.79      4641.21 o                         
 -12  -4   4      10902.60       7369.25      4120.01 o                         
 -11  -4   4       7606.47       2613.40      4184.30 o                         
 -10  -4   4          0.11        286.16      3628.66 o                         
  -9  -4   4       8238.49       7402.78      1544.69 o                         
  -8  -4   4       5157.59       5319.40      3452.09 o                         
  -7  -4   4       7649.21       8673.63      3351.88 o                         
  -6  -4   4       1285.00       1040.90      2532.86 o                         
  -5  -4   4        330.26         93.02      2234.18 o                         
  -4  -4   4        577.86        650.42      1357.25 o                         
  -3  -4   4      15043.80      15291.06      1624.68 o                         
  -2  -4   4       7980.95       6188.58      1253.81 o                         
  -1  -4   4         35.31        -33.70       999.24 o                         
   0  -4   4      19211.15      19406.16      2193.08 o                         
   1  -4   4      38212.31      40677.04      1851.92 o                         
   2  -4   4       2616.82       2385.97      1271.37 o                         
   3  -4   4      77093.76      75126.46      1732.61 o                         
   4  -4   4       2705.49       2418.51       973.61 o                         
   5  -4   4      10558.83       9721.11      1259.29 o                         
   6  -4   4         26.75        382.31      1311.26 o                         
   7  -4   4      11088.38      11143.39      1810.19 o                         
   8  -4   4      14871.88      15087.18      2061.79 o                         
   9  -4   4       6772.74       5916.56      1986.00 o                         
  10  -4   4      18075.79      16117.68      2560.86 o                         
  11  -4   4      48631.93      53155.52      3713.87 o                         
  12  -4   4      23114.46      26805.88      3923.95 o                         
  13  -4   4      15743.35      17180.79      3152.00 o                         
  14  -4   4        335.27        421.61      2683.97 o                         
  15  -4   4      14944.07      19271.98      3595.49 o                         
  16  -4   4        208.20       1598.24      3289.06 o                         
 -15  -3   4        178.01      -1180.04      4904.14 o                         
 -14  -3   4        749.06       -512.35      4949.49 o                         
 -13  -3   4        299.69        561.14      4225.57 o                         
 -12  -3   4        915.35        596.01      4022.12 o                         
 -11  -3   4       4585.85       2966.49      3819.03 o                         
 -10  -3   4       1241.16       2199.67      3409.47 o                         
  -9  -3   4       2744.62       2689.85      1969.11 o                         
  -8  -3   4       6418.81       5337.19      3252.59 o                         
  -7  -3   4      22703.77      23178.07      3619.97 o                         
  -6  -3   4        455.84       -130.17      2382.11 o                         
  -5  -3   4       2667.30       1861.26      2202.32 o                         
  -4  -3   4       3789.17       2385.57      2002.13 o                         
  -3  -3   4      15741.15      13717.38      1545.23 o                         
  -2  -3   4     128676.80     128332.32      2837.57 o                         
  -1  -3   4       6856.79       5949.34      1697.09 o                         
   0  -3   4        592.90       1085.40       966.23 o                         
   1  -3   4      21895.17      23080.34      1451.53 o                         
   2  -3   4         54.60        453.41       745.80 o                         
   3  -3   4      15940.72      16745.56      1246.71 o                         
   4  -3   4        124.21        167.52       993.25 o                         
   5  -3   4      70610.40      67023.31      2255.18 o                         
   6  -3   4      16425.23      15697.74      1878.37 o                         
   7  -3   4       2386.09       1408.99      1495.00 o                         
   8  -3   4       5318.68       6054.85      1857.08 o                         
   9  -3   4      80175.91      86569.19      4044.14 o                         
  10  -3   4      35232.57      39666.09      3290.89 o                         
  11  -3   4      45323.94      50213.00      3790.07 o                         
  12  -3   4      21524.91      22438.70      3294.51 o                         
  13  -3   4        321.14        105.74      2712.24 o                         
  14  -3   4        817.72       -551.14      2923.02 o                         
  15  -3   4        324.33       1816.60      3157.06 o                         
  16  -3   4         73.57      -1161.80      3511.99 o                         
 -15  -2   4        111.22      -1485.91      4532.56 o                         
 -14  -2   4       1249.59       -520.81      4710.98 o                         
 -13  -2   4       1601.61       1405.71      4265.79 o                         
 -12  -2   4        299.87       1457.42      4056.64 o                         
 -11  -2   4       1227.31       1422.37      3697.47 o                         
 -10  -2   4       4896.48       5601.09      3567.47 o                         
  -9  -2   4      20991.98      18062.33      2251.23 o                         
  -8  -2   4      19937.84      18739.08      3569.64 o                         
  -7  -2   4        121.27       -138.41      2482.58 o                         
  -6  -2   4      70686.24      64640.90      4406.31 o                         
  -5  -2   4      70554.78      70529.27      4119.46 o                         
  -4  -2   4      66595.38      65057.45      3692.47 o                         
  -3  -2   4      30084.70      32503.45      2540.13 o                         
  -2  -2   4      19436.70      20040.04      2156.67 o                         
  -1  -2   4      48661.93      50946.93      2557.67 o                         
   0  -2   4       2480.74       2754.74       689.64 o                         
   1  -2   4         26.87        456.70       602.79 o                         
   2  -2   4       2237.11       1951.82       743.03 o                         
   3  -2   4       9441.67       9128.32       974.68 o                         
   4  -2   4      14748.24      15701.96      1147.11 o                         
   5  -2   4     107986.68     106896.99      2656.99 o                         
   6  -2   4     116934.56     112910.66      2657.71 o                         
   7  -2   4       1742.84       1692.80      1017.19 o                         
   8  -2   4      16949.51      16552.98      1489.60 o                         
   9  -2   4      27230.45      29755.50      3273.53 o                         
  10  -2   4      14692.55      17835.63      2782.69 o                         
  11  -2   4       1354.93       1889.54      2488.47 o                         
  12  -2   4       3845.40       3844.60      2541.87 o                         
  13  -2   4       1191.00       1488.29      2850.82 o                         
  14  -2   4       1691.54        654.30      3065.31 o                         
  15  -2   4        549.00       -227.40      3308.38 o                         
 -16  -1   4        357.62      -1517.70      4919.71 o                         
 -15  -1   4         55.92        423.23      5020.15 o                         
 -14  -1   4        309.90        915.16      4325.08 o                         
 -13  -1   4        679.83         93.14      4068.81 o                         
 -12  -1   4       4061.76       2932.24      3786.15 o                         
 -11  -1   4       2713.71       -210.16      3603.71 o                         
 -10  -1   4      43519.14      49282.38      5212.67 o                         
  -9  -1   4      62076.17      13683.67     27538.65 o                         
  -8  -1   4      36444.11      39744.70      2623.71 o                         
  -7  -1   4      15544.85      15384.02      1864.90 o                         
  -6  -1   4     118712.36     124693.43      3424.29 o                         
  -5  -1   4      27231.99      26240.19      2871.99 o                         
  -3  -1   4       1404.41       1294.23      1128.18 o                         
  -2  -1   4      11208.89      11182.02      1175.60 o                         
  -1  -1   4       8719.72      10132.39      1105.95 o                         
   0  -1   4        136.45        279.83       584.91 o                         
   1  -1   4      21938.65      23226.40       965.57 o                         
   2  -1   4       8229.08      10288.60       942.66 o                         
   3  -1   4      23667.66      27665.37      1277.98 o                         
   4  -1   4        938.90       2206.05       939.79 o                         
   5  -1   4      11092.40      10870.20      1219.00 o                         
   6  -1   4       8007.31       7779.23      1147.79 o                         
   7  -1   4          3.78         87.30       994.33 o                         
   8  -1   4      11026.85       9902.52      1409.58 o                         
   9  -1   4       5122.48       4810.56      1241.72 o                         
  10  -1   4        967.14       1125.30      2476.98 o                         
  11  -1   4       5680.43       4177.31      2610.51 o                         
  12  -1   4        568.28        871.93      2705.60 o                         
  13  -1   4        292.28      -2001.25      2932.65 o                         
  14  -1   4       1364.84       2725.71      3174.55 o                         
  15  -1   4       3954.28       3213.51      5052.27 o                         
 -16   0   4       2555.09       3528.10      5030.49 o                         
 -15   0   4       2048.37       1307.02      4563.71 o                         
 -14   0   4       7543.33      11189.29      4709.01 o                         
 -13   0   4         35.61        235.78      3879.72 o                         
 -12   0   4       1988.93        635.94      2166.22 o                         
 -11   0   4        354.78        461.01      2000.65 o                         
 -10   0   4      40010.14      41827.30      3091.19 o                         
  -9   0   4      16304.74      14035.91      2206.31 o                         
  -8   0   4         42.88        145.78      1447.93 o                         
  -7   0   4      31878.30      30078.29      2122.34 o                         
  -6   0   4     197298.47     208299.03      4063.43 o                         
  -5   0   4      13052.00      15683.63      1230.76 o                         
  -4   0   4      26392.01      33392.01      1319.83 o                         
  -3   0   4      61519.83      65203.58      2856.04 o                         
  -2   0   4         19.07         48.84       855.02 o                         
  -1   0   4        745.31       1344.23       820.06 o                         
   0   0   4       3182.11       2978.22       583.73 o                         
   1   0   4       5004.44       4634.74       748.54 o                         
   2   0   4      15288.52      15444.23      1061.45 o                         
   3   0   4         33.13        349.77       817.05 o                         
   4   0   4       2959.17       3189.60      1001.01 o                         
   5   0   4         48.48       -259.26       977.78 o                         
   6   0   4       1704.11       1135.06      1024.63 o                         
   7   0   4        326.70        250.23      1076.48 o                         
   8   0   4        540.65        696.01      1106.67 o                         
   9   0   4         14.05       1933.13      1167.98 o                         
  10   0   4       1348.98        674.14      2458.79 o                         
  11   0   4       1340.85       1063.64      2701.04 o                         
  12   0   4       3906.56       3295.17      2910.42 o                         
  13   0   4       4197.90       3657.54      4660.25 o                         
  14   0   4       1195.22       1200.92      5082.46 o                         
 -17   1   4         30.65        212.13      4914.79 o                         
 -16   1   4       3832.04       3916.34      4557.99 o                         
 -15   1   4      21194.57      25359.27      3655.35 o                         
 -14   1   4       5766.09       6373.11      2604.23 o                         
 -13   1   4       1524.07        883.37      2278.74 o                         
 -12   1   4       4101.11       4424.97      2262.72 o                         
 -11   1   4       3094.25       3347.16      2047.33 o                         
 -10   1   4      21561.04      23577.71      2518.63 o                         
  -9   1   4          9.54        581.14      1519.62 o                         
  -8   1   4      20192.48      21385.76      1965.99 o                         
  -7   1   4      17018.19      19638.54      1800.21 o                         
  -6   1   4      30691.15      35634.22      1424.89 o                         
  -5   1   4     134088.41     135442.59      2351.23 o                         
  -4   1   4       1528.35       3129.00       760.62 o                         
  -3   1   4         51.82        264.16       559.02 o                         
  -2   1   4      18629.85      19279.74      1173.77 o                         
  -1   1   4       8030.14       6996.59       946.41 o                         
   0   1   4      67797.48      74338.90      1609.73 o                         
   1   1   4       1754.16       2059.81       737.43 o                         
   2   1   4        458.31       1196.55       783.23 o                         
   3   1   4     115317.34     113169.43      2545.07 o                         
   4   1   4       5269.91       5937.22      1140.64 o                         
   5   1   4       5511.89       5589.69      1174.01 o                         
   6   1   4      16044.67      15213.36      1492.28 o                         
   7   1   4      10371.33       9762.32      1394.05 o                         
   8   1   4      15911.57      14251.69      1755.47 o                         
   9   1   4       1025.61        194.85       820.99 o                         
  10   1   4         89.45        191.62      3769.86 o                         
  11   1   4         58.96       -222.63      4242.99 o                         
  12   1   4       1963.23        788.18      4344.68 o                         
  13   1   4        657.20       -768.79      5216.80 o                         
  14   1   4         28.40      -2744.93      4991.30 o                         
 -17   2   4        367.97       1486.59      3134.66 o                         
 -16   2   4       1792.80        303.08      2904.98 o                         
 -15   2   4       5909.93       5331.77      2825.97 o                         
 -14   2   4         96.54       -167.84      2454.36 o                         
 -13   2   4       1359.17       1850.42      2162.16 o                         
 -12   2   4       6188.35       7453.68      2240.14 o                         
 -11   2   4         22.70       1259.46      1931.76 o                         
 -10   2   4       1197.43        356.94      1685.20 o                         
  -9   2   4       9804.79       7735.27      1700.01 o                         
  -8   2   4      22980.31      21623.97      1381.15 o                         
  -7   2   4      86487.01      88131.55      4527.06 o                         
  -6   2   4      72298.11      73342.10      1944.89 o                         
  -5   2   4      35886.16      35156.86      2935.09 o                         
  -4   2   4      60982.55      60121.36      3089.28 o                         
  -3   2   4       1419.69       3514.86       842.29 o                         
  -2   2   4       4335.30       5070.97       954.71 o                         
  -1   2   4      42970.13      41005.97      1244.03 o                         
   0   2   4          8.93        382.87       718.26 o                         
   1   2   4      96461.48      94574.82      2001.41 o                         
   2   2   4       9770.41       9388.74      1476.35 o                         
   3   2   4       1893.43       1742.45      1308.91 o                         
   4   2   4       5104.42       4359.68      1324.31 o                         
   5   2   4      53262.11      52200.92      2590.57 o                         
   6   2   4      29603.05      29720.69      2191.48 o                         
   7   2   4        525.23       -466.17      1419.23 o                         
   8   2   4        398.71       1071.76      1491.56 o                         
   9   2   4      24266.86      30591.22      5080.59 o                         
  10   2   4        632.87       2096.95      4145.51 o                         
  11   2   4       5241.57       5875.59      4609.43 o                         
  12   2   4         38.31       1877.53      4188.48 o                         
  13   2   4        404.10       1014.52      5386.08 o                         
 -17   3   4        996.03        415.32      2938.19 o                         
 -16   3   4         64.54       -762.63      2859.05 o                         
 -15   3   4        120.30        719.00      2553.27 o                         
 -14   3   4          6.17      -1433.19      2844.74 o                         
 -13   3   4       6785.31       4574.51      2223.78 o                         
 -12   3   4       7555.32       5019.31      2084.04 o                         
 -11   3   4        568.03        586.95      1881.31 o                         
 -10   3   4       5305.85       6934.06      1811.97 o                         
  -9   3   4       5264.36       4829.98       713.60 o                         
  -8   3   4         31.06        118.13       729.02 o                         
  -7   3   4      35588.46      32988.92      1563.45 o                         
  -6   3   4     206793.44     206833.78      5407.57 o                         
  -5   3   4      61943.41      59728.96      2183.54 o                         
  -4   3   4        903.97       1278.57       902.37 o                         
  -3   3   4      17287.19      17559.58      2164.16 o                         
  -2   3   4      26687.14      25334.91      2650.97 o                         
  -1   3   4     182617.12     184142.02      2164.72 o                         
   0   3   4     113760.55      75111.39     20362.45 o                         
   1   3   4      30960.63      26246.67      1948.00 o                         
   2   3   4      45025.56      42160.02      2317.10 o                         
   3   3   4       4948.47       3974.42      1397.92 o                         
   4   3   4       8335.68       9623.47      1649.97 o                         
   5   3   4       1019.12       1556.22      1423.61 o                         
   6   3   4      11263.65       9233.16      1765.49 o                         
   7   3   4       1053.84        799.67      1542.47 o                         
   8   3   4        448.28       1102.33      1562.94 o                         
   9   3   4         73.37       1622.15      4041.03 o                         
  10   3   4        118.86       1940.04      4330.20 o                         
  11   3   4       2830.06       2238.76      5094.35 o                         
  12   3   4        107.94       -231.84      4847.81 o                         
 -18   4   4        705.31       3235.59      3075.76 o                         
 -17   4   4         39.86         -3.94      3001.79 o                         
 -16   4   4         83.60       -378.10      2680.70 o                         
 -15   4   4        623.16        897.80      2500.51 o                         
 -14   4   4       1130.14        876.94      2264.50 o                         
 -13   4   4       6901.72       4809.52      2184.74 o                         
 -12   4   4      43250.71      44322.37      5019.64 o                         
 -11   4   4      39595.84      36682.14      2826.25 o                         
 -10   4   4      36034.71      32185.84      2814.83 o                         
  -9   4   4       5969.02       5824.52      1002.77 o                         
  -8   4   4       8948.90       9019.03      1207.53 o                         
  -7   4   4      47888.86      47652.07      4498.83 o                         
  -6   4   4      18059.11      16751.50      1420.36 o                         
  -5   4   4      19674.04      19364.37      1506.25 o                         
  -4   4   4       9884.99      12029.83      2065.04 o                         
  -3   4   4       3240.16       3430.78      1822.79 o                         
  -2   4   4      64616.02      65425.67      1656.60 o                         
  -1   4   4     107796.20     107533.08      3197.09 o                         
   0   4   4     197532.27     195813.31      4282.02 o                         
   1   4   4        232.12        347.51      1379.90 o                         
   2   4   4          5.48        532.61      1452.57 o                         
   3   4   4      14414.32      13976.75      1900.63 o                         
   4   4   4       2673.28       2287.32      1544.81 o                         
   5   4   4        129.84        440.87      1564.79 o                         
   6   4   4         83.20        -36.25      1642.79 o                         
   7   4   4       1655.09       1253.56      1609.63 o                         
   8   4   4       5028.03       4174.04      1771.03 o                         
   9   4   4        121.68       -411.54      4203.58 o                         
  10   4   4         12.90        683.58      4618.66 o                         
  11   4   4        773.35        642.68      4861.77 o                         
  12   4   4         27.61      -1391.73      5560.77 o                         
 -18   5   4        279.47       -693.11      3058.26 o                         
 -17   5   4       1184.06       1284.78      2857.50 o                         
 -16   5   4      18668.54      22121.77      3499.62 o                         
 -15   5   4       2372.38        886.26      2429.40 o                         
 -14   5   4       1238.53        742.49      2286.19 o                         
 -13   5   4      15474.35      15919.65      2614.54 o                         
 -12   5   4      45419.42      48134.15      4450.78 o                         
 -11   5   4      15731.94      14860.80      1247.45 o                         
 -10   5   4       5635.02       4621.75      1276.27 o                         
  -9   5   4        325.16        413.18      1028.03 o                         
  -8   5   4        437.61        766.00      1100.14 o                         
  -7   5   4      13211.41      14169.40      1557.26 o                         
  -6   5   4       2726.32       3879.10      1226.95 o                         
  -5   5   4        276.64       1543.58      1170.55 o                         
  -4   5   4       1902.82       3390.89      2027.30 o                         
  -3   5   4        919.98       1579.36      2024.25 o                         
  -2   5   4       2192.82        640.17      1381.84 o                         
  -1   5   4       2207.73       1949.71      1469.79 o                         
   0   5   4       8072.68       5537.19      1626.47 o                         
   1   5   4        922.84        627.88      1507.71 o                         
   2   5   4          7.48        634.67      1485.61 o                         
   3   5   4        624.78        997.77      1630.45 o                         
   4   5   4      16751.65      17280.97      2244.07 o                         
   5   5   4       3373.14       1778.79      1757.30 o                         
   6   5   4       2070.60       2489.00      1757.71 o                         
   7   5   4       1070.70        808.84      1872.48 o                         
   8   5   4       3241.52       4929.50      4249.89 o                         
   9   5   4      12608.53      18533.57      5666.37 o                         
  10   5   4        300.29        640.72      4764.91 o                         
  11   5   4       1550.07       -754.88      5112.53 o                         
 -18   6   4       4318.40       3565.15      2952.71 o                         
 -17   6   4        324.87       1833.33      2787.90 o                         
 -16   6   4       2619.31       2310.08      2500.54 o                         
 -15   6   4       6550.41       5457.62      2559.87 o                         
 -14   6   4       5634.55       5056.84      2204.55 o                         
 -13   6   4      10511.83       8495.14      2212.64 o                         
 -12   6   4       3606.54       2638.43      1927.83 o                         
 -11   6   4        209.53       -147.80      1130.10 o                         
 -10   6   4      38856.46      34860.62      2103.62 o                         
  -9   6   4       3588.33       3612.27      1302.18 o                         
  -8   6   4       2738.96       3742.62      1635.82 o                         
  -7   6   4       3347.27       2807.06      1298.92 o                         
  -6   6   4       7645.32       7932.67      1509.27 o                         
  -5   6   4       3372.72       2159.26      2038.62 o                         
  -4   6   4       5671.30       4819.02      2208.73 o                         
  -3   6   4      32881.57      31190.20      4696.88 o                         
  -2   6   4       8718.18       7657.09      1666.91 o                         
  -1   6   4      40509.18      38649.47      2707.30 o                         
   0   6   4       1480.64         59.41      1549.09 o                         
   1   6   4       1206.96       1223.13      1694.56 o                         
   2   6   4        343.39       1069.63      1733.74 o                         
   3   6   4         52.70        257.81      1724.95 o                         
   4   6   4       3402.71       2275.00      1853.58 o                         
   5   6   4       2112.31       2389.19      1900.17 o                         
   6   6   4         72.69      -1298.23      1986.86 o                         
   7   6   4          0.14       1169.28      1863.57 o                         
   8   6   4         38.78       -341.27      4294.10 o                         
   9   6   4        937.43      -3411.61      4776.22 o                         
  10   6   4         87.84        957.81      5313.10 o                         
 -19   7   4       5150.60       6617.72      3288.54 o                         
 -18   7   4        618.27       -822.91      2889.83 o                         
 -17   7   4        968.27       -491.09      2638.06 o                         
 -16   7   4       4106.48       3568.97      2490.44 o                         
 -15   7   4       1021.44       3630.35      2402.32 o                         
 -14   7   4        514.91       1609.84      2128.58 o                         
 -13   7   4       4958.19       4435.26      2031.29 o                         
 -12   7   4       1449.21       1123.63      1201.63 o                         
 -11   7   4       3308.50       2156.09      1398.90 o                         
 -10   7   4       4303.01       2874.00      1373.96 o                         
  -9   7   4      60498.19      58921.91      4717.39 o                         
  -8   7   4        152.30         -8.49      1366.65 o                         
  -7   7   4        213.87         28.24      1380.50 o                         
  -6   7   4      69415.92      70057.41      2940.43 o                         
  -5   7   4        282.27        697.14      2204.08 o                         
  -4   7   4        662.61       1330.60      2242.61 o                         
  -3   7   4      85622.35      86613.65      3314.31 o                         
  -2   7   4       2281.62        994.64      1540.82 o                         
  -1   7   4      34310.17      32084.46      2533.70 o                         
   0   7   4       7617.39       8074.57      2575.70 o                         
   1   7   4       4165.73       5443.80      1904.85 o                         
   2   7   4       5881.97       4537.88      1978.02 o                         
   3   7   4       3675.18       2027.64      1935.70 o                         
   4   7   4        155.84        726.38      2100.75 o                         
   5   7   4       8785.51       8332.87      2254.39 o                         
   6   7   4       7961.64       5142.20      2134.34 o                         
   7   7   4       1397.14        241.26      2057.88 o                         
   8   7   4       2587.18       1664.69      4800.36 o                         
   9   7   4       2246.68        369.31      4920.85 o                         
 -19   8   4       3995.91       3109.32      3099.39 o                         
 -18   8   4        342.48        333.42      2698.98 o                         
 -17   8   4       2903.13       2376.56      2846.30 o                         
 -16   8   4        110.28       -196.67      2367.88 o                         
 -15   8   4       1303.53        774.90      2289.18 o                         
 -14   8   4        190.18        284.92      2105.66 o                         
 -13   8   4       1285.77       1209.92      1965.84 o                         
 -12   8   4       1345.07       2707.02      1555.77 o                         
 -11   8   4       2465.91       2749.32      1603.73 o                         
 -10   8   4         29.30        -93.61      1535.00 o                         
  -9   8   4       9902.02      10319.13      1807.73 o                         
  -8   8   4      32744.61      34258.68      2868.15 o                         
  -7   8   4       1058.96        833.56      1538.24 o                         
  -6   8   4        667.44        468.46      1525.46 o                         
  -5   8   4       3162.06       1950.81      2515.74 o                         
  -4   8   4       1620.05       2745.14      2550.07 o                         
  -3   8   4      19795.69      20654.48      2244.39 o                         
  -2   8   4       1361.64       1661.86      1735.14 o                         
  -1   8   4      45065.83      45288.79      3013.84 o                         
   0   8   4      70803.73      72860.01      3720.30 o                         
   1   8   4       4959.06       5660.59      2111.18 o                         
   2   8   4       3565.80       6286.19      2249.24 o                         
   3   8   4        623.36        618.10      2171.75 o                         
   4   8   4        123.31        341.99      2147.01 o                         
   5   8   4       1948.55        282.22      2407.96 o                         
   6   8   4      12465.77      11314.86      2652.21 o                         
   7   8   4      16265.66      22084.76      5330.02 o                         
   8   8   4       4594.65        727.72      4819.28 o                         
 -19   9   4       1509.23       1709.20      2806.17 o                         
 -18   9   4         94.06      -1693.36      2724.56 o                         
 -17   9   4       3591.99       2714.53      2673.15 o                         
 -16   9   4        180.47        553.12      2393.58 o                         
 -15   9   4      10604.87      11585.36      2588.74 o                         
 -14   9   4       1227.55       2173.94      2166.68 o                         
 -13   9   4        227.86        -81.50      1637.82 o                         
 -12   9   4        707.51         27.54      1650.04 o                         
 -11   9   4       1663.33       1615.88      1669.78 o                         
 -10   9   4      10653.09      10975.30      2117.67 o                         
  -9   9   4       3137.00       2257.90      1632.99 o                         
  -8   9   4      10082.19       8984.20      1967.19 o                         
  -7   9   4       3017.77       2003.89      1727.70 o                         
  -6   9   4      21196.62      20816.92      3538.30 o                         
  -5   9   4       6310.43       8756.94      2889.44 o                         
  -4   9   4        551.77        330.77      1727.75 o                         
  -3   9   4      21158.41      23072.39      2459.24 o                         
  -2   9   4      48664.39      50473.11      3262.17 o                         
  -1   9   4      25049.71      27145.25      2807.43 o                         
   0   9   4      27344.88      28487.95      2925.71 o                         
   1   9   4      29272.74      32322.52      5372.64 o                         
   2   9   4       2821.68       4073.42      2215.68 o                         
   3   9   4      15078.61      18089.20      2807.31 o                         
   4   9   4        198.73        591.20      2368.25 o                         
   5   9   4        430.47       1027.74      2382.74 o                         
   6   9   4       1012.03       -464.98      2713.28 o                         
   7   9   4       8803.21       7404.29      4997.31 o                         
   8   9   4         15.95       -350.06      5366.40 o                         
 -19  10   4        117.28      -1038.99      2645.43 o                         
 -18  10   4       2385.30       2897.44      2754.46 o                         
 -17  10   4        135.35        770.31      2537.49 o                         
 -16  10   4         39.08        463.74      2411.84 o                         
 -15  10   4        463.18       1539.62      2235.76 o                         
 -14  10   4       8963.36      11385.30      2418.47 o                         
 -13  10   4       7605.69       7246.39      1944.16 o                         
 -12  10   4         19.97       -363.67      1829.73 o                         
 -11  10   4       1189.33        802.05      1870.94 o                         
 -10  10   4        321.76        308.20      1882.89 o                         
  -9  10   4       4421.23       2635.60      1962.15 o                         
  -8  10   4      34407.35      32969.87      2827.68 o                         
  -7  10   4      35359.82      31168.21      2753.61 o                         
  -6  10   4        336.30       -634.35      2949.16 o                         
  -5  10   4       5717.07       6672.68      3223.23 o                         
  -4  10   4      15355.53      16285.92      2451.60 o                         
  -3  10   4        537.62        246.32      1923.65 o                         
  -2  10   4         16.93        622.79      2054.07 o                         
  -1  10   4      31751.85      34515.69      3140.85 o                         
   0  10   4      10171.41      13073.29      3718.46 o                         
   1  10   4      13462.62      15881.48      2796.78 o                         
   2  10   4       2653.35       1245.92      2404.36 o                         
   3  10   4          1.14       -230.07      2428.66 o                         
   4  10   4        514.98       2383.63      2498.20 o                         
   5  10   4       1995.94        704.93      2445.97 o                         
   6  10   4          3.44      -1496.98      4850.06 o                         
   7  10   4       3160.43       3228.76      5454.28 o                         
 -19  11   4        853.23         46.27      2840.98 o                         
 -18  11   4        834.39       -123.83      2634.80 o                         
 -17  11   4       1142.72        166.34      2638.30 o                         
 -16  11   4       1642.46       2355.35      2329.52 o                         
 -15  11   4       5662.78       5609.35      2281.47 o                         
 -14  11   4       3841.64       4929.82      3444.45 o                         
 -13  11   4       9243.84       9017.50      2332.12 o                         
 -12  11   4       4363.78       3156.61      2091.93 o                         
 -11  11   4       4913.52       5828.77      2193.32 o                         
 -10  11   4       9231.65       8653.01      2264.49 o                         
  -9  11   4      12179.85       8928.60      3185.03 o                         
  -8  11   4       6016.66       4412.05      2181.17 o                         
  -7  11   4        419.64       1140.80      2040.26 o                         
  -6  11   4       2439.35       3678.47      3339.51 o                         
  -5  11   4       2876.47       1973.24      3164.02 o                         
  -4  11   4       7365.38       7222.49      2213.66 o                         
  -3  11   4        705.47        642.35      1952.82 o                         
  -2  11   4       1775.10       1584.63      2196.98 o                         
  -1  11   4        171.47       -569.94      2292.51 o                         
   0  11   4      15272.88      19309.69      3008.58 o                         
   1  11   4        840.84       1062.54      2372.17 o                         
   2  11   4       3057.07        559.53      2480.52 o                         
   3  11   4       8398.28       8896.36      2782.14 o                         
   4  11   4        204.99       -226.05      2681.40 o                         
   5  11   4       1993.18       1414.84      2784.34 o                         
 -19  12   4        670.05         79.19      1778.87 o                         
 -18  12   4       7286.77       4448.65      2836.54 o                         
 -17  12   4       1870.02       1226.52      2618.77 o                         
 -16  12   4       3188.83       3180.46      2408.72 o                         
 -15  12   4       2688.90       4235.13      2190.01 o                         
 -14  12   4      10871.91      11110.34      2465.51 o                         
 -13  12   4        430.76        636.44      2225.92 o                         
 -12  12   4       3511.38       3180.93      2300.90 o                         
 -11  12   4       9369.31       7573.85      2467.44 o                         
 -10  12   4      11861.48      11233.82      2602.15 o                         
  -9  12   4       2273.30       1180.37      2212.89 o                         
  -8  12   4        755.09        956.16      2198.28 o                         
  -7  12   4       2537.62       3390.54      3414.11 o                         
  -6  12   4       8534.84       9928.56      3883.66 o                         
  -5  12   4         72.22        106.76      3521.00 o                         
  -4  12   4         53.45       -199.78      2038.63 o                         
  -3  12   4         29.48       -366.08      2207.55 o                         
  -2  12   4         22.50       -545.04      2227.88 o                         
  -1  12   4         87.81        133.20      2296.60 o                         
   0  12   4         62.46        126.59      2457.81 o                         
   1  12   4        559.14       -222.76      2564.98 o                         
   2  12   4        844.60       -909.20      2673.15 o                         
   3  12   4       4830.44       4956.66      2789.79 o                         
   4  12   4        526.47        622.66      2825.53 o                         
 -18  13   4          7.91      -4331.51      4331.51 o                         
 -17  13   4       1676.51       1909.94      4081.93 o                         
 -16  13   4       3034.74       2011.53      1990.13 o                         
 -15  13   4       2703.79       4473.47      3780.90 o                         
 -14  13   4       3934.85       4085.67      2341.84 o                         
 -13  13   4        225.51        -33.98      2279.55 o                         
 -12  13   4      38428.57      40325.88      3605.74 o                         
 -11  13   4      12574.62      12954.55      2620.49 o                         
 -10  13   4        231.24       -542.54      2431.08 o                         
  -9  13   4        140.66        312.91      2425.91 o                         
  -8  13   4         57.72       -285.16      2356.71 o                         
  -7  13   4      12436.01      11835.01      4093.83 o                         
  -6  13   4         43.72        149.96      3676.33 o                         
  -5  13   4       8778.71       8625.47      4209.22 o                         
  -4  13   4         72.88        690.96      2164.86 o                         
  -3  13   4         26.77       -368.30      2269.09 o                         
  -2  13   4       1024.57        165.57      2412.62 o                         
  -1  13   4       1887.54       1957.66      2626.63 o                         
   0  13   4        812.06        362.32      2623.80 o                         
   1  13   4        819.48       -364.23      2834.26 o                         
   2  13   4        849.42        129.17      2851.18 o                         
   3  13   4       2529.42       2345.69      3003.67 o                         
 -18  14   4       1578.51       1818.78      4283.56 o                         
 -17  14   4       4411.09       9100.73      4527.30 o                         
 -16  14   4       4200.98       4987.70      4115.29 o                         
 -15  14   4       8103.57      10137.65      2775.97 o                         
 -14  14   4       2032.53       1405.28      2428.24 o                         
 -13  14   4       1023.42       1204.98      2502.38 o                         
 -12  14   4       1417.30       2260.96      2517.48 o                         
 -11  14   4      12450.06      11703.57      2883.30 o                         
 -10  14   4       1658.75       2238.93      2411.70 o                         
  -9  14   4       1964.04       1382.61      2469.14 o                         
  -8  14   4       1063.22       2013.47      2562.74 o                         
  -7  14   4         94.19      -1246.21      3972.04 o                         
  -6  14   4       4407.15       3862.32      3931.89 o                         
  -5  14   4        600.08       3555.62      4049.95 o                         
  -4  14   4        598.83       -512.37      2456.47 o                         
  -3  14   4       6943.77       5954.84      2565.53 o                         
  -2  14   4       4625.76       5310.04      2575.93 o                         
  -1  14   4        892.80         56.24      2586.45 o                         
   0  14   4       1581.56        394.71      2869.86 o                         
   1  14   4      15161.44      16409.44      3515.81 o                         
   2  14   4         21.83       1384.46      3111.52 o                         
 -18  15   4        674.07       2500.66      4764.69 o                         
 -17  15   4       2436.91       6446.19      4858.13 o                         
 -16  15   4       3958.27       8102.14      4472.57 o                         
 -15  15   4      12138.85      18344.61      3310.66 o                         
 -14  15   4      25846.69      30704.04      3773.96 o                         
 -13  15   4       1627.10       1822.61      2712.51 o                         
 -12  15   4        540.84        871.48      2656.69 o                         
 -11  15   4        306.88        565.09      2670.87 o                         
 -10  15   4        856.17       1432.93      2745.44 o                         
  -9  15   4       1826.93       1568.86      2714.12 o                         
  -8  15   4          9.65       -174.12      2736.09 o                         
  -7  15   4       1313.18        421.90      3979.28 o                         
  -6  15   4       1337.66        993.15      4118.43 o                         
  -5  15   4       2144.54       1431.92      4442.08 o                         
  -4  15   4       2308.56        837.20      2439.78 o                         
  -3  15   4       3564.15       5623.41      2683.73 o                         
  -2  15   4       2374.15       1784.75      2846.57 o                         
  -1  15   4       2962.38       2117.51      2932.47 o                         
   0  15   4       1183.19       1607.45      3141.52 o                         
 -17  16   4        518.19       1982.40      4536.48 o                         
 -16  16   4       2279.33       3517.74      4590.36 o                         
 -15  16   4       7151.60       7778.51      3077.25 o                         
 -14  16   4      13498.33      22347.82      3639.69 o                         
 -13  16   4       3547.34       4840.23      2870.89 o                         
 -12  16   4       1989.64       2548.34      2921.18 o                         
 -11  16   4       4201.07       4987.44      2810.26 o                         
 -10  16   4         27.92        -96.18      3013.28 o                         
  -9  16   4       7271.00      10103.95      3199.35 o                         
  -8  16   4      14475.75      16338.55      3614.76 o                         
  -7  16   4       1090.86        728.33      4571.00 o                         
  -6  16   4        575.82       2453.02      4411.97 o                         
  -5  16   4        164.23       -879.36      4724.20 o                         
  -4  16   4       1263.90       2806.01      3816.70 o                         
  -3  16   4         90.94      -3196.80      4659.54 o                         
  -2  16   4        266.25        827.26      4765.58 o                         
  -1  16   4       1595.27       2313.26      4794.29 o                         
 -16  17   4       3887.37       2208.50      4537.01 o                         
 -15  17   4         26.38        585.40      3040.20 o                         
 -14  17   4        262.90        -21.61      2945.51 o                         
 -13  17   4       1003.17       1669.21      2946.05 o                         
 -12  17   4       7024.08       5680.23      3097.33 o                         
 -11  17   4       2834.09       3038.91      3272.68 o                         
 -10  17   4        355.49       -854.31      3126.83 o                         
  -9  17   4       5243.29       3955.61      3219.14 o                         
  -8  17   4       9444.76       6749.49      3365.62 o                         
  -7  17   4        621.92      -1460.32      4876.80 o                         
  -6  17   4        278.51        855.60      4675.46 o                         
  -5  17   4        201.77        362.76      4713.39 o                         
  -4  17   4       2737.73       3124.73      5045.99 o                         
  -3  17   4        845.25        865.70      5374.39 o                         
 -15  18   4        118.85       1413.57      3246.46 o                         
 -14  18   4       6584.54       4986.74      3267.55 o                         
 -13  18   4       3626.02       3464.58      3196.65 o                         
 -12  18   4       6186.56       7248.95      3348.78 o                         
 -11  18   4        503.07        646.04      3307.96 o                         
 -10  18   4        170.53       1098.08      3295.30 o                         
  -9  18   4       1036.73       -216.45      3344.16 o                         
  -8  18   4         36.78       -392.74      3408.61 o                         
  -7  18   4        344.76       1209.55      5014.88 o                         
  -6  18   4          9.94         73.51      5145.73 o                         
   4 -19   5        989.94       3744.17      4788.57 o                         
   5 -19   5        123.15        931.62      4672.32 o                         
   6 -19   5        164.10        473.10      4705.95 o                         
   7 -19   5       2812.01       1970.57      4810.71 o                         
   8 -19   5         10.28      -1692.33      4605.29 o                         
   9 -19   5        270.20      -1505.79      4702.17 o                         
  10 -19   5         48.90       -749.98      5045.89 o                         
  11 -19   5       1307.83         73.88      5147.45 o                         
  12 -19   5       1753.15       2060.01      5120.90 o                         
  13 -19   5       4995.75       4206.38      5317.26 o                         
   4 -18   5       4554.18       1514.24      4613.36 o                         
   5 -18   5        953.06       2346.71      4236.53 o                         
   6 -18   5        232.10        861.29      4511.75 o                         
   7 -18   5         11.62        992.54      4227.40 o                         
   8 -18   5        749.64       2433.71      4701.33 o                         
   9 -18   5        685.82        875.66      4320.08 o                         
  10 -18   5        352.28        225.74      4561.95 o                         
  11 -18   5       2267.03       4249.29      4837.06 o                         
  12 -18   5       2389.64       2273.52      4967.53 o                         
  13 -18   5       1438.90       2270.02      4653.94 o                         
  14 -18   5       3766.34       1623.42      4995.59 o                         
   4 -17   5         82.21       1159.44      4166.57 o                         
   5 -17   5       6273.36       6809.75      4367.61 o                         
   6 -17   5        119.01       -619.66      4046.09 o                         
   7 -17   5         35.76       1308.12      4103.46 o                         
   8 -17   5         83.08       1356.90      4111.30 o                         
   9 -17   5       1786.48       2670.89      4330.15 o                         
  10 -17   5        727.96       2062.90      4214.96 o                         
  11 -17   5       3527.74       1990.97      4456.92 o                         
  12 -17   5       1646.36       1677.18      4703.92 o                         
  13 -17   5        117.18         35.65      5114.94 o                         
  14 -17   5       2486.54        590.50      4839.08 o                         
  15 -17   5        173.44       -872.44      4918.16 o                         
  -2 -16   5         25.84       -293.29      4511.98 o                         
   4 -16   5       5213.64       3274.74      3832.91 o                         
   5 -16   5        294.94         95.76      4136.40 o                         
   6 -16   5        221.16       1072.10      2496.65 o                         
   7 -16   5        122.99       -450.74      2571.58 o                         
   8 -16   5        718.52        499.09      2692.96 o                         
   9 -16   5        681.24       1958.40      3899.92 o                         
  10 -16   5          8.58        622.86      4244.07 o                         
  11 -16   5        285.50         46.48      4293.79 o                         
  12 -16   5         24.18       -173.31      4151.03 o                         
  13 -16   5       6245.21       5385.30      4804.84 o                         
  14 -16   5       8995.43      11680.32      5409.37 o                         
  15 -16   5       2384.51       1607.92      4601.80 o                         
  16 -16   5          8.90      -1278.81      5067.89 o                         
  -3 -15   5       1284.77       1789.18      4265.25 o                         
   4 -15   5       9815.66      10746.57      4099.86 o                         
   5 -15   5        163.74        183.50      2390.28 o                         
   6 -15   5        150.02        -88.64      2336.79 o                         
   7 -15   5       5249.34       3519.28      2504.68 o                         
   8 -15   5       6149.88       5288.46      2588.18 o                         
   9 -15   5        649.72        761.16      3749.06 o                         
  10 -15   5         69.48       1445.30      3912.57 o                         
  11 -15   5       5065.68       4125.92      4312.35 o                         
  12 -15   5       8412.45       9657.69      4732.62 o                         
  13 -15   5       2590.75      -1728.14      4436.39 o                         
  14 -15   5       5463.33       6420.75      4765.53 o                         
  15 -15   5         28.72       1012.89      4978.67 o                         
  16 -15   5        332.11       -500.62      5172.39 o                         
  -5 -14   5        501.04        499.11      3818.83 o                         
  -4 -14   5       4894.49       6789.90      4239.76 o                         
   3 -14   5       1884.59       1748.04      2375.73 o                         
   4 -14   5      16223.95      17025.21      2716.96 o                         
   5 -14   5       8346.25       9287.05      2515.45 o                         
   6 -14   5       1356.70         59.77      2335.37 o                         
   7 -14   5       4185.69       2738.92      2465.72 o                         
   8 -14   5       5015.42       4518.36      2445.04 o                         
   9 -14   5       1809.03       2563.14      3752.17 o                         
  10 -14   5      23392.12      24427.46      4773.55 o                         
  11 -14   5        127.41        447.02      4099.50 o                         
  12 -14   5       1019.69       1150.68      4126.59 o                         
  13 -14   5          9.72        418.85      4178.20 o                         
  14 -14   5        210.57       1035.76      4509.73 o                         
  15 -14   5       2108.67       4337.10      4636.59 o                         
  16 -14   5        896.92        840.09      5150.26 o                         
  17 -14   5         29.85       -750.64      5267.00 o                         
  -6 -13   5        452.25       1115.93      2635.59 o                         
  -5 -13   5       3716.57       3866.72      2561.18 o                         
  -4 -13   5        626.83       -164.84      3667.62 o                         
  -3 -13   5        937.62       1713.65      3141.90 o                         
  -2 -13   5      10978.85      12976.06      3490.42 o                         
  -1 -13   5      19060.71      15169.45      3329.80 o                         
   1 -13   5       3489.11       2587.28      2333.04 o                         
   2 -13   5       1362.41       2194.06      2260.44 o                         
   3 -13   5       5623.74       6046.95      2788.53 o                         
   4 -13   5        661.67       -296.89      2043.83 o                         
   5 -13   5        680.50       1989.08      2160.05 o                         
   6 -13   5       1650.15        529.78      2197.27 o                         
   7 -13   5       4593.47       2201.57      2339.63 o                         
   8 -13   5        839.18       1498.13      2439.13 o                         
   9 -13   5        247.51        809.99      3404.19 o                         
  10 -13   5      19040.10      20251.70      4560.66 o                         
  11 -13   5      13525.70      12090.68      4308.30 o                         
  12 -13   5       1215.48       3228.98      4266.41 o                         
  13 -13   5         89.79       -676.74      4168.74 o                         
  14 -13   5        273.46        911.28      4343.83 o                         
  15 -13   5        256.86       -269.53      4870.86 o                         
  16 -13   5         37.80      -2283.59      4858.52 o                         
  17 -13   5       6302.54       7883.65      5381.02 o                         
  -7 -12   5        460.03       2183.92      4528.35 o                         
  -6 -12   5       9806.47      11355.22      3022.09 o                         
  -5 -12   5      13942.50      18816.62      4521.68 o                         
  -4 -12   5        145.90        647.72      3397.93 o                         
  -3 -12   5      18014.33      16431.39      3868.49 o                         
  -2 -12   5      77774.52      83017.77      5646.12 o                         
  -1 -12   5      28860.29      25991.15      2412.30 o                         
   0 -12   5       5435.72       3380.62      1457.41 o                         
   1 -12   5        142.77         70.72      1336.09 o                         
   2 -12   5        613.97         95.13      1204.89 o                         
   3 -12   5       1032.40       1571.95      2470.12 o                         
   4 -12   5        822.04       1260.64      1948.31 o                         
   5 -12   5       4898.58       3911.77      2043.19 o                         
   6 -12   5       5524.99       6137.72      2314.67 o                         
   7 -12   5       9284.38       9411.28      2429.22 o                         
   8 -12   5       1552.29       1327.20      2424.39 o                         
   9 -12   5       1334.51       2268.32      3587.15 o                         
  10 -12   5         48.68       -576.04      3627.22 o                         
  11 -12   5       6807.31       4835.89      3833.65 o                         
  12 -12   5       5895.86       9980.49      4322.39 o                         
  13 -12   5        945.12        659.37      3856.26 o                         
  14 -12   5        410.36       -804.30      4013.79 o                         
  15 -12   5         15.15        524.93      4214.86 o                         
  16 -12   5         64.86        815.93      4577.51 o                         
  17 -12   5        153.55       1514.03      4928.29 o                         
  -8 -11   5      13632.71      19492.76      5336.49 o                         
  -7 -11   5      14986.37       6274.10     11030.15 o                         
  -6 -11   5       1509.64       3351.70      2481.57 o                         
  -5 -11   5       5735.66       4865.63      3783.16 o                         
  -4 -11   5       1769.92        678.23      3325.72 o                         
  -3 -11   5       6541.14       4367.33      1768.92 o                         
  -2 -11   5      12377.12       9470.11      1939.56 o                         
  -1 -11   5      18137.33      18044.14      2007.44 o                         
   0 -11   5       5045.50       4331.06      1373.45 o                         
   1 -11   5       1240.21        591.21      1232.49 o                         
   2 -11   5        249.57        534.20      1119.76 o                         
   3 -11   5       9671.82       7920.88      1331.12 o                         
   4 -11   5       6634.71       6491.85      2093.28 o                         
   5 -11   5       4320.67       2694.25      2076.70 o                         
   6 -11   5      22414.79      23516.11      2734.04 o                         
   7 -11   5      59245.01      64823.93      3860.59 o                         
   8 -11   5      43649.28      46323.75      3593.58 o                         
   9 -11   5        487.61       -304.00      3243.07 o                         
  10 -11   5       2119.39        170.47      3526.95 o                         
  11 -11   5       7976.65       6655.83      3802.03 o                         
  12 -11   5       1166.07       1056.67      3768.28 o                         
  13 -11   5        601.58       -962.94      3988.42 o                         
  14 -11   5          4.67      -2567.11      4051.63 o                         
  15 -11   5         47.67         99.46      4533.58 o                         
  16 -11   5        672.04       2309.21      4718.62 o                         
  17 -11   5        635.19       1109.02      4832.52 o                         
  -9 -10   5       5649.91       7124.44      4797.49 o                         
  -8 -10   5       1027.37       2138.09      4160.25 o                         
  -7 -10   5       7962.45       7729.98      2889.84 o                         
  -6 -10   5       5173.05       7739.80      3557.85 o                         
  -5 -10   5        177.95        124.43      1813.58 o                         
  -4 -10   5       5050.62       4077.66      1801.27 o                         
  -3 -10   5       2552.97       1864.55      1624.37 o                         
  -2 -10   5         27.53       -278.00      1540.05 o                         
  -1 -10   5       2510.42       2605.33      1392.32 o                         
   0 -10   5       1176.13        476.05      1195.83 o                         
   1 -10   5      58625.34      54479.40      2422.76 o                         
   2 -10   5      33696.59      33326.90      1799.17 o                         
   3 -10   5       1960.74       1564.47       570.60 o                         
   4 -10   5       3082.09       2559.16      1738.10 o                         
   5 -10   5      56030.67      55824.43      3252.08 o                         
   6 -10   5      42408.00      44574.11      3193.91 o                         
   7 -10   5      58277.16      60783.73      3745.21 o                         
   8 -10   5      46254.46      20074.24     18603.66 o                         
   9 -10   5        336.40       1102.55      1197.80 o                         
  10 -10   5      17725.31      19623.30      2024.49 o                         
  11 -10   5       2212.40       1894.16      1597.49 o                         
  12 -10   5         10.54        347.41      1775.63 o                         
  13 -10   5      11223.00      12214.26      2530.73 o                         
  14 -10   5        986.81        805.85      1857.96 o                         
  15 -10   5        377.58         66.03      1160.96 o                         
  16 -10   5        357.56         23.34      4593.31 o                         
  17 -10   5         49.70       -825.89      4752.51 o                         
 -10  -9   5         96.58        345.71      4719.88 o                         
  -9  -9   5       2551.95       1424.08      4185.93 o                         
  -8  -9   5       1453.42       1011.79      3788.22 o                         
  -7  -9   5      10051.75       5906.68      3882.78 o                         
  -6  -9   5       1648.09        640.91      1950.83 o                         
  -5  -9   5        127.77         35.50      1831.10 o                         
  -4  -9   5       2090.55       2159.40      1692.26 o                         
  -3  -9   5       3264.78       4154.67      1689.18 o                         
  -2  -9   5       5730.77       4852.81      1515.57 o                         
  -1  -9   5      18473.28      20787.37      1878.78 o                         
   0  -9   5      99002.09     102021.55      3131.97 o                         
   1  -9   5      59549.63      59584.57      2302.74 o                         
   2  -9   5      83238.08      80801.21      2248.81 o                         
   3  -9   5        301.01        611.83      1576.20 o                         
   4  -9   5      11292.18      11019.73      1936.83 o                         
   5  -9   5      34103.62      33888.28      2718.55 o                         
   6  -9   5      86964.95      88813.57      3912.58 o                         
   7  -9   5       1268.92        -60.14       531.59 o                         
   8  -9   5      10936.19      11090.54      1331.12 o                         
   9  -9   5      11765.71      11251.98      1737.11 o                         
  10  -9   5      38253.80      36316.73      2620.50 o                         
  11  -9   5          6.05        -10.34      1716.04 o                         
  12  -9   5       1215.74        924.79      1892.53 o                         
  13  -9   5       4053.37       3101.86      2175.50 o                         
  14  -9   5       2800.34       1234.87      2335.56 o                         
  15  -9   5        361.16        750.38      2450.04 o                         
  16  -9   5         80.14        529.12      2840.98 o                         
  17  -9   5       1900.99      -1469.34      4592.25 o                         
 -11  -8   5       1453.24       1622.60      4551.78 o                         
 -10  -8   5       3241.59       5439.66      4477.29 o                         
  -9  -8   5       5101.95       4946.47      4023.53 o                         
  -8  -8   5         76.58       -787.54      1442.44 o                         
  -7  -8   5         68.92       -282.96      2068.14 o                         
  -6  -8   5        756.01        614.84      1966.27 o                         
  -5  -8   5       2053.51       1747.74      1835.36 o                         
  -4  -8   5        201.03       -188.28      1628.45 o                         
  -3  -8   5       1700.36       1624.34      1505.15 o                         
  -2  -8   5        425.22       -289.47      1283.75 o                         
  -1  -8   5       2102.52        665.30      1181.53 o                         
   0  -8   5      98342.95      99207.11      3210.99 o                         
   1  -8   5      79186.41      74702.69      2302.21 o                         
   2  -8   5       1545.82        686.11       586.34 o                         
   3  -8   5       1938.70        989.70      1431.31 o                         
   4  -8   5     109191.59     113781.15      6179.01 o                         
   5  -8   5       1718.14       1793.80      1693.51 o                         
   6  -8   5       1546.35        210.01       407.07 o                         
   7  -8   5         89.53        113.39       963.26 o                         
   8  -8   5      28660.61      28432.05      2848.08 o                         
   9  -8   5      45545.27      47880.07      2707.36 o                         
  10  -8   5      31086.16      34243.25      2673.91 o                         
  11  -8   5      26714.07      29723.46      2852.57 o                         
  12  -8   5       1341.21       1086.89      2118.16 o                         
  13  -8   5         93.32      -1617.91      2319.68 o                         
  14  -8   5         19.23       -691.84      2425.12 o                         
  15  -8   5       1941.70       1693.15      2120.92 o                         
  16  -8   5       1061.78       1631.22      2872.04 o                         
  17  -8   5        312.53        -29.88      3221.66 o                         
 -12  -7   5       2292.61       4587.13      4209.88 o                         
 -11  -7   5       4563.81       2491.88      4460.29 o                         
 -10  -7   5       5705.20       3752.43      2654.02 o                         
  -9  -7   5          9.41        -91.31      2390.96 o                         
  -8  -7   5        730.42       -701.92      2143.03 o                         
  -7  -7   5       5750.88       3307.53      2066.61 o                         
  -6  -7   5         13.99       -519.99      1896.64 o                         
  -5  -7   5       1498.03       1412.29      1810.22 o                         
  -4  -7   5       4494.29       3136.43      1622.23 o                         
  -3  -7   5        186.29        -70.47      1388.31 o                         
  -2  -7   5       3595.18       1559.28      1278.52 o                         
  -1  -7   5       8836.56       7529.57      1432.81 o                         
   0  -7   5       3667.24       3186.04      1100.22 o                         
   1  -7   5       7170.32       5552.56      1036.22 o                         
   2  -7   5      43471.07      37135.21      3125.78 o                         
   3  -7   5     159888.91     163724.64      4141.42 o                         
   4  -7   5      53749.89      55747.16      2868.03 o                         
   5  -7   5      25690.85       9270.83     10326.55 o                         
   6  -7   5      38284.33      38710.57      2196.19 o                         
   7  -7   5      14050.41      13558.69      1467.31 o                         
   8  -7   5       1383.79        563.16      1415.57 o                         
   9  -7   5      25744.23      24539.64      2379.44 o                         
  10  -7   5      26426.30      28205.95      2645.93 o                         
  11  -7   5      20475.28      23726.41      2800.40 o                         
  12  -7   5         29.43       -294.28      2082.97 o                         
  13  -7   5       6327.44       6963.80      2521.11 o                         
  14  -7   5        117.11       -305.37      2547.89 o                         
  15  -7   5       6070.64       5673.25      2814.44 o                         
  16  -7   5       2348.46       1576.23      3007.82 o                         
 -13  -6   5         51.51       -103.72      5064.68 o                         
 -12  -6   5       5424.00       5770.14      2975.44 o                         
 -11  -6   5      14705.01      13934.45      3048.24 o                         
 -10  -6   5        671.80        756.93      2390.31 o                         
  -9  -6   5       2296.38       2341.70      2282.22 o                         
  -8  -6   5       3373.97       3656.49      2175.26 o                         
  -7  -6   5        781.90       1135.85      2042.38 o                         
  -6  -6   5       8343.47       8133.82      1998.03 o                         
  -5  -6   5       4710.84       4919.01      1825.10 o                         
  -4  -6   5      11001.66      11036.83      1775.23 o                         
  -3  -6   5         36.90       1253.11      1310.44 o                         
  -2  -6   5       2394.13       1490.51      1227.94 o                         
  -1  -6   5        600.00        182.30      1058.02 o                         
   0  -6   5       6306.88       4784.77      1097.51 o                         
   1  -6   5       6171.83       6000.92       828.49 o                         
   2  -6   5      15808.31      13342.21      1706.20 o                         
   3  -6   5      52677.04      52001.57      3104.90 o                         
   4  -6   5      59785.62      26883.35     22371.55 o                         
   5  -6   5      53972.45      52785.39      2206.71 o                         
   6  -6   5      29952.96      27418.37      1654.65 o                         
   7  -6   5       6349.29       7536.42      1378.09 o                         
   8  -6   5       6593.80       5525.37      1685.18 o                         
   9  -6   5        492.39        373.68      1734.96 o                         
  10  -6   5       2325.87       1972.31      1948.13 o                         
  11  -6   5        424.87         12.24      2200.32 o                         
  12  -6   5       3765.35       3837.49      2205.10 o                         
  13  -6   5       6748.38       6042.16      2626.09 o                         
  14  -6   5       4290.23       3260.41      2720.34 o                         
  15  -6   5      16543.97      20259.35      3516.34 o                         
  16  -6   5      14746.62      16060.03      3751.61 o                         
 -13  -5   5       5399.56       5788.32      4955.89 o                         
 -12  -5   5        204.98       -841.93      4669.89 o                         
 -11  -5   5       3663.90       3078.49      4135.05 o                         
 -10  -5   5       5170.38       4188.25      3956.15 o                         
  -9  -5   5       2613.56        361.20       907.10 o                         
  -8  -5   5         34.78       1039.40      2045.27 o                         
  -7  -5   5        322.48         94.89      1927.93 o                         
  -6  -5   5       2227.55       2696.63      1808.61 o                         
  -5  -5   5       2965.00       3494.07      1626.03 o                         
  -4  -5   5      11820.27      10733.14      1716.43 o                         
  -3  -5   5      27037.43      27703.78      2015.33 o                         
  -2  -5   5       8831.02       9183.29      1464.25 o                         
  -1  -5   5        478.07        487.56      1030.79 o                         
   0  -5   5       1278.18       1369.29       924.71 o                         
   1  -5   5      41612.28      40672.18      2012.24 o                         
   2  -5   5        797.32       1477.99      1308.22 o                         
   3  -5   5      53530.18      51952.52      1385.83 o                         
   4  -5   5      49188.30      47355.79      1686.05 o                         
   5  -5   5       5288.03       3352.93      1097.50 o                         
   6  -5   5       1295.88        617.87      1171.37 o                         
   7  -5   5        832.60       1402.10      1332.94 o                         
   8  -5   5       6465.65       6954.21      1814.11 o                         
   9  -5   5       5611.94       5712.51      2025.52 o                         
  10  -5   5      17457.63      16660.85      2557.65 o                         
  11  -5   5      27118.47      29579.76      3140.30 o                         
  12  -5   5      24772.08      27773.62      3240.30 o                         
  13  -5   5       2206.02       1655.78      2564.98 o                         
  14  -5   5       2202.88       2524.12      2783.31 o                         
  15  -5   5       3307.76       3075.21      3129.76 o                         
  16  -5   5       8537.44      12281.61      3753.15 o                         
 -14  -4   5       1100.79       2340.10      5232.91 o                         
 -13  -4   5       1319.73       -586.74      4692.00 o                         
 -12  -4   5        766.10       -293.88      4332.84 o                         
 -11  -4   5        674.25        303.04      3926.89 o                         
 -10  -4   5       5987.57       8914.54      3930.32 o                         
  -9  -4   5       7333.24       8635.32      3669.34 o                         
  -8  -4   5       2316.40       4591.85      3323.11 o                         
  -7  -4   5       6021.60       4863.99      2960.61 o                         
  -6  -4   5       1341.82       2223.11      1604.28 o                         
  -5  -4   5        927.11        117.04      1487.04 o                         
  -4  -4   5       2399.70       2690.35      1446.80 o                         
  -3  -4   5       9213.75       6293.01      1394.95 o                         
  -2  -4   5         20.96       1029.68      1145.79 o                         
  -1  -4   5        869.03       1159.07      1693.54 o                         
   0  -4   5      27919.17      29067.75      1676.27 o                         
   1  -4   5       8887.26       8512.60      1357.00 o                         
   2  -4   5      50485.60      51444.81      2267.01 o                         
   3  -4   5      14247.86      14749.54      1141.73 o                         
   4  -4   5      92731.57      88426.34      2306.45 o                         
   5  -4   5         76.41        425.44      1130.79 o                         
   6  -4   5       1684.44       1352.03      1277.30 o                         
   7  -4   5      11335.82      11894.44      1968.68 o                         
   8  -4   5       3608.58       2589.02      1770.19 o                         
   9  -4   5      25159.39      25533.89      2700.23 o                         
  10  -4   5      23794.71      25403.26      2930.29 o                         
  11  -4   5      12198.25      12978.65      2742.85 o                         
  12  -4   5       9719.96      11972.98      4415.68 o                         
  13  -4   5       5041.99       4753.54      2814.23 o                         
  14  -4   5        601.20      -1466.92      2812.02 o                         
  15  -4   5       2012.01       2617.16      3219.77 o                         
  16  -4   5       1138.58       1068.18      3360.21 o                         
 -15  -3   5        780.67        618.56      5084.50 o                         
 -14  -3   5       2072.43        914.91      4806.42 o                         
 -13  -3   5      18742.76      19872.67      5464.98 o                         
 -12  -3   5        799.34      -1445.35      4206.38 o                         
 -11  -3   5      10137.85      15822.50      4492.53 o                         
 -10  -3   5         46.41      -1058.36      3442.31 o                         
  -9  -3   5        597.83       -817.29      3254.62 o                         
  -8  -3   5      10064.02       6223.01      3081.78 o                         
  -7  -3   5        851.77        708.48      2719.15 o                         
  -6  -3   5       4441.79       5322.70      2572.72 o                         
  -5  -3   5       7767.58       7121.24      2446.03 o                         
  -4  -3   5        116.58        300.24      1275.52 o                         
  -3  -3   5       3770.32       3576.62      1284.41 o                         
  -2  -3   5     101358.04     102575.52      3993.44 o                         
  -1  -3   5      32084.60      35512.74      2642.56 o                         
   0  -3   5      33191.75      37852.52      1700.88 o                         
   1  -3   5       2208.68       2124.62      1093.49 o                         
   2  -3   5      58128.18      58760.79      1685.02 o                         
   3  -3   5      11874.79      12454.21      1050.52 o                         
   4  -3   5      11965.85      10183.34      1073.59 o                         
   5  -3   5        927.89       1222.74       950.21 o                         
   6  -3   5      33573.80      36694.37      1823.38 o                         
   7  -3   5       1482.08       1576.17      1619.39 o                         
   8  -3   5       4761.66       2138.75      1826.82 o                         
   9  -3   5      17047.86      16766.73      2547.75 o                         
  10  -3   5       4576.27       5124.87      2264.55 o                         
  11  -3   5       3408.06       3105.06      2445.31 o                         
  12  -3   5       1366.75       1371.66      2457.47 o                         
  13  -3   5        586.73        168.56      2838.16 o                         
  14  -3   5        508.20       1282.46      3132.75 o                         
  15  -3   5         69.43        -53.80      3395.17 o                         
 -15  -2   5       1779.64       3814.85      4948.14 o                         
 -14  -2   5        627.02        152.93      4584.18 o                         
 -13  -2   5        225.00        904.31      4326.29 o                         
 -12  -2   5       2009.19       1073.46      3930.32 o                         
 -11  -2   5       3316.38       3468.22      3742.72 o                         
 -10  -2   5       4487.60       4717.22      3334.38 o                         
  -9  -2   5        775.18       2193.16      3357.43 o                         
  -8  -2   5       1634.18       1297.00      2788.22 o                         
  -7  -2   5       9777.43       7455.46      2924.65 o                         
  -6  -2   5       1454.55       2669.75      2342.52 o                         
  -5  -2   5        636.14       1178.26      2013.10 o                         
  -4  -2   5     167522.16     176405.03      5301.99 o                         
  -3  -2   5      89193.79      94489.49      3888.59 o                         
  -2  -2   5      11320.29      14064.98      2197.16 o                         
  -1  -2   5        146.07        329.50       676.42 o                         
   0  -2   5       9284.54       8411.66       924.82 o                         
   1  -2   5      22342.71      21666.65      1047.77 o                         
   2  -2   5        919.35       1093.15       826.00 o                         
   3  -2   5      38262.71      37026.15      1421.42 o                         
   4  -2   5       6640.32       6395.26      1043.59 o                         
   5  -2   5       4412.98       3954.42      1017.76 o                         
   6  -2   5       1073.07       1565.95      1076.86 o                         
   7  -2   5        120.98        302.83      1099.25 o                         
   8  -2   5       5124.69       5825.00      1340.68 o                         
   9  -2   5       1032.75        840.14      1230.65 o                         
  10  -2   5        617.20        871.91      2375.13 o                         
  11  -2   5        129.80        216.46      2435.29 o                         
  12  -2   5       2271.18       3110.91      2738.88 o                         
  13  -2   5         89.80        -35.97      2879.19 o                         
  14  -2   5       2648.84       2817.99      3114.44 o                         
  15  -2   5       2416.62       1285.37      3659.25 o                         
 -16  -1   5         29.19       -251.81      5066.73 o                         
 -15  -1   5        120.89       4162.22      5004.91 o                         
 -14  -1   5       1646.01       -910.27      4213.13 o                         
 -13  -1   5       4194.61       4686.58      4071.14 o                         
 -12  -1   5       3587.28       5137.74      3658.74 o                         
 -11  -1   5       4688.40       5674.76      3550.63 o                         
 -10  -1   5       6848.58       8942.12      3653.15 o                         
  -9  -1   5       7367.82       9381.17      3420.35 o                         
  -8  -1   5       1304.54        120.78      2605.01 o                         
  -7  -1   5        965.95       1624.58      2271.36 o                         
  -6  -1   5      17076.07      16961.73      2880.78 o                         
  -4  -1   5      32150.91      33754.21      2249.48 o                         
  -3  -1   5     226896.78     234586.55      4652.27 o                         
  -2  -1   5      11452.96      12800.97      1345.03 o                         
  -1  -1   5       1230.54       1228.06       488.67 o                         
   0  -1   5         23.50        652.76       729.29 o                         
   1  -1   5        697.30        827.51       750.84 o                         
   2  -1   5     102030.30     104787.27      1964.78 o                         
   3  -1   5       1016.44        432.38       850.33 o                         
   4  -1   5      48176.16      48479.07      1660.16 o                         
   5  -1   5       1840.46        915.03       993.29 o                         
   6  -1   5         43.45        362.48      1012.67 o                         
   7  -1   5      12935.77      11353.52      1424.38 o                         
   8  -1   5        123.53        -40.17      1179.41 o                         
   9  -1   5      26863.31      27860.91      1980.32 o                         
  10  -1   5       2575.15       2075.66      2434.38 o                         
  11  -1   5       1051.52        910.64      2743.09 o                         
  12  -1   5         30.54       1477.27      2898.36 o                         
  13  -1   5       1243.29        523.44      3048.38 o                         
  14  -1   5        106.83       1367.08      3175.43 o                         
 -16   0   5        695.33       -501.41      4760.36 o                         
 -15   0   5       5297.64       7491.66      4759.90 o                         
 -14   0   5        722.72       -450.98      4179.70 o                         
 -13   0   5       2251.42       5550.97      3997.85 o                         
 -12   0   5       4582.83       4030.36      2007.50 o                         
 -11   0   5      40487.36      41199.31      3218.29 o                         
 -10   0   5      82042.14      87353.34      3892.47 o                         
  -9   0   5      12943.25      14688.76      2068.05 o                         
  -8   0   5       9543.68       8882.56      1691.39 o                         
  -7   0   5       2651.84       3306.03      1246.05 o                         
  -6   0   5      20772.66      24782.90      2098.88 o                         
  -5   0   5      38272.81      47006.75      2645.13 o                         
  -4   0   5       1975.28       4304.43       781.60 o                         
  -3   0   5         94.46        601.24      1028.05 o                         
  -2   0   5       6292.07       5947.17      1158.88 o                         
  -1   0   5       2226.25       2743.99       612.67 o                         
   0   0   5         49.25        273.66       695.69 o                         
   1   0   5      62706.45      60543.29      1500.35 o                         
   2   0   5       7346.90       5763.92       921.21 o                         
   3   0   5      33167.67      30637.84      1379.00 o                         
   4   0   5       7027.39       6923.98      1227.34 o                         
   5   0   5        431.21       1150.34      1052.03 o                         
   6   0   5       5522.46       4777.50      1222.56 o                         
   7   0   5        236.73         77.60      1186.84 o                         
   8   0   5         23.58        337.14      1243.77 o                         
   9   0   5      23398.56      23965.98      1947.78 o                         
  10   0   5      29618.36      29276.94      3543.03 o                         
  11   0   5       2012.21       2999.10      2674.82 o                         
  12   0   5        298.88        921.25      4376.70 o                         
  13   0   5       1842.88        757.41      4575.01 o                         
  14   0   5          2.68       2272.19      5049.86 o                         
 -17   1   5          7.11        464.16      5019.87 o                         
 -16   1   5       3872.65       5307.13      4866.27 o                         
 -15   1   5        575.71       1068.87      2633.29 o                         
 -14   1   5         71.23         22.60      2416.12 o                         
 -13   1   5        580.25       1535.23      2143.12 o                         
 -12   1   5      13502.62      13777.25      2550.25 o                         
 -11   1   5      25312.97      24523.19      2634.15 o                         
 -10   1   5      72951.11      74580.06      3535.73 o                         
  -9   1   5      25671.88      24759.03      2238.52 o                         
  -8   1   5      39007.02      40158.63      2336.11 o                         
  -7   1   5      12466.57      12629.03      2402.28 o                         
  -6   1   5      32181.50      32012.02      1458.73 o                         
  -5   1   5      43495.84      43119.30      1530.47 o                         
  -4   1   5     103569.82     106797.45      1898.22 o                         
  -3   1   5      10632.70      12372.76      1299.37 o                         
  -2   1   5      29643.48      31809.90      1584.35 o                         
  -1   1   5       9997.63      11891.11      1038.77 o                         
   0   1   5       1229.40       1857.36       888.15 o                         
   1   1   5       8322.71       7399.15       916.96 o                         
   2   1   5      11226.93       9671.31       992.73 o                         
   3   1   5      13107.44      11661.80      1338.48 o                         
   4   1   5      14840.57      13219.28      1434.46 o                         
   5   1   5      11330.70      11467.81      1464.19 o                         
   6   1   5       1198.28        804.38      1179.94 o                         
   7   1   5       4010.68       3711.64      1280.36 o                         
   8   1   5      23023.13      23488.15      1943.01 o                         
   9   1   5       1099.80         29.66       611.21 o                         
  10   1   5       5361.30       1959.58      4197.60 o                         
  11   1   5        141.83       -358.99      4365.74 o                         
  12   1   5       1815.66        873.30      4595.01 o                         
  13   1   5        599.86      -2706.15      4925.89 o                         
 -17   2   5        714.27       1524.97      2857.97 o                         
 -16   2   5       1052.72       1771.72      2646.85 o                         
 -15   2   5       8739.61      10488.44      2865.66 o                         
 -14   2   5         10.99        -32.66      2391.79 o                         
 -13   2   5         63.96       -246.10      2121.35 o                         
 -12   2   5       1037.08        261.41      2101.64 o                         
 -11   2   5       5132.76       4762.71      1887.94 o                         
 -10   2   5       3041.42       3806.90      1704.40 o                         
  -9   2   5         41.25        -89.26       619.66 o                         
  -8   2   5         23.83        293.89       758.67 o                         
  -7   2   5      14005.70      14445.43      1202.85 o                         
  -6   2   5      26981.07      27239.51      1438.10 o                         
  -5   2   5      71084.44      73961.41      3500.56 o                         
  -4   2   5      43259.15      46000.57      1539.26 o                         
  -3   2   5     111659.24     121708.94      3950.83 o                         
  -2   2   5       3076.35       2168.30       976.59 o                         
  -1   2   5     116060.31     122954.02      2164.27 o                         
   0   2   5      36775.89      38764.95      1477.33 o                         
   1   2   5      22946.98      23147.48      1352.09 o                         
   2   2   5      73917.62      70851.67      3106.10 o                         
   3   2   5      29800.52      28432.37      2365.09 o                         
   4   2   5       7809.20       6775.01      1488.23 o                         
   5   2   5      30237.65      30415.49      2296.38 o                         
   6   2   5      10716.68      10321.44      1824.56 o                         
   7   2   5      12523.47      11305.60      1861.19 o                         
   8   2   5       8753.96       7652.73      1831.83 o                         
   9   2   5       1370.80       2020.82      3931.41 o                         
  10   2   5         55.53       -609.86      4239.84 o                         
  11   2   5       4514.07       4674.71      4692.40 o                         
  12   2   5          5.16       1682.38      5342.39 o                         
  13   2   5        516.21       1203.70      5196.82 o                         
 -18   3   5         59.20        706.72      3103.22 o                         
 -17   3   5       9220.42      10078.19      3195.39 o                         
 -16   3   5        483.46        644.66      2802.08 o                         
 -15   3   5       1191.67       2720.12      2380.12 o                         
 -14   3   5       2764.54       -149.20      2222.05 o                         
 -13   3   5        173.57       -181.70      2046.02 o                         
 -12   3   5       5061.69       5226.97      2056.76 o                         
 -11   3   5       8892.65       6925.16      1983.52 o                         
 -10   3   5        304.97        128.04       657.71 o                         
  -9   3   5      20232.31      18752.80      1303.69 o                         
  -8   3   5       3206.37       2070.54       896.96 o                         
  -7   3   5       1100.34        965.78       919.44 o                         
  -6   3   5      16718.36      17882.28      1360.57 o                         
  -5   3   5      41825.57      44088.78      1787.35 o                         
  -4   3   5        298.15       1547.40       978.11 o                         
  -3   3   5      55123.62      57404.54      3248.84 o                         
  -2   3   5      40455.56      42432.41      1453.98 o                         
  -1   3   5      31129.80      30216.27      1221.28 o                         
   0   3   5       6313.41       5225.00       851.32 o                         
   1   3   5      19881.28      15803.42      1825.18 o                         
   2   3   5      66447.41      64132.36      2855.33 o                         
   3   3   5       1608.59        880.51      1403.81 o                         
   4   3   5      20110.24      17262.28      2016.92 o                         
   5   3   5     103791.40     105862.55      3880.71 o                         
   6   3   5      68306.96      74344.34      3456.85 o                         
   7   3   5        212.62        313.99      1636.86 o                         
   8   3   5        460.55       -978.98      1650.44 o                         
   9   3   5       1037.34        197.19      4253.42 o                         
  10   3   5       1540.13       2571.84      4394.15 o                         
  11   3   5        568.81       -464.35      4288.32 o                         
  12   3   5       3046.92       4673.40      5139.42 o                         
 -18   4   5       1176.54       2763.77      3135.51 o                         
 -17   4   5        484.12        365.10      2782.89 o                         
 -16   4   5       2773.23        705.82      2590.43 o                         
 -15   4   5         82.54       -164.95      2322.44 o                         
 -14   4   5       2023.15        750.76      2223.23 o                         
 -13   4   5       6331.40       6270.92      2266.44 o                         
 -12   4   5       1805.98       2310.81      1861.06 o                         
 -11   4   5        459.42        956.90       710.80 o                         
 -10   4   5      19417.82      18406.38      1402.69 o                         
  -9   4   5       9142.10       8737.23      1215.50 o                         
  -8   4   5      48064.17      47131.34      3154.53 o                         
  -7   4   5      16601.36      17094.91      1899.24 o                         
  -6   4   5       4340.73       4116.36      1134.82 o                         
  -5   4   5       2816.59       4560.48      1215.59 o                         
  -4   4   5      43120.33      46185.25      3113.55 o                         
  -3   4   5      54190.10      54976.77      3426.18 o                         
  -2   4   5      11539.60      11217.57       939.73 o                         
  -1   4   5      51285.25      24211.60     19733.47 o                         
   0   4   5     192160.06     188040.86      4439.12 o                         
   1   4   5      42992.53      39293.40      2481.93 o                         
   2   4   5      30431.69      31361.57      2393.46 o                         
   3   4   5       6060.24       5427.13      1666.41 o                         
   4   4   5      69415.17      66572.22      3306.52 o                         
   5   4   5      23735.58      24330.88      2514.70 o                         
   6   4   5      11053.89       8769.76      2030.67 o                         
   7   4   5       3414.32       3197.43      1913.00 o                         
   8   4   5       2146.93        597.26      1328.04 o                         
   9   4   5       4332.59       7067.98      4611.39 o                         
  10   4   5        317.51       1051.80      4785.29 o                         
  11   4   5        952.42      -1197.98      5284.70 o                         
 -18   5   5        451.67        887.55      2827.84 o                         
 -17   5   5          4.50       1673.46      2793.46 o                         
 -16   5   5       2966.83       3363.56      2599.46 o                         
 -15   5   5       4672.37       4065.20      2529.84 o                         
 -14   5   5       1939.12        905.95      2193.34 o                         
 -13   5   5        318.99        791.43      2045.86 o                         
 -12   5   5       5655.69       4636.04      1932.79 o                         
 -11   5   5      17939.33      17550.61      1521.96 o                         
 -10   5   5      10578.84       8672.27      1348.93 o                         
  -9   5   5      19181.62      18139.89      2469.17 o                         
  -8   5   5        322.30        700.07      1089.22 o                         
  -7   5   5      17149.42      15774.60      2678.89 o                         
  -6   5   5         16.22        715.31      1109.84 o                         
  -5   5   5      19499.81      20027.32      1720.00 o                         
  -4   5   5      17001.87      21177.64      2725.45 o                         
  -3   5   5        675.23        844.10      1900.46 o                         
  -2   5   5     151231.53      70178.77     52699.69 o                         
  -1   5   5      72945.58      75006.26      3118.15 o                         
   0   5   5      43832.14      42140.86      2616.78 o                         
   1   5   5      49633.94      52690.47      2909.71 o                         
   2   5   5       2559.15       1775.72      1705.07 o                         
   3   5   5       4875.40       4365.22      1768.33 o                         
   4   5   5       5575.35       2455.29      1842.89 o                         
   5   5   5       6304.46       4980.59      1875.50 o                         
   6   5   5       3917.51       4358.76      1937.68 o                         
   7   5   5       1407.74        570.27      1879.48 o                         
   8   5   5        713.47       -843.55      4062.33 o                         
   9   5   5       1498.43       3722.42      4828.37 o                         
  10   5   5         35.04      -1180.24      4978.11 o                         
  11   5   5        631.79         14.00      5426.11 o                         
 -18   6   5        766.79       1168.45      2741.94 o                         
 -17   6   5       1309.23        755.01      2713.14 o                         
 -16   6   5      17441.42      16953.64      3061.08 o                         
 -15   6   5       3695.50       3999.73      2345.20 o                         
 -14   6   5        674.36       1304.62      2208.77 o                         
 -13   6   5       2321.43        978.07      2024.37 o                         
 -12   6   5      10692.46      10464.20      1627.12 o                         
 -11   6   5      14217.55      15684.57      4531.23 o                         
 -10   6   5        892.59        689.17      1229.38 o                         
  -9   6   5         26.32       -223.05      1256.17 o                         
  -8   6   5        977.15        373.51      1230.16 o                         
  -7   6   5       4393.36       3921.47      1361.34 o                         
  -6   6   5      57534.36      61472.12      2653.41 o                         
  -5   6   5      66957.05      69672.59      4170.37 o
[truncated: 890,515 more chars]
